# Supplementary material for: Comparative transcriptome profiling and co-expression network analysis uncover the key genes associated withearly-stage resistance to Aspergillus flavus in maize
Source: BMC Plant Biol. 2021 May 13;21:216. doi: 10.1186/s12870-021-02983-x (PMC8117602; doi:10.1186/s12870-021-02983-x)
Supplement: Supplementary file 3 — Additional file 3: Table S1. Detail information of sequencing reads from different sample groups. [file 12870_2021_2983_MOESM3_ESM.xls]

## Sheet: Table S1 The detail information
Table S1 Detail information of sequencing reads from different sample groups.
Sample	Total Raw Reads (M)	Total Clean Reads (M)	Total Clean Bases(Gb)	clean_reads_q20	clean_reads_q30	clean_reads_ratio	total_mapping_genome_ratio	uniquely_mapping_genome_ratio
R0_1	50.83	46.01	6.9	96.47	88.07	90.52	80.68	72.9
R0_2	50.83	45.52	6.83	96.11	87.16	89.55	80.13	71.63
R0_3	49.08	44.29	6.64	96.27	87.53	90.23	80.5	73.12
R1_1	49.08	44.63	6.69	96.19	87.03	90.93	80.75	73.29
R1_2	50.83	46.02	6.9	96.2	87.27	90.53	80.31	71.99
R1_3	48.69	43.59	6.54	96.45	87.8	89.54	80.53	72.98
R2_1	52.59	47.06	7.06	96.3	87.38	89.48	81.13	74.36
R2_2	50.83	45.56	6.83	96.39	87.74	89.62	80.27	72.65
R2_3	50.43	45.62	6.84	96.47	87.65	90.45	79.25	70.93
R3_1	49.08	44.44	6.67	96.44	87.56	90.54	81.18	74.27
R3_2	50.83	45.55	6.83	96.48	88.02	89.61	80.37	73.42
R3_3	50.83	45.61	6.84	96.5	87.99	89.72	80.37	74.14
R4_1	50.83	45.77	6.87	96.28	87.22	90.04	80.44	73.15
R4_2	50.08	45.46	6.82	96.47	87.78	90.77	81.37	75.15
R4_3	49.73	44.98	6.75	96.42	87.61	90.45	81.15	74.99
RC0_1	50.83	45.48	6.82	96.38	87.64	89.46	80.62	72.8
RC0_2	50.83	46.06	6.91	96.59	88.02	90.6	81.13	74.18
RC0_3	48.81	44.03	6.6	96.38	87.34	90.21	80.43	73.03
RC1_1	49.1	44.1	6.62	96.5	87.86	89.81	80.91	74.35
RC1_2	49.08	45.15	6.77	96.78	88.78	91.99	81.76	74.17
RC1_3	50.83	46.02	6.9	96.54	87.94	90.53	80.96	73.67
RC2_1	49.08	45.27	6.79	96.72	88.38	92.25	82.43	75.87
RC2_2	48.4	44.57	6.69	96.69	88.25	92.09	82.33	75.9
RC2_3	49.08	45.31	6.8	96.72	88.44	92.31	81.95	74.78
RC3_1	49.08	44.4	6.66	96.52	87.98	90.47	81.87	76.2
RC3_2	49.08	44.85	6.73	96.43	87.73	91.38	81.91	74.78
RC3_3	50.83	46.4	6.96	96.58	88.11	91.29	81.57	74.12
RC4_1	50.83	46.73	7.01	96.69	88.32	91.94	81.79	73.92
RC4_2	49.08	45.1	6.76	96.53	87.89	91.88	82.28	76.23
RC4_3	49.08	45.24	6.79	96.64	88.31	92.19	82.17	75.99
S0_1	49.08	45.13	6.77	96.46	87.7	91.95	81.17	72.39
S0_2	50.83	45.89	6.88	96.22	87.09	90.27	81.26	73.87
S0_3	50.83	46.61	6.99	96.38	87.41	91.69	81.78	74.19
S1_1	49.08	44.75	6.71	96.3	87.23	91.17	80.9	71.82
S1_2	50.83	46.13	6.92	96.13	86.87	90.74	81.46	73.56
S1_3	49.08	44.51	6.68	96.31	87.32	90.69	81.34	73.9
S2_1	50.83	45.8	6.87	96.31	87.34	90.09	80.46	71.68
S2_2	49.08	44.35	6.65	96.48	87.83	90.36	81.12	71.94
S2_3	50.83	45.8	6.87	96.41	87.63	90.09	80.43	71.36
S3_1	50.83	45.85	6.88	96.28	87.27	90.19	81.44	73.34
S3_2	52.42	48.23	7.23	96.61	88.07	92	81.86	74.13
S3_3	50.83	46.03	6.9	96.46	87.77	90.56	81.14	73.92
S4_1	50.83	45.87	6.88	96.32	87.26	90.25	81.23	73.01
S4_2	48.87	44.79	6.72	96.47	87.59	91.66	81.76	73.77
S4_3	49.03	44.77	6.72	96.39	87.45	91.32	81.79	74.59
SC0_1	50.83	45.74	6.86	96.23	87.32	89.97	80.54	71.57
SC0_2	50.83	45.65	6.85	96.27	87.36	89.8	81.1	73.72
SC0_3	49.08	44.67	6.7	96.49	88.02	91.02	80.85	71.29
SC1_1	50.83	45.95	6.89	96.34	87.24	90.39	80.74	72.7
SC1_2	50.83	46.35	6.95	96.39	87.62	91.17	81.51	74.06
SC1_3	49.08	44.27	6.64	96.36	87.65	90.2	80.98	73.23
SC2_1	50.65	46.42	6.96	96.56	88.02	91.65	81.21	72.65
SC2_2	50.83	45.13	6.77	96.44	87.87	88.78	80.63	71.46
SC2_3	49.08	44.88	6.73	96.39	87.53	91.44	81.42	73.79
SC3_1	50.83	45.62	6.84	96.32	87.52	89.75	81.19	71.58
SC3_2	48.85	44.49	6.67	96.56	87.97	91.09	81.25	72.49
SC3_3	46.23	42.15	6.32	96.29	87.25	91.17	81.88	74.8
SC4_1	49.08	44.82	6.72	96.41	87.73	91.32	81.72	73.99
SC4_2	50.83	46.06	6.91	96.32	87.57	90.61	81.17	73.15
SC4_3	48.48	44.31	6.65	96.27	87.25	91.4	82.08	75.72
