# Supplementary material for: Comparative transcriptome profiling and co-expression network analysis uncover the key genes associated withearly-stage resistance to Aspergillus flavus in maize
Source: BMC Plant Biol. 2021 May 13;21:216. doi: 10.1186/s12870-021-02983-x (PMC8117602; doi:10.1186/s12870-021-02983-x)
Supplement: Supplementary file 4 — Additional file 4: Table S2. List of primers used for Real-time RT-PCR. [file 12870_2021_2983_MOESM4_ESM.xls]

## Sheet: ClueGO Results
Table S2 List of primers used for Real-time RT-PCR
GENE	Primer name	Sequence
ubiquitin1	ZmUBQ-qRT+	CTGGTGCCCTCTCCATATGG
ubiquitin1	ZmUBQ-qRT-	CAACACTGACACGACTCATGACA
LOC109939959	Q1F	GATGTCCCACGAAGTTGGATATGG
LOC109939959	Q1R	CCCTCACACAAACGAATCCTCTC
LOC103631592	Q2F	TCTTGCGGCAATTTCTGCATCC
LOC103631592	Q2R	AACTCATCCCACCACCATACCC
LOC103650090	Q10F	TGGGCGATGATCCTCAGCAAGATG
LOC103650090	Q10R	AGGTCTCCTGTCGCTATGATGTCC
LOC100193804	Q15F	AGCCAGCTTCAGATGGGACATAC
LOC100193804	Q15R	GTTCCGTTACCGAGAACTGGTTTG
LOC103636223	Q9F	TGCTCAGTGAAGGGCAAGAGTTC
LOC103636223	Q9R	AGCAAGCGACATCATTCCTCCATC
