# Supplementary material for: Comparative transcriptome profiling and co-expression network analysis uncover the key genes associated withearly-stage resistance to Aspergillus flavus in maize
Source: BMC Plant Biol. 2021 May 13;21:216. doi: 10.1186/s12870-021-02983-x (PMC8117602; doi:10.1186/s12870-021-02983-x)
Supplement: Supplementary file 5 — Additional file 5: Table S3. Information of all genes in MapMan. [file 12870_2021_2983_MOESM5_ESM.xls]

## Sheet: Information of all genes in map
Table S3 Information of all genes in mapman.
AF99							AF32
BinCode	BinName	id	type	description	log2 (RC4 / R4)		BinCode	BinName	id	type	description	log2 (SC4 / S4)
27.3.32	RNA.regulation of transcription.WRKY domain transcription factor family	zm00001d032265	Transcript	(at4g11070 : 115.0) member of WRKY Transcription Factor; Group III; WRKY41; FUNCTIONS IN: sequence-specific DNA binding transcription factor activity; INVOLVED IN: regulation of transcription, DNA-dependent, regulation of transcription; CONTAINS InterPro DOMAIN/s: DNA-binding WRKY (InterPro:IPR003657); BEST Arabidopsis thaliana protein match is: WRKY family transcription factor (TAIR:AT4G23810.1)…	-1.67074		16.1	secondary metabolism.isoprenoids	zm00001d027904	Transcript	(at2g26250 : 529.0) epidermis-specific, encodes KCS10, a putative 3-ketoacyl-CoA synthase. probably involved in the synthesis of long-chain lipids found in the cuticle.; 3-ketoacyl-CoA synthase 10 (KCS10); FUNCTIONS IN: transferase activity, transferring acyl groups other than amino-acyl groups, catalytic activity, acyltransferase activity; INVOLVED IN: in 8 processes; LOCATED IN: endoplasmic ret…	1.344
27.3.32	RNA.regulation of transcription.WRKY domain transcription factor family	zm00001d043025	Transcript	(at2g38470 : 206.0) Member of the plant WRKY transcription factor family. Regulates the antagonistic relationship between defense pathways mediating responses to P. syringae and necrotrophic fungal pathogens. Located in nucleus. Involved in response to various abiotic stresses - especially salt stress.; WRKY DNA-binding protein 33 (WRKY33); CONTAINS InterPro DOMAIN/s: DNA-binding WRKY (InterPro:I…	-1.42525		16.1	secondary metabolism.isoprenoids	zm00001d021929	Transcript	(q94id7|ggpps_hevbr : 192.0) Geranylgeranyl pyrophosphate synthetase, chloroplast precursor (GGPP synthetase) [Includes: Dimethylallyltranstransferase (EC 2.5.1.1); Geranyltranstransferase (EC 2.5.1.10); Farnesyltranstransferase (EC 2.5.1.29)] - Hevea brasiliensis & (at4g36810 : 178.0) Encodes a protein with geranylgeranyl pyrophosphate synthase activity involved in isoprenoid biosynthesis. The e…	-2.42758
27.3.32	RNA.regulation of transcription.WRKY domain transcription factor family	zm00001d050247	Transcript	(at4g23810 : 122.0) member of WRKY Transcription Factor; Group III; WRKY53; FUNCTIONS IN: protein binding, DNA binding, transcription activator activity, sequence-specific DNA binding transcription factor activity; INVOLVED IN: in 6 processes; LOCATED IN: nucleus, chloroplast; EXPRESSED IN: 20 plant structures; EXPRESSED DURING: 12 growth stages; CONTAINS InterPro DOMAIN/s: DNA-binding WRKY (Inte…	-1.4425		16.1.1	secondary metabolism.isoprenoids.non-mevalonate pathway	zm00001d040356	Transcript	(at1g74470 : 453.0) Encodes for a multifunctional protein with geranylgeranyl reductase activity shown to catalyze the reduction of prenylated geranylgeranyl-chlorophyll a to phytyl-chlorophyll a (chlorophyll a) and free geranylgeranyl pyrophosphate to phytyl pyrophosphate.; Pyridine nucleotide-disulphide oxidoreductase family protein; FUNCTIONS IN: geranylgeranyl reductase activity; INVOLVED IN:…	1.23918
27.3.32	RNA.regulation of transcription.WRKY domain transcription factor family	zm00001d038451	Transcript	(at2g38470 : 144.0) Member of the plant WRKY transcription factor family. Regulates the antagonistic relationship between defense pathways mediating responses to P. syringae and necrotrophic fungal pathogens. Located in nucleus. Involved in response to various abiotic stresses - especially salt stress.; WRKY DNA-binding protein 33 (WRKY33); CONTAINS InterPro DOMAIN/s: DNA-binding WRKY (InterPro:I…	-1.41547		16.1.1.1	secondary metabolism.isoprenoids.non-mevalonate pathway.DXS	zm00001d019060	Transcript	(o22567|dxs_orysa : 874.0) Probable 1-deoxy-D-xylulose-5-phosphate synthase, chloroplast precursor (EC 2.2.1.7) (1-deoxyxylulose-5-phosphate synthase) (DXP synthase) (DXPS) - Oryza sativa (Rice) & (at4g15560 : 860.0) Encodes a protein with 1-deoxyxylulose 5-phosphate synthase activity involved in the MEP pathway. It is essential for chloroplast development in Arabidopsis; CLOROPLASTOS ALTERADOS 1…	-3.60794
27.3.32	RNA.regulation of transcription.WRKY domain transcription factor family	zm00001d008794	Transcript	(at5g15130 : 139.0) member of WRKY Transcription Factor; Group II-b; contribute to basal immunity.; WRKY DNA-binding protein 72 (WRKY72); CONTAINS InterPro DOMAIN/s: DNA-binding WRKY (InterPro:IPR003657); BEST Arabidopsis thaliana protein match is: WRKY DNA-binding protein 61 (TAIR:AT1G18860.1); Has 6758 Blast hits to 4151 proteins in 378 species: Archae - 0; Bacteria - 669; Metazoa - 395; Fungi …	-1.10365		16.1.1.2	secondary metabolism.isoprenoids.non-mevalonate pathway.DXR	zm00001d040163	Transcript	(q8w250|dxr_orysa : 119.0) 1-deoxy-D-xylulose 5-phosphate reductoisomerase, chloroplast precursor (EC 1.1.1.267) (DXP reductoisomerase) (1-deoxyxylulose-5-phosphate reductoisomerase) (2-C-methyl-D-erythritol 4-phosphate synthase) - Oryza sativa (Rice) & (at5g62790 : 106.0) 1-Deoxy-d-xylulose 5-phosphate reductoisomerase (DXR) catalyzes the first committed step of the 2-C-methyl-d-erythritol 4-pho…	-1.99641
27.3.32	RNA.regulation of transcription.WRKY domain transcription factor family	zm00001d009619	Transcript	(at5g24110 : 80.9) member of WRKY Transcription Factor; Group III; WRKY DNA-binding protein 30 (WRKY30); FUNCTIONS IN: sequence-specific DNA binding transcription factor activity; INVOLVED IN: regulation of transcription, DNA-dependent, regulation of transcription; EXPRESSED IN: stem, stamen; EXPRESSED DURING: 4 anthesis; CONTAINS InterPro DOMAIN/s: DNA-binding WRKY (InterPro:IPR003657); BEST Ara…	-1.12703		16.1.1.4	secondary metabolism.isoprenoids.non-mevalonate pathway.CMK	zm00001d043182	Transcript	(at2g26930 : 87.4) Encodes a 4-(cytidine 5'-phospho)-2-C-methyl-D-erithritol kinase.; 4-(cytidine 5'-phospho)-2-C-methyl-D-erithritol kinase (CDPMEK); FUNCTIONS IN: 4-(cytidine 5'-diphospho)-2-C-methyl-D-erythritol kinase activity; INVOLVED IN: response to light stimulus; LOCATED IN: chloroplast; EXPRESSED IN: 23 plant structures; EXPRESSED DURING: 13 growth stages; CONTAINS InterPro DOMAIN/s: 4-…	-1.46397
27.3.32	RNA.regulation of transcription.WRKY domain transcription factor family	zm00001d009939	Transcript	(at5g26170 : 97.4) member of WRKY Transcription Factor; Group II-c; WRKY DNA-binding protein 50 (WRKY50); CONTAINS InterPro DOMAIN/s: DNA-binding WRKY (InterPro:IPR003657); BEST Arabidopsis thaliana protein match is: WRKY DNA-binding protein 51 (TAIR:AT5G64810.1); Has 30201 Blast hits to 17322 proteins in 780 species: Archae - 12; Bacteria - 1396; Metazoa - 17338; Fungi - 3422; Plants - 5037; Vir…	-1.124		16.1.1.5	secondary metabolism.isoprenoids.non-mevalonate pathway.MCS	zm00001d017608	Transcript	(q9m4w3|ispf_catro : 145.0) 2-C-methyl-D-erythritol 2,4-cyclodiphosphate synthase, chloroplast precursor (EC 4.6.1.12) (MECPS) (MECDP-synthase) - Catharanthus roseus (Rosy periwinkle) (Madagascar periwinkle) & (at1g63970 : 142.0) Encodes a protein with 2C-methyl-D-erythritol 2,4-cyclodiphosphate synthase activity. The protein's activity was confirmed by heterologous expression of phenotypic compl…	-1.01802
27.3.32	RNA.regulation of transcription.WRKY domain transcription factor family	zm00001d012482	Transcript	(at2g38470 : 142.0) Member of the plant WRKY transcription factor family. Regulates the antagonistic relationship between defense pathways mediating responses to P. syringae and necrotrophic fungal pathogens. Located in nucleus. Involved in response to various abiotic stresses - especially salt stress.; WRKY DNA-binding protein 33 (WRKY33); CONTAINS InterPro DOMAIN/s: DNA-binding WRKY (InterPro:I…	-1.19521		16.1.1.6	secondary metabolism.isoprenoids.non-mevalonate pathway.HDS	zm00001d017139	Transcript	(at5g60600 : 291.0) Encodes a chloroplast-localized hydroxy-2-methyl-2-(E)-butenyl 4-diphosphate (HMBPP) synthase (HDS), catalyzes the formation of HMBPP from 2-C-methyl-D-erythrytol 2,4-cyclodiphosphate (MEcPP). The HDS enzyme controls the penultimate steps of the biosynthesis of IPP and dimethylallyl diphosphate (DMAPP) via the MEP pathway and may serve as a metabolic control point for SA-media…	-2.55668
27.3.32	RNA.regulation of transcription.WRKY domain transcription factor family	zm00001d046805	Transcript	(at4g31800 : 132.0) Pathogen-induced transcription factor. Binds W-box sequences in vitro. Forms protein complexes with itself and with WRKY40 and WRKY60. Constitutive expression of WRKY18 enhanced resistance to P. syringae, but its coexpression with WRKY40 or WRKY60 made plants more susceptible to both P. syringae and B. cinerea. WRKY18, WRKY40, and WRKY60 have partially redundant roles in respo…	-1.19824		16.1.1.7	secondary metabolism.isoprenoids.non-mevalonate pathway.HDR	zm00001d033896	Transcript	(at4g34350 : 164.0) Arabidopsis ISPH is involved in the plastid nonmevalonate pathway of isoprenoid biosynthesis. It was shown to complement the lethal phenotype of E. coli ispH mutant and is therefore most likely encodes a protein with 4-hydroxy-3-methylbut-2-en-1-yl diphosphate reductase activity involved in the last step of mevalonate-independent isopentenyl biosynthesis. Mutant has Albino see…	-1.5935
30.1	signalling.in sugar and nutrient physiology	zm00001d005782	Transcript	(at2g29110 : 230.0) member of Putative ligand-gated ion channel subunit family; glutamate receptor 2.8 (GLR2.8); FUNCTIONS IN: intracellular ligand-gated ion channel activity; INVOLVED IN: cellular calcium ion homeostasis, response to light stimulus; LOCATED IN: endomembrane system, membrane; EXPRESSED IN: 7 plant structures; EXPRESSED DURING: 6 growth stages; CONTAINS InterPro DOMAIN/s: Extracel…	-3.26174		16.1.1.10	secondary metabolism.isoprenoids.non-mevalonate pathway.geranylgeranyl pyrophosphate synthase	zm00001d021929	Transcript	(q94id7|ggpps_hevbr : 192.0) Geranylgeranyl pyrophosphate synthetase, chloroplast precursor (GGPP synthetase) [Includes: Dimethylallyltranstransferase (EC 2.5.1.1); Geranyltranstransferase (EC 2.5.1.10); Farnesyltranstransferase (EC 2.5.1.29)] - Hevea brasiliensis & (at4g36810 : 178.0) Encodes a protein with geranylgeranyl pyrophosphate synthase activity involved in isoprenoid biosynthesis. The e…	-2.42758
30.1	signalling.in sugar and nutrient physiology	zm00001d018105	Transcript	(at4g08950 : 288.0) EXORDIUM (EXO); FUNCTIONS IN: molecular_function unknown; INVOLVED IN: response to brassinosteroid stimulus; LOCATED IN: cell wall, plant-type cell wall; EXPRESSED IN: 21 plant structures; EXPRESSED DURING: 13 growth stages; CONTAINS InterPro DOMAIN/s: Phosphate-induced protein 1 (InterPro:IPR006766); BEST Arabidopsis thaliana protein match is: Phosphate-responsive 1 family pr…	-2.37639		16.1.2.3	secondary metabolism.isoprenoids.mevalonate pathway.HMG-CoA reductase	zm00001d052903	Transcript	(o24594|hmdh_maize : 613.0) 3-hydroxy-3-methylglutaryl-coenzyme A reductase (EC 1.1.1.34) (HMG-CoA reductase) - Zea mays (Maize) & (at1g76490 : 411.0) Encodes a 3-hydroxy-3-methylglutaryl coenzyme A reductase, which is involved in melavonate biosynthesis and performs the first committed step in isoprenoid biosynthesis. Expression is activated in dark in leaf tissue but not controlled by light in …	1.19735
30.2.1	signalling.receptor kinases.leucine rich repeat I	zm00001d015291	Transcript	(at4g29990 : 148.0) Leucine-rich repeat transmembrane protein kinase protein; FUNCTIONS IN: protein serine/threonine kinase activity, protein kinase activity, ATP binding; INVOLVED IN: protein amino acid phosphorylation; LOCATED IN: endomembrane system; EXPRESSED IN: embryo, leaf whorl, root; EXPRESSED DURING: D bilateral stage; CONTAINS InterPro DOMAIN/s: Protein kinase, ATP binding site (InterP…	-1.66151		16.1.4	secondary metabolism.isoprenoids.carotenoids	zm00001d012868	Transcript	(at1g57770 : 183.0) FAD/NAD(P)-binding oxidoreductase family protein; FUNCTIONS IN: oxidoreductase activity; LOCATED IN: chloroplast; EXPRESSED IN: 21 plant structures; EXPRESSED DURING: 13 growth stages; CONTAINS InterPro DOMAIN/s: Amine oxidase (InterPro:IPR002937); BEST Arabidopsis thaliana protein match is: carotenoid isomerase (TAIR:AT1G06820.1); Has 6263 Blast hits to 6155 proteins in 967 s…	1.20634
30.2.3	signalling.receptor kinases.leucine rich repeat III	zm00001d031437	Transcript	(at2g42290 : 179.0) Leucine-rich repeat protein kinase family protein; FUNCTIONS IN: protein serine/threonine kinase activity, kinase activity, ATP binding; INVOLVED IN: transmembrane receptor protein tyrosine kinase signaling pathway, protein amino acid phosphorylation; LOCATED IN: endomembrane system; EXPRESSED IN: 15 plant structures; EXPRESSED DURING: 6 growth stages; CONTAINS InterPro DOMAIN…	1.02366		16.1.4.1	secondary metabolism.isoprenoids.carotenoids.phytoene synthase	zm00001d036345	Transcript	(p49085|psy_maize : 275.0) Phytoene synthase, chloroplast precursor (EC 2.5.1.-) - Zea mays (Maize) & (at5g17230 : 143.0) Encodes phytoene synthase.; PHYTOENE SYNTHASE (PSY); CONTAINS InterPro DOMAIN/s: Squalene/phytoene synthase, conserved site (InterPro:IPR019845), Terpenoid synthase (InterPro:IPR008949), Squalene/phytoene synthase (InterPro:IPR002060); Has 5365 Blast hits to 5364 proteins in 1…	-1.16761
30.2.8.2	signalling.receptor kinases.leucine rich repeat VIII.VIII-2	zm00001d048680	Transcript	(at4g35920 : 126.0) Encodes an integral plasma membrane protein. Functionally complements the yeast mid1 mutant, a deficiency of Ca2+ influx. Involved in Ca2+ influx and mechanical sensing in roots. An over-expression line showed increased Ca2+ uptake than the wild type plant. The primary root of a knock-out mutant failed to penetrate a harder agar medium from a softer medium.; mid1-complementing…	-1.19439		16.1.4.1	secondary metabolism.isoprenoids.carotenoids.phytoene synthase	zm00001d021410	Transcript	(p37272|psy_capan : 242.0) Phytoene synthase, chloroplast precursor (EC 2.5.1.-) - Capsicum annuum (Bell pepper) & (at5g17230 : 240.0) Encodes phytoene synthase.; PHYTOENE SYNTHASE (PSY); CONTAINS InterPro DOMAIN/s: Squalene/phytoene synthase, conserved site (InterPro:IPR019845), Terpenoid synthase (InterPro:IPR008949), Squalene/phytoene synthase (InterPro:IPR002060); Has 5365 Blast hits to 5364 …	1.10201
30.2.10	signalling.receptor kinases.leucine rich repeat X	zm00001d053133	Transcript	(at5g42440 : 172.0) Protein kinase superfamily protein; FUNCTIONS IN: protein serine/threonine kinase activity, protein kinase activity, kinase activity, ATP binding; INVOLVED IN: protein amino acid phosphorylation; LOCATED IN: endomembrane system; EXPRESSED IN: 17 plant structures; EXPRESSED DURING: 10 growth stages; CONTAINS InterPro DOMAIN/s: Protein kinase, ATP binding site (InterPro:IPR01744…	-2.21545		16.1.4.1	secondary metabolism.isoprenoids.carotenoids.phytoene synthase	zm00001d012394	Transcript	(q9ssu8|psy_dauca : 147.0) Phytoene synthase, chloroplast precursor (EC 2.5.1.-) - Daucus carota (Carrot) & (at5g17230 : 141.0) Encodes phytoene synthase.; PHYTOENE SYNTHASE (PSY); CONTAINS InterPro DOMAIN/s: Squalene/phytoene synthase, conserved site (InterPro:IPR019845), Terpenoid synthase (InterPro:IPR008949), Squalene/phytoene synthase (InterPro:IPR002060); Has 5365 Blast hits to 5364 protein…	1.18056
30.2.11	signalling.receptor kinases.leucine rich repeat XI	zm00001d005986	Transcript	(at4g26540 : 1019.0) Leucine-rich repeat receptor-like protein kinase family protein; FUNCTIONS IN: kinase activity; INVOLVED IN: protein amino acid phosphorylation; LOCATED IN: plasma membrane; EXPRESSED IN: inflorescence meristem; CONTAINS InterPro DOMAIN/s: Protein kinase, ATP binding site (InterPro:IPR017441), Protein kinase, catalytic domain (InterPro:IPR000719), Leucine-rich repeat-containi…	1.17883		16.1.4.6	secondary metabolism.isoprenoids.carotenoids.carotenoid beta ring hydroxylase	zm00001d048469	Transcript	(at4g25700 : 179.0) Converts beta-carotene to zeaxanthin via cryptoxanthin.; beta-hydroxylase 1 (BETA-OHASE 1); FUNCTIONS IN: carotene beta-ring hydroxylase activity; INVOLVED IN: xanthophyll biosynthetic process, carotene metabolic process; LOCATED IN: endoplasmic reticulum, chloroplast; EXPRESSED IN: 21 plant structures; EXPRESSED DURING: 13 growth stages; CONTAINS InterPro DOMAIN/s: Fatty acid…	2.25463
30.2.11	signalling.receptor kinases.leucine rich repeat XI	zm00001d016285	Transcript	(at5g25930 : 674.0) Protein kinase family protein with leucine-rich repeat domain; FUNCTIONS IN: kinase activity; INVOLVED IN: protein amino acid phosphorylation; LOCATED IN: plasma membrane, membrane; EXPRESSED IN: 23 plant structures; EXPRESSED DURING: 14 growth stages; CONTAINS InterPro DOMAIN/s: Protein kinase, ATP binding site (InterPro:IPR017441), Protein kinase, catalytic domain (InterPro:…	-2.00317		16.1.5	secondary metabolism.isoprenoids.terpenoids	zm00001d024207	Transcript	(p93665|dcs1_goshi : 114.0) (+)-delta-cadinene synthase (EC 4.2.3.13) (D-cadinene synthase) - Gossypium hirsutum (Upland cotton) & (at5g23960 : 88.2) Encodes a sesquiterpene synthase involved in generating all of the group A sesquiterpenes found in the Arabidopsis floral volatile blend. Strongly expressed in the stigma.; terpene synthase 21 (TPS21); CONTAINS InterPro DOMAIN/s: Terpene synthase, m…	-9.12179
30.2.11	signalling.receptor kinases.leucine rich repeat XI	zm00001d020862	Transcript	(at5g56040 : 957.0) Leucine-rich receptor-like protein kinase family protein; FUNCTIONS IN: protein serine/threonine kinase activity, kinase activity, ATP binding; INVOLVED IN: transmembrane receptor protein tyrosine kinase signaling pathway, protein amino acid phosphorylation; LOCATED IN: endomembrane system; EXPRESSED IN: 22 plant structures; EXPRESSED DURING: 13 growth stages; CONTAINS InterPr…	1.38828		16.1.5	secondary metabolism.isoprenoids.terpenoids	zm00001d024210	Transcript	(p93665|dcs1_goshi : 143.0) (+)-delta-cadinene synthase (EC 4.2.3.13) (D-cadinene synthase) - Gossypium hirsutum (Upland cotton) & (at5g23960 : 97.4) Encodes a sesquiterpene synthase involved in generating all of the group A sesquiterpenes found in the Arabidopsis floral volatile blend. Strongly expressed in the stigma.; terpene synthase 21 (TPS21); CONTAINS InterPro DOMAIN/s: Terpene synthase, m…	-6.84666
30.2.11	signalling.receptor kinases.leucine rich repeat XI	zm00001d011643	Transcript	(at5g46330 : 496.0) Encodes a leucine-rich repeat serine/threonine protein kinase that is expressed ubiquitously. FLS2 is involved in MAP kinase signalling relay involved in innate immunity. Essential in the perception of flagellin, a potent elicitor of the defense response. FLS2 is directed for degradation by the bacterial ubiquitin ligase AvrPtoB.; FLAGELLIN-SENSITIVE 2 (FLS2); FUNCTIONS IN: pr…	-1.55312		16.1.5	secondary metabolism.isoprenoids.terpenoids	zm00001d024211	Transcript	(p93665|dcs1_goshi : 115.0) (+)-delta-cadinene synthase (EC 4.2.3.13) (D-cadinene synthase) - Gossypium hirsutum (Upland cotton) & (at5g23960 : 90.1) Encodes a sesquiterpene synthase involved in generating all of the group A sesquiterpenes found in the Arabidopsis floral volatile blend. Strongly expressed in the stigma.; terpene synthase 21 (TPS21); CONTAINS InterPro DOMAIN/s: Terpene synthase, m…	-6.59292
30.2.12	signalling.receptor kinases.leucine rich repeat XII	zm00001d011643	Transcript	(at5g46330 : 496.0) Encodes a leucine-rich repeat serine/threonine protein kinase that is expressed ubiquitously. FLS2 is involved in MAP kinase signalling relay involved in innate immunity. Essential in the perception of flagellin, a potent elicitor of the defense response. FLS2 is directed for degradation by the bacterial ubiquitin ligase AvrPtoB.; FLAGELLIN-SENSITIVE 2 (FLS2); FUNCTIONS IN: pr…	-1.55312		16.1.5	secondary metabolism.isoprenoids.terpenoids	zm00001d024669	Transcript	(q40577|5eas_tobac : 91.3) Aristolochene synthase (EC 4.2.3.9) (5-epi-aristolochene synthase) (EAS) - Nicotiana tabacum (Common tobacco) & (at5g23960 : 82.8) Encodes a sesquiterpene synthase involved in generating all of the group A sesquiterpenes found in the Arabidopsis floral volatile blend. Strongly expressed in the stigma.; terpene synthase 21 (TPS21); CONTAINS InterPro DOMAIN/s: Terpene syn…	1.11163
30.2.15	signalling.receptor kinases.thaumatin like	zm00001d024961	Transcript	(at5g38280 : 288.0) putative receptor serine/threonine kinase PR5K (PR5K) mRNA, PR5-like receptor kinase; PR5-like receptor kinase (PR5K); FUNCTIONS IN: transmembrane receptor protein serine/threonine kinase activity, kinase activity; INVOLVED IN: response to fungus; LOCATED IN: endomembrane system; EXPRESSED IN: 6 plant structures; EXPRESSED DURING: petal differentiation and expansion stage; CON…	-1.83694		16.1.5	secondary metabolism.isoprenoids.terpenoids	zm00001d035682	Transcript	(p93665|dcs1_goshi : 102.0) (+)-delta-cadinene synthase (EC 4.2.3.13) (D-cadinene synthase) - Gossypium hirsutum (Upland cotton) & (at5g23960 : 92.8) Encodes a sesquiterpene synthase involved in generating all of the group A sesquiterpenes found in the Arabidopsis floral volatile blend. Strongly expressed in the stigma.; terpene synthase 21 (TPS21); CONTAINS InterPro DOMAIN/s: Terpene synthase, m…	-2.60773
30.2.16	signalling.receptor kinases.Catharanthus roseus-like RLK1	zm00001d024961	Transcript	(at5g38280 : 288.0) putative receptor serine/threonine kinase PR5K (PR5K) mRNA, PR5-like receptor kinase; PR5-like receptor kinase (PR5K); FUNCTIONS IN: transmembrane receptor protein serine/threonine kinase activity, kinase activity; INVOLVED IN: response to fungus; LOCATED IN: endomembrane system; EXPRESSED IN: 6 plant structures; EXPRESSED DURING: petal differentiation and expansion stage; CON…	-1.83694		16.2	secondary metabolism.phenylpropanoids	zm00001d029356	Transcript	(p47917|zrp4_maize : 206.0) O-methyltransferase ZRP4 (EC 2.1.1.-) (OMT) - Zea mays (Maize) & (at4g35160 : 92.0) O-methyltransferase family protein; FUNCTIONS IN: methyltransferase activity, O-methyltransferase activity, protein dimerization activity; LOCATED IN: cytosol; CONTAINS InterPro DOMAIN/s: Winged helix-turn-helix transcription repressor DNA-binding (InterPro:IPR011991), Plant methyltrans…	-1.40308
30.2.17	signalling.receptor kinases.DUF 26	zm00001d034725	Transcript	(p10978|polx_tobac : 1022.0) Retrovirus-related Pol polyprotein from transposon TNT 1-94 [Includes: Protease (EC 3.4.23.-); Reverse transcriptase (EC 2.7.7.49); Endonuclease] - Nicotiana tabacum (Common tobacco) & (at4g23160 : 291.0) Encodes a cysteine-rich receptor-like protein kinase.; cysteine-rich RLK (RECEPTOR-like protein kinase) 8 (CRK8); FUNCTIONS IN: kinase activity; INVOLVED IN: protein…	-1.24988		16.2	secondary metabolism.phenylpropanoids	zm00001d029359	Transcript	(p47917|zrp4_maize : 204.0) O-methyltransferase ZRP4 (EC 2.1.1.-) (OMT) - Zea mays (Maize) & (at4g35160 : 93.6) O-methyltransferase family protein; FUNCTIONS IN: methyltransferase activity, O-methyltransferase activity, protein dimerization activity; LOCATED IN: cytosol; CONTAINS InterPro DOMAIN/s: Winged helix-turn-helix transcription repressor DNA-binding (InterPro:IPR011991), Plant methyltrans…	-2.26696
30.2.17	signalling.receptor kinases.DUF 26	zm00001d003356	Transcript	(p10978|polx_tobac : 471.0) Retrovirus-related Pol polyprotein from transposon TNT 1-94 [Includes: Protease (EC 3.4.23.-); Reverse transcriptase (EC 2.7.7.49); Endonuclease] - Nicotiana tabacum (Common tobacco) & (at4g23160 : 342.0) Encodes a cysteine-rich receptor-like protein kinase.; cysteine-rich RLK (RECEPTOR-like protein kinase) 8 (CRK8); FUNCTIONS IN: kinase activity; INVOLVED IN: protein …	-1.07271		16.2	secondary metabolism.phenylpropanoids	zm00001d023215	Transcript	(at1g31490 : 218.0) HXXXD-type acyl-transferase family protein; FUNCTIONS IN: transferase activity, transferring acyl groups other than amino-acyl groups, quinone binding, primary amine oxidase activity, copper ion binding, transferase activity; INVOLVED IN: oxidation reduction, amine metabolic process; LOCATED IN: chloroplast; EXPRESSED IN: 8 plant structures; EXPRESSED DURING: 4 anthesis, C glo…	1.17854
30.2.17	signalling.receptor kinases.DUF 26	zm00001d007363	Transcript	(p10978|polx_tobac : 447.0) Retrovirus-related Pol polyprotein from transposon TNT 1-94 [Includes: Protease (EC 3.4.23.-); Reverse transcriptase (EC 2.7.7.49); Endonuclease] - Nicotiana tabacum (Common tobacco) & (at4g23160 : 358.0) Encodes a cysteine-rich receptor-like protein kinase.; cysteine-rich RLK (RECEPTOR-like protein kinase) 8 (CRK8); FUNCTIONS IN: kinase activity; INVOLVED IN: protein …	-3.41981		16.2	secondary metabolism.phenylpropanoids	zm00001d023216	Transcript	(at1g31490 : 180.0) HXXXD-type acyl-transferase family protein; FUNCTIONS IN: transferase activity, transferring acyl groups other than amino-acyl groups, quinone binding, primary amine oxidase activity, copper ion binding, transferase activity; INVOLVED IN: oxidation reduction, amine metabolic process; LOCATED IN: chloroplast; EXPRESSED IN: 8 plant structures; EXPRESSED DURING: 4 anthesis, C glo…	1.36154
30.2.17	signalling.receptor kinases.DUF 26	zm00001d048680	Transcript	(at4g35920 : 126.0) Encodes an integral plasma membrane protein. Functionally complements the yeast mid1 mutant, a deficiency of Ca2+ influx. Involved in Ca2+ influx and mechanical sensing in roots. An over-expression line showed increased Ca2+ uptake than the wild type plant. The primary root of a knock-out mutant failed to penetrate a harder agar medium from a softer medium.; mid1-complementing…	-1.19439		16.2	secondary metabolism.phenylpropanoids	zm00001d002965	Transcript	(at5g23230 : 207.0) nicotinamidase 2 (NIC2); CONTAINS InterPro DOMAIN/s: Isochorismatase-like (InterPro:IPR000868); BEST Arabidopsis thaliana protein match is: nicotinamidase 3 (TAIR:AT5G23220.1); Has 1807 Blast hits to 1807 proteins in 277 species: Archae - 0; Bacteria - 0; Metazoa - 736; Fungi - 347; Plants - 385; Viruses - 0; Other Eukaryotes - 339 (source: NCBI BLink). & (reliability: 414.0) …	1.38757
30.2.17	signalling.receptor kinases.DUF 26	zm00001d021683	Transcript	(at4g27300 : 227.0) S-locus lectin protein kinase family protein; FUNCTIONS IN: in 6 functions; INVOLVED IN: protein amino acid phosphorylation, recognition of pollen; LOCATED IN: endomembrane system; EXPRESSED IN: 21 plant structures; EXPRESSED DURING: 11 growth stages; CONTAINS InterPro DOMAIN/s: Curculin-like (mannose-binding) lectin (InterPro:IPR001480), PAN-2 domain (InterPro:IPR013227), App…	-1.41299		16.2	secondary metabolism.phenylpropanoids	zm00001d049303	Transcript	(p47917|zrp4_maize : 281.0) O-methyltransferase ZRP4 (EC 2.1.1.-) (OMT) - Zea mays (Maize) & (at4g35160 : 138.0) O-methyltransferase family protein; FUNCTIONS IN: methyltransferase activity, O-methyltransferase activity, protein dimerization activity; LOCATED IN: cytosol; CONTAINS InterPro DOMAIN/s: Winged helix-turn-helix transcription repressor DNA-binding (InterPro:IPR011991), Plant methyltran…	2.46414
30.2.17	signalling.receptor kinases.DUF 26	zm00001d021727	Transcript	(at4g21390 : 279.0) B120; FUNCTIONS IN: protein serine/threonine kinase activity, sugar binding, protein kinase activity, ATP binding; INVOLVED IN: protein amino acid phosphorylation, recognition of pollen; LOCATED IN: plasma membrane; EXPRESSED IN: 13 plant structures; EXPRESSED DURING: 8 growth stages; CONTAINS InterPro DOMAIN/s: Curculin-like (mannose-binding) lectin (InterPro:IPR001480), PAN-…	-1.08286		16.2	secondary metabolism.phenylpropanoids	zm00001d049704	Transcript	(at5g42830 : 280.0) HXXXD-type acyl-transferase family protein; FUNCTIONS IN: transferase activity, transferring acyl groups other than amino-acyl groups, transferase activity; INVOLVED IN: biological_process unknown; LOCATED IN: cellular_component unknown; EXPRESSED IN: 17 plant structures; EXPRESSED DURING: 12 growth stages; CONTAINS InterPro DOMAIN/s: Transferase (InterPro:IPR003480); BEST Ara…	-2.06568
30.2.17	signalling.receptor kinases.DUF 26	zm00001d047453	Transcript	(at5g57320 : 145.0) villin, putative; FUNCTIONS IN: actin binding; INVOLVED IN: cytoskeleton organization; LOCATED IN: cellular_component unknown; EXPRESSED IN: petal, leaf whorl, male gametophyte, flower, pollen tube; EXPRESSED DURING: L mature pollen stage, M germinated pollen stage, 4 anthesis, petal differentiation and expansion stage; CONTAINS InterPro DOMAIN/s: Gelsolin (InterPro:IPR007122)…	-1.04356		16.2	secondary metabolism.phenylpropanoids	zm00001d035064	Transcript	(at5g07860 : 211.0) HXXXD-type acyl-transferase family protein; FUNCTIONS IN: transferase activity, transferring acyl groups other than amino-acyl groups, transferase activity; INVOLVED IN: biological_process unknown; LOCATED IN: cellular_component unknown; EXPRESSED IN: 20 plant structures; EXPRESSED DURING: 13 growth stages; CONTAINS InterPro DOMAIN/s: Transferase (InterPro:IPR003480); BEST Ara…	-1.47516
30.2.19	signalling.receptor kinases.legume-lectin	zm00001d034217	Transcript	(at2g37710 : 726.0) Induced in response to Salicylic acid.; receptor lectin kinase (RLK); FUNCTIONS IN: kinase activity; INVOLVED IN: response to salicylic acid stimulus; LOCATED IN: plasma membrane; EXPRESSED IN: 23 plant structures; EXPRESSED DURING: 13 growth stages; CONTAINS InterPro DOMAIN/s: Legume lectin, beta chain (InterPro:IPR001220), Protein kinase, ATP binding site (InterPro:IPR017441…	-1.54075		16.2.1	secondary metabolism.phenylpropanoids.lignin biosynthesis	zm00001d007143	Transcript	(at5g49690 : 138.0) UDP-Glycosyltransferase superfamily protein; FUNCTIONS IN: transferase activity, transferring glycosyl groups; INVOLVED IN: metabolic process; CONTAINS InterPro DOMAIN/s: UDP-glucuronosyl/UDP-glucosyltransferase (InterPro:IPR002213); BEST Arabidopsis thaliana protein match is: UDP-Glycosyltransferase superfamily protein (TAIR:AT5G65550.1); Has 1807 Blast hits to 1807 proteins …	1.34603
30.2.19	signalling.receptor kinases.legume-lectin	zm00001d023253	Transcript	(at5g10530 : 284.0) Concanavalin A-like lectin protein kinase family protein; FUNCTIONS IN: kinase activity; INVOLVED IN: protein amino acid phosphorylation; LOCATED IN: endomembrane system; EXPRESSED IN: root; CONTAINS InterPro DOMAIN/s: Legume lectin, beta chain (InterPro:IPR001220), Protein kinase, ATP binding site (InterPro:IPR017441), Serine/threonine-protein kinase-like domain (InterPro:IPR…	-1.1431		16.2.1.1	secondary metabolism.phenylpropanoids.lignin biosynthesis.PAL	zm00001d051166	Transcript	(p53443|pal2_orysa : 1241.0) Phenylalanine ammonia-lyase (EC 4.3.1.5) - Oryza sativa (Rice) & (at2g37040 : 1009.0) Encodes PAL1, a phenylalanine ammonia-lyase. Arabidopsis has four PALs: AT2G37040 (PAL1), AT3G53260 (PAL2), AT5G04230 (PAL3) and AT3G10340 (PAL4).; PHE ammonia lyase 1 (PAL1); FUNCTIONS IN: phenylalanine ammonia-lyase activity; INVOLVED IN: in 10 processes; LOCATED IN: cytoplasm; EXP…	-1.13565
30.2.19	signalling.receptor kinases.legume-lectin	zm00001d004078	Transcript	(at5g10530 : 186.0) Concanavalin A-like lectin protein kinase family protein; FUNCTIONS IN: kinase activity; INVOLVED IN: protein amino acid phosphorylation; LOCATED IN: endomembrane system; EXPRESSED IN: root; CONTAINS InterPro DOMAIN/s: Legume lectin, beta chain (InterPro:IPR001220), Protein kinase, ATP binding site (InterPro:IPR017441), Serine/threonine-protein kinase-like domain (InterPro:IPR…	-1.22438		16.2.1.1	secondary metabolism.phenylpropanoids.lignin biosynthesis.PAL	zm00001d053619	Transcript	(p53443|pal2_orysa : 561.0) Phenylalanine ammonia-lyase (EC 4.3.1.5) - Oryza sativa (Rice) & (at2g37040 : 440.0) Encodes PAL1, a phenylalanine ammonia-lyase. Arabidopsis has four PALs: AT2G37040 (PAL1), AT3G53260 (PAL2), AT5G04230 (PAL3) and AT3G10340 (PAL4).; PHE ammonia lyase 1 (PAL1); FUNCTIONS IN: phenylalanine ammonia-lyase activity; INVOLVED IN: in 10 processes; LOCATED IN: cytoplasm; EXPRE…	-1.37085
30.2.19	signalling.receptor kinases.legume-lectin	zm00001d052906	Transcript	(at3g53810 : 185.0) Concanavalin A-like lectin protein kinase family protein; FUNCTIONS IN: kinase activity; INVOLVED IN: protein amino acid phosphorylation; LOCATED IN: endomembrane system; EXPRESSED IN: 22 plant structures; EXPRESSED DURING: 11 growth stages; CONTAINS InterPro DOMAIN/s: Legume lectin, beta chain (InterPro:IPR001220), Protein kinase, ATP binding site (InterPro:IPR017441), Serine…	-1.36297		16.2.1.1	secondary metabolism.phenylpropanoids.lignin biosynthesis.PAL	zm00001d017276	Transcript	(p53443|pal2_orysa : 1301.0) Phenylalanine ammonia-lyase (EC 4.3.1.5) - Oryza sativa (Rice) & (at2g37040 : 1058.0) Encodes PAL1, a phenylalanine ammonia-lyase. Arabidopsis has four PALs: AT2G37040 (PAL1), AT3G53260 (PAL2), AT5G04230 (PAL3) and AT3G10340 (PAL4).; PHE ammonia lyase 1 (PAL1); FUNCTIONS IN: phenylalanine ammonia-lyase activity; INVOLVED IN: in 10 processes; LOCATED IN: cytoplasm; EXP…	-2.26961
30.2.19	signalling.receptor kinases.legume-lectin	zm00001d037397	Transcript	(at2g37710 : 601.0) Induced in response to Salicylic acid.; receptor lectin kinase (RLK); FUNCTIONS IN: kinase activity; INVOLVED IN: response to salicylic acid stimulus; LOCATED IN: plasma membrane; EXPRESSED IN: 23 plant structures; EXPRESSED DURING: 13 growth stages; CONTAINS InterPro DOMAIN/s: Legume lectin, beta chain (InterPro:IPR001220), Protein kinase, ATP binding site (InterPro:IPR017441…	-4.01382		16.2.1.1	secondary metabolism.phenylpropanoids.lignin biosynthesis.PAL	zm00001d017279	Transcript	(p53443|pal2_orysa : 1318.0) Phenylalanine ammonia-lyase (EC 4.3.1.5) - Oryza sativa (Rice) & (at2g37040 : 1061.0) Encodes PAL1, a phenylalanine ammonia-lyase. Arabidopsis has four PALs: AT2G37040 (PAL1), AT3G53260 (PAL2), AT5G04230 (PAL3) and AT3G10340 (PAL4).; PHE ammonia lyase 1 (PAL1); FUNCTIONS IN: phenylalanine ammonia-lyase activity; INVOLVED IN: in 10 processes; LOCATED IN: cytoplasm; EXP…	-1.84267
30.2.19	signalling.receptor kinases.legume-lectin	zm00001d021896	Transcript	(at2g37710 : 645.0) Induced in response to Salicylic acid.; receptor lectin kinase (RLK); FUNCTIONS IN: kinase activity; INVOLVED IN: response to salicylic acid stimulus; LOCATED IN: plasma membrane; EXPRESSED IN: 23 plant structures; EXPRESSED DURING: 13 growth stages; CONTAINS InterPro DOMAIN/s: Legume lectin, beta chain (InterPro:IPR001220), Protein kinase, ATP binding site (InterPro:IPR017441…	-1.23621		16.2.1.2	secondary metabolism.phenylpropanoids.lignin biosynthesis.C4H	zm00001d016471	Transcript	(p48522|tcmo_catro : 552.0) Trans-cinnamate 4-monooxygenase (EC 1.14.13.11) (Cinnamic acid 4-hydroxylase) (CA4H) (C4H) (P450C4H) (Cytochrome P450 73) - Catharanthus roseus (Rosy periwinkle) (Madagascar periwinkle) & (at2g30490 : 541.0) Encodes a cinnamate-4-hydroxylase. Mutations in this gene impact phenylpropanoid metabolism, growth and development.; cinnamate-4-hydroxylase (C4H); FUNCTIONS IN: …	-1.01778
30.2.19	signalling.receptor kinases.legume-lectin	zm00001d021897	Transcript	(at2g37710 : 605.0) Induced in response to Salicylic acid.; receptor lectin kinase (RLK); FUNCTIONS IN: kinase activity; INVOLVED IN: response to salicylic acid stimulus; LOCATED IN: plasma membrane; EXPRESSED IN: 23 plant structures; EXPRESSED DURING: 13 growth stages; CONTAINS InterPro DOMAIN/s: Legume lectin, beta chain (InterPro:IPR001220), Protein kinase, ATP binding site (InterPro:IPR017441…	-1.17732		16.2.1.2	secondary metabolism.phenylpropanoids.lignin biosynthesis.C4H	zm00001d012510	Transcript	(p48522|tcmo_catro : 723.0) Trans-cinnamate 4-monooxygenase (EC 1.14.13.11) (Cinnamic acid 4-hydroxylase) (CA4H) (C4H) (P450C4H) (Cytochrome P450 73) - Catharanthus roseus (Rosy periwinkle) (Madagascar periwinkle) & (at2g30490 : 701.0) Encodes a cinnamate-4-hydroxylase. Mutations in this gene impact phenylpropanoid metabolism, growth and development.; cinnamate-4-hydroxylase (C4H); FUNCTIONS IN: …	-1.36875
30.2.20	signalling.receptor kinases.wheat LRK10 like	zm00001d024961	Transcript	(at5g38280 : 288.0) putative receptor serine/threonine kinase PR5K (PR5K) mRNA, PR5-like receptor kinase; PR5-like receptor kinase (PR5K); FUNCTIONS IN: transmembrane receptor protein serine/threonine kinase activity, kinase activity; INVOLVED IN: response to fungus; LOCATED IN: endomembrane system; EXPRESSED IN: 6 plant structures; EXPRESSED DURING: petal differentiation and expansion stage; CON…	-1.83694		16.2.1.3	secondary metabolism.phenylpropanoids.lignin biosynthesis.4CL	zm00001d032103	Transcript	(p17814|4cl1_orysa : 321.0) 4-coumarate--CoA ligase 1 (EC 6.2.1.12) (4CL 1) (4-coumaroyl-CoA synthase 1) - Oryza sativa (Rice) & (at1g51680 : 296.0) encodes an isoform of 4-coumarate:CoA ligase (4CL), which is involved in the last step of the general phenylpropanoid pathway. In addition to 4-coumarate, it also converts ferulate. The catalytic efficiency was in the following (descending) order: p-…	-2.99529
30.2.24	signalling.receptor kinases.S-locus glycoprotein like	zm00001d002020	Transcript	(at4g32300 : 263.0) S-domain-2 5 (SD2-5); FUNCTIONS IN: carbohydrate binding, protein kinase activity, kinase activity; INVOLVED IN: protein amino acid autophosphorylation; LOCATED IN: plasma membrane; EXPRESSED IN: 25 plant structures; EXPRESSED DURING: 15 growth stages; CONTAINS InterPro DOMAIN/s: Curculin-like (mannose-binding) lectin (InterPro:IPR001480), Protein kinase, ATP binding site (Int…	-1.24765		16.2.1.4	secondary metabolism.phenylpropanoids.lignin biosynthesis.HCT	zm00001d027946	Transcript	(at5g48930 : 108.0) At5g48930 has been shown to encode for the hydroxycinnamoyl-Coenzyme A shikimate/quinate hydroxycinnamoyltransferase (HCT) both synthesizing and catabolizing the hydroxycinnamoylesters (coumaroyl/caffeoyl shikimate and quinate) involved in the phenylpropanoid pathway. Influence on the accumulation of flavonoids which in turn inhibit auxin transport and reduce plant growth.; hy…	-1.37953
30.2.24	signalling.receptor kinases.S-locus glycoprotein like	zm00001d002178	Transcript	(at4g21380 : 210.0) encodes a putative receptor-like serine/threonine protein kinases that is similar to Brassica self-incompatibility (S) locus. Expressed in root. Shoot expression limited to limited to the root-hypocotyl transition zone and at the base of lateral roots as well as in axillary buds, and pedicels.; receptor kinase 3 (RK3); FUNCTIONS IN: transmembrane receptor protein serine/threon…	-1.08421		16.2.1.4	secondary metabolism.phenylpropanoids.lignin biosynthesis.HCT	zm00001d027948	Transcript	(at5g48930 : 135.0) At5g48930 has been shown to encode for the hydroxycinnamoyl-Coenzyme A shikimate/quinate hydroxycinnamoyltransferase (HCT) both synthesizing and catabolizing the hydroxycinnamoylesters (coumaroyl/caffeoyl shikimate and quinate) involved in the phenylpropanoid pathway. Influence on the accumulation of flavonoids which in turn inhibit auxin transport and reduce plant growth.; hy…	-1.59313
30.2.24	signalling.receptor kinases.S-locus glycoprotein like	zm00001d048680	Transcript	(at4g35920 : 126.0) Encodes an integral plasma membrane protein. Functionally complements the yeast mid1 mutant, a deficiency of Ca2+ influx. Involved in Ca2+ influx and mechanical sensing in roots. An over-expression line showed increased Ca2+ uptake than the wild type plant. The primary root of a knock-out mutant failed to penetrate a harder agar medium from a softer medium.; mid1-complementing…	-1.19439		16.2.1.4	secondary metabolism.phenylpropanoids.lignin biosynthesis.HCT	zm00001d003129	Transcript	(at5g48930 : 396.0) At5g48930 has been shown to encode for the hydroxycinnamoyl-Coenzyme A shikimate/quinate hydroxycinnamoyltransferase (HCT) both synthesizing and catabolizing the hydroxycinnamoylesters (coumaroyl/caffeoyl shikimate and quinate) involved in the phenylpropanoid pathway. Influence on the accumulation of flavonoids which in turn inhibit auxin transport and reduce plant growth.; hy…	-1.13397
30.2.24	signalling.receptor kinases.S-locus glycoprotein like	zm00001d053087	Transcript	(at4g32300 : 309.0) S-domain-2 5 (SD2-5); FUNCTIONS IN: carbohydrate binding, protein kinase activity, kinase activity; INVOLVED IN: protein amino acid autophosphorylation; LOCATED IN: plasma membrane; EXPRESSED IN: 25 plant structures; EXPRESSED DURING: 15 growth stages; CONTAINS InterPro DOMAIN/s: Curculin-like (mannose-binding) lectin (InterPro:IPR001480), Protein kinase, ATP binding site (Int…	-1.18926		16.2.1.4	secondary metabolism.phenylpropanoids.lignin biosynthesis.HCT	zm00001d021324	Transcript	(at5g48930 : 173.0) At5g48930 has been shown to encode for the hydroxycinnamoyl-Coenzyme A shikimate/quinate hydroxycinnamoyltransferase (HCT) both synthesizing and catabolizing the hydroxycinnamoylesters (coumaroyl/caffeoyl shikimate and quinate) involved in the phenylpropanoid pathway. Influence on the accumulation of flavonoids which in turn inhibit auxin transport and reduce plant growth.; hy…	-2.15537
30.2.24	signalling.receptor kinases.S-locus glycoprotein like	zm00001d053135	Transcript	(at4g32300 : 300.0) S-domain-2 5 (SD2-5); FUNCTIONS IN: carbohydrate binding, protein kinase activity, kinase activity; INVOLVED IN: protein amino acid autophosphorylation; LOCATED IN: plasma membrane; EXPRESSED IN: 25 plant structures; EXPRESSED DURING: 15 growth stages; CONTAINS InterPro DOMAIN/s: Curculin-like (mannose-binding) lectin (InterPro:IPR001480), Protein kinase, ATP binding site (Int…	-1.19714		16.2.1.4	secondary metabolism.phenylpropanoids.lignin biosynthesis.HCT	zm00001d045092	Transcript	(at5g48930 : 249.0) At5g48930 has been shown to encode for the hydroxycinnamoyl-Coenzyme A shikimate/quinate hydroxycinnamoyltransferase (HCT) both synthesizing and catabolizing the hydroxycinnamoylesters (coumaroyl/caffeoyl shikimate and quinate) involved in the phenylpropanoid pathway. Influence on the accumulation of flavonoids which in turn inhibit auxin transport and reduce plant growth.; hy…	-1.24371
30.2.24	signalling.receptor kinases.S-locus glycoprotein like	zm00001d021683	Transcript	(at4g27300 : 227.0) S-locus lectin protein kinase family protein; FUNCTIONS IN: in 6 functions; INVOLVED IN: protein amino acid phosphorylation, recognition of pollen; LOCATED IN: endomembrane system; EXPRESSED IN: 21 plant structures; EXPRESSED DURING: 11 growth stages; CONTAINS InterPro DOMAIN/s: Curculin-like (mannose-binding) lectin (InterPro:IPR001480), PAN-2 domain (InterPro:IPR013227), App…	-1.41299		16.2.1.7	secondary metabolism.phenylpropanoids.lignin biosynthesis.CCR1	zm00001d032152	Transcript	(at1g15950 : 145.0) Encodes a cinnamoyl CoA reductase. Involved in lignin biosynthesis.; cinnamoyl coa reductase 1 (CCR1); CONTAINS InterPro DOMAIN/s: NAD-dependent epimerase/dehydratase (InterPro:IPR001509), NAD(P)-binding domain (InterPro:IPR016040); BEST Arabidopsis thaliana protein match is: cinnamoyl coa reductase (TAIR:AT1G80820.1); Has 11995 Blast hits to 11983 proteins in 1896 species: Ar…	-1.0281
30.2.24	signalling.receptor kinases.S-locus glycoprotein like	zm00001d021727	Transcript	(at4g21390 : 279.0) B120; FUNCTIONS IN: protein serine/threonine kinase activity, sugar binding, protein kinase activity, ATP binding; INVOLVED IN: protein amino acid phosphorylation, recognition of pollen; LOCATED IN: plasma membrane; EXPRESSED IN: 13 plant structures; EXPRESSED DURING: 8 growth stages; CONTAINS InterPro DOMAIN/s: Curculin-like (mannose-binding) lectin (InterPro:IPR001480), PAN-…	-1.08286		16.2.1.7	secondary metabolism.phenylpropanoids.lignin biosynthesis.CCR1	zm00001d044104	Transcript	(at5g14700 : 91.3) NAD(P)-binding Rossmann-fold superfamily protein; FUNCTIONS IN: coenzyme binding, binding, cinnamoyl-CoA reductase activity, catalytic activity; INVOLVED IN: lignin biosynthetic process, cellular metabolic process, metabolic process; LOCATED IN: cellular_component unknown; EXPRESSED IN: 22 plant structures; EXPRESSED DURING: 13 growth stages; CONTAINS InterPro DOMAIN/s: NAD-dep…	-1.29485
30.2.24	signalling.receptor kinases.S-locus glycoprotein like	zm00001d008891	Transcript	(at4g32300 : 290.0) S-domain-2 5 (SD2-5); FUNCTIONS IN: carbohydrate binding, protein kinase activity, kinase activity; INVOLVED IN: protein amino acid autophosphorylation; LOCATED IN: plasma membrane; EXPRESSED IN: 25 plant structures; EXPRESSED DURING: 15 growth stages; CONTAINS InterPro DOMAIN/s: Curculin-like (mannose-binding) lectin (InterPro:IPR001480), Protein kinase, ATP binding site (Int…	-1.06429		16.2.1.7	secondary metabolism.phenylpropanoids.lignin biosynthesis.CCR1	zm00001d051938	Transcript	(at1g15950 : 261.0) Encodes a cinnamoyl CoA reductase. Involved in lignin biosynthesis.; cinnamoyl coa reductase 1 (CCR1); CONTAINS InterPro DOMAIN/s: NAD-dependent epimerase/dehydratase (InterPro:IPR001509), NAD(P)-binding domain (InterPro:IPR016040); BEST Arabidopsis thaliana protein match is: cinnamoyl coa reductase (TAIR:AT1G80820.1); Has 11995 Blast hits to 11983 proteins in 1896 species: Ar…	1.48927
30.2.25	signalling.receptor kinases.wall associated kinase	zm00001d003021	Transcript	(at1g21230 : 345.0) encodes a wall-associated kinase; wall associated kinase 5 (WAK5); FUNCTIONS IN: protein serine/threonine kinase activity, kinase activity; INVOLVED IN: protein amino acid phosphorylation; LOCATED IN: plasma membrane; CONTAINS InterPro DOMAIN/s: EGF-like calcium-binding (InterPro:IPR001881), EGF-like, type 3 (InterPro:IPR000742), Serine-threonine/tyrosine-protein kinase (Inter…	-1.96508		16.2.1.7	secondary metabolism.phenylpropanoids.lignin biosynthesis.CCR1	zm00001d012982	Transcript	(at5g58490 : 100.0) NAD(P)-binding Rossmann-fold superfamily protein; FUNCTIONS IN: coenzyme binding, binding, cinnamoyl-CoA reductase activity, catalytic activity; INVOLVED IN: lignin biosynthetic process, cellular metabolic process, metabolic process; LOCATED IN: cellular_component unknown; EXPRESSED IN: 24 plant structures; EXPRESSED DURING: 15 growth stages; CONTAINS InterPro DOMAIN/s: NAD-de…	1.32664
30.2.25	signalling.receptor kinases.wall associated kinase	zm00001d003023	Transcript	(at1g21230 : 344.0) encodes a wall-associated kinase; wall associated kinase 5 (WAK5); FUNCTIONS IN: protein serine/threonine kinase activity, kinase activity; INVOLVED IN: protein amino acid phosphorylation; LOCATED IN: plasma membrane; CONTAINS InterPro DOMAIN/s: EGF-like calcium-binding (InterPro:IPR001881), EGF-like, type 3 (InterPro:IPR000742), Serine-threonine/tyrosine-protein kinase (Inter…	-1.48837		16.2.1.7	secondary metabolism.phenylpropanoids.lignin biosynthesis.CCR1	zm00001d019669	Transcript	(at1g15950 : 202.0) Encodes a cinnamoyl CoA reductase. Involved in lignin biosynthesis.; cinnamoyl coa reductase 1 (CCR1); CONTAINS InterPro DOMAIN/s: NAD-dependent epimerase/dehydratase (InterPro:IPR001509), NAD(P)-binding domain (InterPro:IPR016040); BEST Arabidopsis thaliana protein match is: cinnamoyl coa reductase (TAIR:AT1G80820.1); Has 11995 Blast hits to 11983 proteins in 1896 species: Ar…	2.46414
30.2.25	signalling.receptor kinases.wall associated kinase	zm00001d003070	Transcript	(at1g21250 : 347.0) cell wall-associated kinase, may function as a signaling receptor of extracellular matrix component such as oligogalacturonides.; cell wall-associated kinase (WAK1); FUNCTIONS IN: kinase activity; INVOLVED IN: cell surface receptor linked signaling pathway, response to virus, defense response to fungus, response to salicylic acid stimulus; LOCATED IN: plasma membrane, vacuole,…	-2.32686		16.2.1.9	secondary metabolism.phenylpropanoids.lignin biosynthesis.COMT	zm00001d048087	Transcript	(q6zd89|omt1_orysa : 175.0) Quercetin 3-O-methyltransferase 1 precursor (EC 2.1.1.76) (Flavonol 3-O-methyltransferase 1) - Oryza sativa (Rice) & (at5g54160 : 156.0) A caffeic acid/5-hydroxyferulic acid O-methyltransferase. Interacts with 14-4-3 proteins in yeast 2 hybrid assay. AtOMT1 (At5g54160) encodes a flavonol 3铆-O-methyltransferase that is highly active towards quercetin and myricetin. The …	-4.72239
30.2.26	signalling.receptor kinases.crinkly like	zm00001d003614	Transcript	(at5g47850 : 388.0) CRINKLY4 related 4 (CCR4); FUNCTIONS IN: kinase activity; INVOLVED IN: protein amino acid phosphorylation; LOCATED IN: endomembrane system; EXPRESSED IN: stem; CONTAINS InterPro DOMAIN/s: Protein kinase, ATP binding site (InterPro:IPR017441), Regulator of chromosome condensation/beta-lactamase-inhibitor protein II (InterPro:IPR009091), Protein kinase, catalytic domain (InterPr…	-1.33574		16.2.1.10	secondary metabolism.phenylpropanoids.lignin biosynthesis.CAD	zm00001d024314	Transcript	(o82515|mtdh_medsa : 263.0) Probable mannitol dehydrogenase (EC 1.1.1.255) (NAD-dependent mannitol dehydrogenase) - Medicago sativa (Alfalfa) & (at4g37990 : 256.0) Encodes an aromatic alcohol:NADP+ oxidoreductase whose mRNA levels are increased in response to treatment with a variety of phytopathogenic bacteria. Though similar to mannitol dehydrogenases, this enzyme does not have mannitol dehydro…	1.85915
30.2.99	signalling.receptor kinases.misc	zm00001d034217	Transcript	(at2g37710 : 726.0) Induced in response to Salicylic acid.; receptor lectin kinase (RLK); FUNCTIONS IN: kinase activity; INVOLVED IN: response to salicylic acid stimulus; LOCATED IN: plasma membrane; EXPRESSED IN: 23 plant structures; EXPRESSED DURING: 13 growth stages; CONTAINS InterPro DOMAIN/s: Legume lectin, beta chain (InterPro:IPR001220), Protein kinase, ATP binding site (InterPro:IPR017441…	-1.54075		16.2.1.10	secondary metabolism.phenylpropanoids.lignin biosynthesis.CAD	zm00001d004443	Transcript	(at4g39330 : 355.0) cinnamyl alcohol dehydrogenase 9 (CAD9); FUNCTIONS IN: oxidoreductase activity, zinc ion binding; INVOLVED IN: oxidation reduction; LOCATED IN: apoplast; EXPRESSED IN: 25 plant structures; EXPRESSED DURING: 15 growth stages; CONTAINS InterPro DOMAIN/s: GroES-like (InterPro:IPR011032), Alcohol dehydrogenase GroES-like (InterPro:IPR013154), Alcohol dehydrogenase, zinc-containing…	1.12809
30.2.99	signalling.receptor kinases.misc	zm00001d052906	Transcript	(at3g53810 : 185.0) Concanavalin A-like lectin protein kinase family protein; FUNCTIONS IN: kinase activity; INVOLVED IN: protein amino acid phosphorylation; LOCATED IN: endomembrane system; EXPRESSED IN: 22 plant structures; EXPRESSED DURING: 11 growth stages; CONTAINS InterPro DOMAIN/s: Legume lectin, beta chain (InterPro:IPR001220), Protein kinase, ATP binding site (InterPro:IPR017441), Serine…	-1.36297		16.2.1.10	secondary metabolism.phenylpropanoids.lignin biosynthesis.CAD	zm00001d020401	Transcript	(p93257|mtdh_mescr : 305.0) Probable mannitol dehydrogenase (EC 1.1.1.255) (NAD-dependent mannitol dehydrogenase) - Mesembryanthemum crystallinum (Common ice plant) & (at4g37980 : 293.0) elicitor-activated gene 3-1 (ELI3-1); FUNCTIONS IN: oxidoreductase activity, zinc ion binding; INVOLVED IN: response to bacterium, plant-type hypersensitive response; EXPRESSED IN: 20 plant structures; EXPRESSED …	-1.52502
30.2.99	signalling.receptor kinases.misc	zm00001d015291	Transcript	(at4g29990 : 148.0) Leucine-rich repeat transmembrane protein kinase protein; FUNCTIONS IN: protein serine/threonine kinase activity, protein kinase activity, ATP binding; INVOLVED IN: protein amino acid phosphorylation; LOCATED IN: endomembrane system; EXPRESSED IN: embryo, leaf whorl, root; EXPRESSED DURING: D bilateral stage; CONTAINS InterPro DOMAIN/s: Protein kinase, ATP binding site (InterP…	-1.66151		16.4.1	secondary metabolism.N misc.alkaloid-like	zm00001d027947	Transcript	(q06086|tydc2_petcr : 509.0) Tyrosine decarboxylase 2 (EC 4.1.1.25) - Petroselinum crispum (Parsley) (Petroselinum hortense) & (at2g20340 : 491.0) Pyridoxal phosphate (PLP)-dependent transferases superfamily protein; FUNCTIONS IN: pyridoxal phosphate binding, carboxy-lyase activity, catalytic activity, tyrosine decarboxylase activity; INVOLVED IN: response to wounding, cellular amino acid metabol…	-1.15321
30.2.99	signalling.receptor kinases.misc	zm00001d037397	Transcript	(at2g37710 : 601.0) Induced in response to Salicylic acid.; receptor lectin kinase (RLK); FUNCTIONS IN: kinase activity; INVOLVED IN: response to salicylic acid stimulus; LOCATED IN: plasma membrane; EXPRESSED IN: 23 plant structures; EXPRESSED DURING: 13 growth stages; CONTAINS InterPro DOMAIN/s: Legume lectin, beta chain (InterPro:IPR001220), Protein kinase, ATP binding site (InterPro:IPR017441…	-4.01382		16.4.1	secondary metabolism.N misc.alkaloid-like	zm00001d024664	Transcript	(p17770|ddc_catro : 517.0) Aromatic-L-amino-acid decarboxylase (EC 4.1.1.28) (AADC) (DOPA decarboxylase) (Tryptophan decarboxylase) - Catharanthus roseus (Rosy periwinkle) (Madagascar periwinkle) & (at2g20340 : 455.0) Pyridoxal phosphate (PLP)-dependent transferases superfamily protein; FUNCTIONS IN: pyridoxal phosphate binding, carboxy-lyase activity, catalytic activity, tyrosine decarboxylase a…	-3.96929
30.2.99	signalling.receptor kinases.misc	zm00001d021896	Transcript	(at2g37710 : 645.0) Induced in response to Salicylic acid.; receptor lectin kinase (RLK); FUNCTIONS IN: kinase activity; INVOLVED IN: response to salicylic acid stimulus; LOCATED IN: plasma membrane; EXPRESSED IN: 23 plant structures; EXPRESSED DURING: 13 growth stages; CONTAINS InterPro DOMAIN/s: Legume lectin, beta chain (InterPro:IPR001220), Protein kinase, ATP binding site (InterPro:IPR017441…	-1.23621		16.4.1	secondary metabolism.N misc.alkaloid-like	zm00001d049169	Transcript	(at5g44400 : 358.0) FAD-binding Berberine family protein; FUNCTIONS IN: electron carrier activity, oxidoreductase activity, FAD binding, catalytic activity; LOCATED IN: cell wall; EXPRESSED IN: 18 plant structures; EXPRESSED DURING: 10 growth stages; CONTAINS InterPro DOMAIN/s: FAD-linked oxidase, FAD-binding, subdomain 2 (InterPro:IPR016168), FAD-binding, type 2 (InterPro:IPR016166), Berberine/b…	-1.1613
30.2.99	signalling.receptor kinases.misc	zm00001d021897	Transcript	(at2g37710 : 605.0) Induced in response to Salicylic acid.; receptor lectin kinase (RLK); FUNCTIONS IN: kinase activity; INVOLVED IN: response to salicylic acid stimulus; LOCATED IN: plasma membrane; EXPRESSED IN: 23 plant structures; EXPRESSED DURING: 13 growth stages; CONTAINS InterPro DOMAIN/s: Legume lectin, beta chain (InterPro:IPR001220), Protein kinase, ATP binding site (InterPro:IPR017441…	-1.17732		16.4.1	secondary metabolism.N misc.alkaloid-like	zm00001d049536	Transcript	(at1g30700 : 351.0) FAD-binding Berberine family protein; FUNCTIONS IN: electron carrier activity, oxidoreductase activity, FAD binding, catalytic activity; LOCATED IN: endomembrane system; EXPRESSED IN: stem, hypocotyl, root, stamen; EXPRESSED DURING: 4 anthesis; CONTAINS InterPro DOMAIN/s: FAD-binding, type 2 (InterPro:IPR016166), Berberine/berberine-like (InterPro:IPR012951), FAD linked oxidas…	-2.31722
30.3	signalling.calcium	zm00001d023843	Transcript	(at5g57580 : 176.0) Calmodulin-binding protein; CONTAINS InterPro DOMAIN/s: Calmodulin binding protein-like (InterPro:IPR012416); BEST Arabidopsis thaliana protein match is: Calmodulin-binding protein (TAIR:AT4G25800.2); Has 341 Blast hits to 322 proteins in 21 species: Archae - 0; Bacteria - 2; Metazoa - 0; Fungi - 0; Plants - 339; Viruses - 0; Other Eukaryotes - 0 (source: NCBI BLink). & (relia…	-1.68667		16.4.1	secondary metabolism.N misc.alkaloid-like	zm00001d038665	Transcript	(q06086|tydc2_petcr : 445.0) Tyrosine decarboxylase 2 (EC 4.1.1.25) - Petroselinum crispum (Parsley) (Petroselinum hortense) & (at2g20340 : 397.0) Pyridoxal phosphate (PLP)-dependent transferases superfamily protein; FUNCTIONS IN: pyridoxal phosphate binding, carboxy-lyase activity, catalytic activity, tyrosine decarboxylase activity; INVOLVED IN: response to wounding, cellular amino acid metabol…	1.52506
30.3	signalling.calcium	zm00001d039963	Transcript	(at1g73805 : 239.0) Calmodulin binding protein-like; CONTAINS InterPro DOMAIN/s: Calmodulin binding protein-like (InterPro:IPR012416); BEST Arabidopsis thaliana protein match is: Calmodulin-binding protein (TAIR:AT5G57580.1); Has 30201 Blast hits to 17322 proteins in 780 species: Archae - 12; Bacteria - 1396; Metazoa - 17338; Fungi - 3422; Plants - 5037; Viruses - 0; Other Eukaryotes - 2996 (sour…	-1.37355		16.5.1.1.1.7	secondary metabolism.sulfur-containing.glucosinolates.synthesis.aliphatic.CYP83A1 phenylacetaldoxime monooxygenase	zm00001d046603	Transcript	(o48923|c71da_soybn : 211.0) Cytochrome P450 71D10 (EC 1.14.-.-) - Glycine max (Soybean) & (at2g45550 : 200.0) member of CYP76C; "cytochrome P450, family 76, subfamily C, polypeptide 4" (CYP76C4); FUNCTIONS IN: electron carrier activity, monooxygenase activity, iron ion binding, oxygen binding, heme binding; INVOLVED IN: oxidation reduction; EXPRESSED IN: stem, root, carpel; EXPRESSED DURING: 4 a…	-4.69573
30.3	signalling.calcium	zm00001d041430	Transcript	(at3g22930 : 211.0) Encodes a calmodulin-like protein.; calmodulin-like 11 (CML11); FUNCTIONS IN: calcium ion binding; INVOLVED IN: biological_process unknown; EXPRESSED IN: 7 plant structures; EXPRESSED DURING: LP.06 six leaves visible, LP.04 four leaves visible, LP.10 ten leaves visible, LP.08 eight leaves visible, LP.12 twelve leaves visible; CONTAINS InterPro DOMAIN/s: EF-Hand 1, calcium-bind…	-1.26658		16.5.1.1.1.8	secondary metabolism.sulfur-containing.glucosinolates.synthesis.aliphatic.UDP-glycosyltransferase	zm00001d006145	Transcript	(at1g05680 : 231.0) Encodes a UDP-glucosyltransferase, UGT74E2, that acts on IBA (indole-3-butyric acid) and affects auxin homeostasis. The transcript and protein levels of this enzyme are strongly induced by H2O2 and may allow integration of ROS (reactive oxygen species) and auxin signaling. This enzyme can also transfer glycosyl groups to several compounds related to the explosive TNT when this…	-4.45699
30.3	signalling.calcium	zm00001d036000	Transcript	(at4g33050 : 95.9) embryo sac development arrest 39 (EDA39); FUNCTIONS IN: calmodulin binding; INVOLVED IN: polar nucleus fusion, response to chitin; LOCATED IN: cellular_component unknown; EXPRESSED IN: 22 plant structures; EXPRESSED DURING: 13 growth stages; CONTAINS InterPro DOMAIN/s: IQ calmodulin-binding region (InterPro:IPR000048); BEST Arabidopsis thaliana protein match is: calmodulin-bind…	-3.36689		16.5.1.1.1.9	secondary metabolism.sulfur-containing.glucosinolates.synthesis.aliphatic.sulfotransferase	zm00001d033516	Transcript	(at1g74090 : 250.0) encodes a desulfoglucosinolate sulfotransferase, involved in the final step of glucosinolate core structure biosynthesis. Has a broad-substrate specificity with preference with methionine-derived desulfoglucosinolates.; desulfo-glucosinolate sulfotransferase 18 (SOT18); FUNCTIONS IN: in 8 functions; INVOLVED IN: glucosinolate biosynthetic process; LOCATED IN: cellular_componen…	1.49159
30.3	signalling.calcium	zm00001d046199	Transcript	(at3g51850 : 107.0) member of Calcium Dependent Protein Kinase; calcium-dependent protein kinase 13 (CPK13); FUNCTIONS IN: in 6 functions; INVOLVED IN: protein amino acid phosphorylation, N-terminal protein myristoylation; LOCATED IN: plasma membrane; EXPRESSED IN: 23 plant structures; EXPRESSED DURING: 13 growth stages; CONTAINS InterPro DOMAIN/s: Protein kinase, ATP binding site (InterPro:IPR01…	-1.10603		16.5.1.1.1.12	secondary metabolism.sulfur-containing.glucosinolates.synthesis.aliphatic.benzoate-CoA ligase	zm00001d027499	Transcript	(at1g65880 : 578.0) Encodes a benzoate-CoA ligase. Involved in the biosynthesis of benzoyloxyglucosinolate in Arabidopsis seeds.; benzoyloxyglucosinolate 1 (BZO1); CONTAINS InterPro DOMAIN/s: AMP-dependent synthetase/ligase (InterPro:IPR000873); BEST Arabidopsis thaliana protein match is: acyl activating enzyme 12 (TAIR:AT1G65890.1); Has 76758 Blast hits to 70084 proteins in 3572 species: Archae …	2.32664
30.5	signalling.G-proteins	zm00001d003742	Transcript	(at5g42010 : 137.0) Transducin/WD40 repeat-like superfamily protein; CONTAINS InterPro DOMAIN/s: WD40 repeat 2 (InterPro:IPR019782), WD40 repeat, conserved site (InterPro:IPR019775), WD40 repeat (InterPro:IPR001680), G-protein beta WD-40 repeat, region (InterPro:IPR020472), WD40 repeat-like-containing domain (InterPro:IPR011046), WD40-repeat-containing domain (InterPro:IPR017986), WD40/YVTN repea…	-1.1398		16.5.1.1.3.3	secondary metabolism.sulfur-containing.glucosinolates.synthesis.indole.indole-3-methyl-desulfoglucosinolate sulfotransferase	zm00001d033516	Transcript	(at1g74090 : 250.0) encodes a desulfoglucosinolate sulfotransferase, involved in the final step of glucosinolate core structure biosynthesis. Has a broad-substrate specificity with preference with methionine-derived desulfoglucosinolates.; desulfo-glucosinolate sulfotransferase 18 (SOT18); FUNCTIONS IN: in 8 functions; INVOLVED IN: glucosinolate biosynthetic process; LOCATED IN: cellular_componen…	1.49159
30.5	signalling.G-proteins	zm00001d041714	Transcript	(at4g03100 : 129.0) Rho GTPase activating protein with PAK-box/P21-Rho-binding domain; FUNCTIONS IN: Rac GTPase activator activity; INVOLVED IN: signal transduction; LOCATED IN: intracellular; EXPRESSED IN: 12 plant structures; EXPRESSED DURING: 6 growth stages; CONTAINS InterPro DOMAIN/s: PAK-box/P21-Rho-binding (InterPro:IPR000095), Rho GTPase activation protein (InterPro:IPR008936), RhoGAP (In…	-1.05564		16.5.1.1.3.4	secondary metabolism.sulfur-containing.glucosinolates.synthesis.indole.cytochrome P450 monooxygenase	zm00001d029183	Transcript	(at1g66540 : 124.0) Cytochrome P450 superfamily protein; FUNCTIONS IN: electron carrier activity, monooxygenase activity, iron ion binding, oxygen binding, heme binding; INVOLVED IN: oxidation reduction; EXPRESSED IN: 21 plant structures; EXPRESSED DURING: 13 growth stages; CONTAINS InterPro DOMAIN/s: Cytochrome P450 (InterPro:IPR001128), Cytochrome P450, conserved site (InterPro:IPR017972), Cyto…	-1.40493
30.5	signalling.G-proteins	zm00001d016016	Transcript	(at1g52240 : 111.0) Encodes a member of KPP-like gene family, homolog of KPP (kinase partner protein) gene in tomato. Also a member of the RopGEF (guanine nucleotide exchange factor) family, containing the novel PRONE domain (plant-specific Rop nucleotide exchanger), which is exclusively active towards members of the Rop subfamily .; RHO guanyl-nucleotide exchange factor 11 (ROPGEF11); CONTAINS I…	1.15403		16.5.1.1.3.4	secondary metabolism.sulfur-containing.glucosinolates.synthesis.indole.cytochrome P450 monooxygenase	zm00001d034097	Transcript	(at4g37360 : 333.0) member of CYP81D; "cytochrome P450, family 81, subfamily D, polypeptide 2" (CYP81D2); FUNCTIONS IN: electron carrier activity, monooxygenase activity, iron ion binding, oxygen binding, heme binding; INVOLVED IN: oxidation reduction; LOCATED IN: endomembrane system; EXPRESSED IN: central cell; CONTAINS InterPro DOMAIN/s: Cytochrome P450 (InterPro:IPR001128), Cytochrome P450, co…	-2.83023
20.1.3.1	stress.biotic.signalling.MLO-like	zm00001d050805	Transcript	(at4g02600 : 112.0) A member of a large family of seven-transmembrane domain proteins specific to plants, homologs of the barley mildew resistance locus o (MLO) protein. The Arabidopsis genome contains 15 genes encoding MLO proteins, with localization in plasma membrane. Phylogenetic analysis revealed four clades of closely-related AtMLO genes. ATMLO1 belongs to the clade II, with ATMLO13 and ATM…	-1.77935		16.5.1.1.4.1	secondary metabolism.sulfur-containing.glucosinolates.synthesis.shared.CYP83B1 phenylacetaldoxime monooxygenase	zm00001d046603	Transcript	(o48923|c71da_soybn : 211.0) Cytochrome P450 71D10 (EC 1.14.-.-) - Glycine max (Soybean) & (at2g45550 : 200.0) member of CYP76C; "cytochrome P450, family 76, subfamily C, polypeptide 4" (CYP76C4); FUNCTIONS IN: electron carrier activity, monooxygenase activity, iron ion binding, oxygen binding, heme binding; INVOLVED IN: oxidation reduction; EXPRESSED IN: stem, root, carpel; EXPRESSED DURING: 4 a…	-4.69573
16.1	secondary metabolism.isoprenoids	zm00001d021929	Transcript	(q94id7|ggpps_hevbr : 192.0) Geranylgeranyl pyrophosphate synthetase, chloroplast precursor (GGPP synthetase) [Includes: Dimethylallyltranstransferase (EC 2.5.1.1); Geranyltranstransferase (EC 2.5.1.10); Farnesyltranstransferase (EC 2.5.1.29)] - Hevea brasiliensis & (at4g36810 : 178.0) Encodes a protein with geranylgeranyl pyrophosphate synthase activity involved in isoprenoid biosynthesis. The e…	-1.29629		16.5.1.1.4.3	secondary metabolism.sulfur-containing.glucosinolates.synthesis.shared.UDP-glycosyltransferase	zm00001d006145	Transcript	(at1g05680 : 231.0) Encodes a UDP-glucosyltransferase, UGT74E2, that acts on IBA (indole-3-butyric acid) and affects auxin homeostasis. The transcript and protein levels of this enzyme are strongly induced by H2O2 and may allow integration of ROS (reactive oxygen species) and auxin signaling. This enzyme can also transfer glycosyl groups to several compounds related to the explosive TNT when this…	-4.45699
16.1	secondary metabolism.isoprenoids	zm00001d008370	Transcript	(q43133|ggpps_sinal : 213.0) Geranylgeranyl pyrophosphate synthetase, chloroplast precursor (GGPP synthetase) (GGPS) [Includes: Dimethylallyltranstransferase (EC 2.5.1.1); Geranyltranstransferase (EC 2.5.1.10); Farnesyltranstransferase (EC 2.5.1.29)] - Sinapis alb & (at3g14530 : 207.0) Terpenoid synthases superfamily protein; FUNCTIONS IN: farnesyltranstransferase activity; INVOLVED IN: isoprenoi…	-1.40084		16.5.1.2.3	secondary metabolism.sulfur-containing.glucosinolates.regulation.indole	zm00001d031278	Transcript	(p38564|mnb1a_maize : 344.0) Dof zinc finger protein MNB1A - Zea mays (Maize) & (at3g50410 : 111.0) Arabidopsis Dof protein containing a single 51-amino acid zinc finger DNA-binding domain, which may play an important roles in plant growth and development.; OBF binding protein 1 (OBP1); CONTAINS InterPro DOMAIN/s: Zinc finger, Dof-type (InterPro:IPR003851); BEST Arabidopsis thaliana protein match…	1.85468
16.1.1.1	secondary metabolism.isoprenoids.non-mevalonate pathway.DXS	zm00001d019060	Transcript	(o22567|dxs_orysa : 874.0) Probable 1-deoxy-D-xylulose-5-phosphate synthase, chloroplast precursor (EC 2.2.1.7) (1-deoxyxylulose-5-phosphate synthase) (DXP synthase) (DXPS) - Oryza sativa (Rice) & (at4g15560 : 860.0) Encodes a protein with 1-deoxyxylulose 5-phosphate synthase activity involved in the MEP pathway. It is essential for chloroplast development in Arabidopsis; CLOROPLASTOS ALTERADOS 1…	-1.14661		16.5.1.2.3	secondary metabolism.sulfur-containing.glucosinolates.regulation.indole	zm00001d033325	Transcript	(p38564|mnb1a_maize : 110.0) Dof zinc finger protein MNB1A - Zea mays (Maize) & (at3g21270 : 100.0) Encodes Dof zinc finger protein adof2.; DOF zinc finger protein 2 (DOF2); CONTAINS InterPro DOMAIN/s: Zinc finger, Dof-type (InterPro:IPR003851); BEST Arabidopsis thaliana protein match is: DOF zinc finger protein 1 (TAIR:AT1G51700.1); Has 1111 Blast hits to 1102 proteins in 62 species: Archae - 0;…	3.46414
16.1.1.2	secondary metabolism.isoprenoids.non-mevalonate pathway.DXR	zm00001d040163	Transcript	(q8w250|dxr_orysa : 119.0) 1-deoxy-D-xylulose 5-phosphate reductoisomerase, chloroplast precursor (EC 1.1.1.267) (DXP reductoisomerase) (1-deoxyxylulose-5-phosphate reductoisomerase) (2-C-methyl-D-erythritol 4-phosphate synthase) - Oryza sativa (Rice) & (at5g62790 : 106.0) 1-Deoxy-d-xylulose 5-phosphate reductoisomerase (DXR) catalyzes the first committed step of the 2-C-methyl-d-erythritol 4-pho…	-1.10856		16.5.1.2.3	secondary metabolism.sulfur-containing.glucosinolates.regulation.indole	zm00001d005970	Transcript	(p38564|mnb1a_maize : 144.0) Dof zinc finger protein MNB1A - Zea mays (Maize) & (at3g50410 : 107.0) Arabidopsis Dof protein containing a single 51-amino acid zinc finger DNA-binding domain, which may play an important roles in plant growth and development.; OBF binding protein 1 (OBP1); CONTAINS InterPro DOMAIN/s: Zinc finger, Dof-type (InterPro:IPR003851); BEST Arabidopsis thaliana protein match…	2.29422
16.1.1.6	secondary metabolism.isoprenoids.non-mevalonate pathway.HDS	zm00001d017139	Transcript	(at5g60600 : 291.0) Encodes a chloroplast-localized hydroxy-2-methyl-2-(E)-butenyl 4-diphosphate (HMBPP) synthase (HDS), catalyzes the formation of HMBPP from 2-C-methyl-D-erythrytol 2,4-cyclodiphosphate (MEcPP). The HDS enzyme controls the penultimate steps of the biosynthesis of IPP and dimethylallyl diphosphate (DMAPP) via the MEP pathway and may serve as a metabolic control point for SA-media…	-1.21433		16.5.1.2.3	secondary metabolism.sulfur-containing.glucosinolates.regulation.indole	zm00001d006463	Transcript	(o24463|pbf_maize : 121.0) Dof zinc finger protein PBF (Prolamin box-binding factor) - Zea mays (Maize) & (at5g60200 : 120.0) Encodes a Dof-type transcription factor.; TARGET OF MONOPTEROS 6 (TMO6); CONTAINS InterPro DOMAIN/s: Zinc finger, Dof-type (InterPro:IPR003851); BEST Arabidopsis thaliana protein match is: Dof-type zinc finger DNA-binding family protein (TAIR:AT3G45610.1); Has 30201 Blast …	1.48394
16.1.1.10	secondary metabolism.isoprenoids.non-mevalonate pathway.geranylgeranyl pyrophosphate synthase	zm00001d021929	Transcript	(q94id7|ggpps_hevbr : 192.0) Geranylgeranyl pyrophosphate synthetase, chloroplast precursor (GGPP synthetase) [Includes: Dimethylallyltranstransferase (EC 2.5.1.1); Geranyltranstransferase (EC 2.5.1.10); Farnesyltranstransferase (EC 2.5.1.29)] - Hevea brasiliensis & (at4g36810 : 178.0) Encodes a protein with geranylgeranyl pyrophosphate synthase activity involved in isoprenoid biosynthesis. The e…	-1.29629		16.5.1.2.3	secondary metabolism.sulfur-containing.glucosinolates.regulation.indole	zm00001d051700	Transcript	(at5g60850 : 122.0) Encodes a zinc finger protein.; OBF binding protein 4 (OBP4); CONTAINS InterPro DOMAIN/s: Zinc finger, Dof-type (InterPro:IPR003851); BEST Arabidopsis thaliana protein match is: DOF zinc finger protein 1 (TAIR:AT1G51700.1); Has 1807 Blast hits to 1807 proteins in 277 species: Archae - 0; Bacteria - 0; Metazoa - 736; Fungi - 347; Plants - 385; Viruses - 0; Other Eukaryotes - 33…	2.00471
16.1.1.10	secondary metabolism.isoprenoids.non-mevalonate pathway.geranylgeranyl pyrophosphate synthase	zm00001d008370	Transcript	(q43133|ggpps_sinal : 213.0) Geranylgeranyl pyrophosphate synthetase, chloroplast precursor (GGPP synthetase) (GGPS) [Includes: Dimethylallyltranstransferase (EC 2.5.1.1); Geranyltranstransferase (EC 2.5.1.10); Farnesyltranstransferase (EC 2.5.1.29)] - Sinapis alb & (at3g14530 : 207.0) Terpenoid synthases superfamily protein; FUNCTIONS IN: farnesyltranstransferase activity; INVOLVED IN: isoprenoi…	-1.40084		16.5.1.2.3	secondary metabolism.sulfur-containing.glucosinolates.regulation.indole	zm00001d017900	Transcript	(at5g60850 : 124.0) Encodes a zinc finger protein.; OBF binding protein 4 (OBP4); CONTAINS InterPro DOMAIN/s: Zinc finger, Dof-type (InterPro:IPR003851); BEST Arabidopsis thaliana protein match is: DOF zinc finger protein 1 (TAIR:AT1G51700.1); Has 1807 Blast hits to 1807 proteins in 277 species: Archae - 0; Bacteria - 0; Metazoa - 736; Fungi - 347; Plants - 385; Viruses - 0; Other Eukaryotes - 33…	3.17463
16.1.5	secondary metabolism.isoprenoids.terpenoids	zm00001d024207	Transcript	(p93665|dcs1_goshi : 114.0) (+)-delta-cadinene synthase (EC 4.2.3.13) (D-cadinene synthase) - Gossypium hirsutum (Upland cotton) & (at5g23960 : 88.2) Encodes a sesquiterpene synthase involved in generating all of the group A sesquiterpenes found in the Arabidopsis floral volatile blend. Strongly expressed in the stigma.; terpene synthase 21 (TPS21); CONTAINS InterPro DOMAIN/s: Terpene synthase, m…	-2.0703		16.5.1.2.3	secondary metabolism.sulfur-containing.glucosinolates.regulation.indole	zm00001d020837	Transcript	(p38564|mnb1a_maize : 126.0) Dof zinc finger protein MNB1A - Zea mays (Maize) & (at3g21270 : 96.3) Encodes Dof zinc finger protein adof2.; DOF zinc finger protein 2 (DOF2); CONTAINS InterPro DOMAIN/s: Zinc finger, Dof-type (InterPro:IPR003851); BEST Arabidopsis thaliana protein match is: DOF zinc finger protein 1 (TAIR:AT1G51700.1); Has 1111 Blast hits to 1102 proteins in 62 species: Archae - 0; …	1.73053
16.1.5	secondary metabolism.isoprenoids.terpenoids	zm00001d024210	Transcript	(p93665|dcs1_goshi : 143.0) (+)-delta-cadinene synthase (EC 4.2.3.13) (D-cadinene synthase) - Gossypium hirsutum (Upland cotton) & (at5g23960 : 97.4) Encodes a sesquiterpene synthase involved in generating all of the group A sesquiterpenes found in the Arabidopsis floral volatile blend. Strongly expressed in the stigma.; terpene synthase 21 (TPS21); CONTAINS InterPro DOMAIN/s: Terpene synthase, m…	-1.93016		16.5.1.2.3	secondary metabolism.sulfur-containing.glucosinolates.regulation.indole	zm00001d008695	Transcript	(at4g05100 : 115.0) Member of the R2R3 factor gene family.; myb domain protein 74 (MYB74); CONTAINS InterPro DOMAIN/s: SANT, DNA-binding (InterPro:IPR001005), Homeodomain-like (InterPro:IPR009057), Myb, DNA-binding (InterPro:IPR014778), HTH transcriptional regulator, Myb-type, DNA-binding (InterPro:IPR017930), Homeodomain-related (InterPro:IPR012287), Myb transcription factor (InterPro:IPR015495)…	3.17463
16.1.5	secondary metabolism.isoprenoids.terpenoids	zm00001d024211	Transcript	(p93665|dcs1_goshi : 115.0) (+)-delta-cadinene synthase (EC 4.2.3.13) (D-cadinene synthase) - Gossypium hirsutum (Upland cotton) & (at5g23960 : 90.1) Encodes a sesquiterpene synthase involved in generating all of the group A sesquiterpenes found in the Arabidopsis floral volatile blend. Strongly expressed in the stigma.; terpene synthase 21 (TPS21); CONTAINS InterPro DOMAIN/s: Terpene synthase, m…	-2.32655		16.5.1.3.1	secondary metabolism.sulfur-containing.glucosinolates.degradation.myrosinase	zm00001d023994	Transcript	(p49235|bglc_maize : 231.0) Beta-glucosidase, chloroplast precursor (EC 3.2.1.21) (Gentiobiase) (Cellobiase) (Beta-D-glucoside glucohydrolase) - Zea mays (Maize) & (at5g26000 : 99.4) member of Glycoside Hydrolase Family 1. encodes one of two known functional myrosinase enzymes in Arabidopsis. The enzyme catalyzes the hydrolysis of glucosinolates into compounds that are toxic to various microbes a…	-1.48994
16.1.5	secondary metabolism.isoprenoids.terpenoids	zm00001d004509	Transcript	(p59287|cass_ricco : 90.1) Casbene synthase, chloroplast precursor (EC 4.2.3.8) - Ricinus communis (Castor bean) & (at1g70080 : 82.0) Terpenoid cyclases/Protein prenyltransferases superfamily protein; FUNCTIONS IN: lyase activity, magnesium ion binding; INVOLVED IN: metabolic process; EXPRESSED IN: root; CONTAINS InterPro DOMAIN/s: Terpene synthase, metal-binding domain (InterPro:IPR005630), Terp…	3.10166		16.5.1.3.1.1	secondary metabolism.sulfur-containing.glucosinolates.degradation.myrosinase.TGG	zm00001d023994	Transcript	(p49235|bglc_maize : 231.0) Beta-glucosidase, chloroplast precursor (EC 3.2.1.21) (Gentiobiase) (Cellobiase) (Beta-D-glucoside glucohydrolase) - Zea mays (Maize) & (at5g26000 : 99.4) member of Glycoside Hydrolase Family 1. encodes one of two known functional myrosinase enzymes in Arabidopsis. The enzyme catalyzes the hydrolysis of glucosinolates into compounds that are toxic to various microbes a…	-1.48994
16.1.5	secondary metabolism.isoprenoids.terpenoids	zm00001d053916	Transcript	(at1g61680 : 104.0) terpene synthase 14 (TPS14); CONTAINS InterPro DOMAIN/s: Terpene synthase, metal-binding domain (InterPro:IPR005630), Terpenoid synthase (InterPro:IPR008949), Terpenoid cylases/protein prenyltransferase alpha-alpha toroid (InterPro:IPR008930), Terpene synthase-like (InterPro:IPR001906); BEST Arabidopsis thaliana protein match is: terpene synthase 02 (TAIR:AT4G16730.1). & (reli…	-1.27255		16.5.1.3.1.1	secondary metabolism.sulfur-containing.glucosinolates.degradation.myrosinase.TGG	zm00001d024037	Transcript	(p49235|bglc_maize : 200.0) Beta-glucosidase, chloroplast precursor (EC 3.2.1.21) (Gentiobiase) (Cellobiase) (Beta-D-glucoside glucohydrolase) - Zea mays (Maize) & (at5g26000 : 103.0) member of Glycoside Hydrolase Family 1. encodes one of two known functional myrosinase enzymes in Arabidopsis. The enzyme catalyzes the hydrolysis of glucosinolates into compounds that are toxic to various microbes …	-1.9788
16.2	secondary metabolism.phenylpropanoids	zm00001d029356	Transcript	(p47917|zrp4_maize : 206.0) O-methyltransferase ZRP4 (EC 2.1.1.-) (OMT) - Zea mays (Maize) & (at4g35160 : 92.0) O-methyltransferase family protein; FUNCTIONS IN: methyltransferase activity, O-methyltransferase activity, protein dimerization activity; LOCATED IN: cytosol; CONTAINS InterPro DOMAIN/s: Winged helix-turn-helix transcription repressor DNA-binding (InterPro:IPR011991), Plant methyltrans…	-1.01499		16.5.1.3.1.1	secondary metabolism.sulfur-containing.glucosinolates.degradation.myrosinase.TGG	zm00001d041168	Transcript	(p49235|bglc_maize : 188.0) Beta-glucosidase, chloroplast precursor (EC 3.2.1.21) (Gentiobiase) (Cellobiase) (Beta-D-glucoside glucohydrolase) - Zea mays (Maize) & (at1g26560 : 102.0) beta glucosidase 40 (BGLU40); FUNCTIONS IN: cation binding, hydrolase activity, hydrolyzing O-glycosyl compounds, catalytic activity; INVOLVED IN: carbohydrate metabolic process; LOCATED IN: apoplast, chloroplast; E…	-3.94015
16.2	secondary metabolism.phenylpropanoids	zm00001d023215	Transcript	(at1g31490 : 218.0) HXXXD-type acyl-transferase family protein; FUNCTIONS IN: transferase activity, transferring acyl groups other than amino-acyl groups, quinone binding, primary amine oxidase activity, copper ion binding, transferase activity; INVOLVED IN: oxidation reduction, amine metabolic process; LOCATED IN: chloroplast; EXPRESSED IN: 8 plant structures; EXPRESSED DURING: 4 anthesis, C glo…	1.64135		16.5.99.1	secondary metabolism.sulfur-containing.misc.alliinase	zm00001d008700	Transcript	(at4g24670 : 194.0) Encodes a protein with similarity to the TAA1 trytophan aminotransferase involved in IAA biosynthesis. Double mutant analyses suggest that this protein is involved in regulating many aspects of plant growth and development from embryogenesis to flower formation and plays a role in ethylene-mediated signaling.; tryptophan aminotransferase related 2 (TAR2); FUNCTIONS IN: L-trypt…	1.77523
16.2	secondary metabolism.phenylpropanoids	zm00001d023216	Transcript	(at1g31490 : 180.0) HXXXD-type acyl-transferase family protein; FUNCTIONS IN: transferase activity, transferring acyl groups other than amino-acyl groups, quinone binding, primary amine oxidase activity, copper ion binding, transferase activity; INVOLVED IN: oxidation reduction, amine metabolic process; LOCATED IN: chloroplast; EXPRESSED IN: 8 plant structures; EXPRESSED DURING: 4 anthesis, C glo…	1.87071		16.7	secondary metabolism.wax	zm00001d014055	Transcript	(at1g02205 : 189.0) Expression of the CER1 gene associated with production of stem epicuticular wax and pollen fertility. Biochemical studies showed that cer1 mutants are blocked in the conversion of stem wax C30 aldehydes to C29 alkanes, and they also lack the secondary alcohols and ketones. These suggested the CER1 protein is an aldehyde decarbonylase, but the exact molecular function of this p…	3.00471
16.2.1	secondary metabolism.phenylpropanoids.lignin biosynthesis	zm00001d002707	Transcript	(q6jah0|czog_sorbi : 565.0) Putative cis-zeatin O-glucosyltransferase (EC 2.4.1.215) - Sorghum bicolor (Sorghum) (Sorghum vulgare) & (at4g01070 : 171.0) the glycosyltransferase (UGT72B1) is involved in metabolizing xenobiotica (chloroaniline and chlorophenole). Comparison between wild type and knock-out mutant demonstrates the central role of this gene for metabolizing chloroaniline but significa…	-1.84889		16.7	secondary metabolism.wax	zm00001d037328	Transcript	(at1g68530 : 506.0) Encodes KCS6, a member of the 3-ketoacyl-CoA synthase family involved in the biosynthesis of VLCFA (very long chain fatty acids).; 3-ketoacyl-CoA synthase 6 (KCS6); FUNCTIONS IN: transferase activity, transferring acyl groups other than amino-acyl groups, catalytic activity; INVOLVED IN: in 7 processes; LOCATED IN: endoplasmic reticulum; EXPRESSED IN: 29 plant structures; EXPR…	1.09217
16.2.1.1	secondary metabolism.phenylpropanoids.lignin biosynthesis.PAL	zm00001d051166	Transcript	(p53443|pal2_orysa : 1241.0) Phenylalanine ammonia-lyase (EC 4.3.1.5) - Oryza sativa (Rice) & (at2g37040 : 1009.0) Encodes PAL1, a phenylalanine ammonia-lyase. Arabidopsis has four PALs: AT2G37040 (PAL1), AT3G53260 (PAL2), AT5G04230 (PAL3) and AT3G10340 (PAL4).; PHE ammonia lyase 1 (PAL1); FUNCTIONS IN: phenylalanine ammonia-lyase activity; INVOLVED IN: in 10 processes; LOCATED IN: cytoplasm; EXP…	-1.03246		16.7	secondary metabolism.wax	zm00001d020206	Transcript	(at4g34510 : 364.0) Encodes KCS17, a member of the 3-ketoacyl-CoA synthase family involved in the biosynthesis of VLCFA (very long chain fatty acids).; 3-ketoacyl-CoA synthase 17 (KCS17); FUNCTIONS IN: transferase activity, transferring acyl groups other than amino-acyl groups, catalytic activity, acyltransferase activity; INVOLVED IN: fatty acid elongation, very long-chain fatty acid metabolic p…	2.00471
16.2.1.1	secondary metabolism.phenylpropanoids.lignin biosynthesis.PAL	zm00001d017276	Transcript	(p53443|pal2_orysa : 1301.0) Phenylalanine ammonia-lyase (EC 4.3.1.5) - Oryza sativa (Rice) & (at2g37040 : 1058.0) Encodes PAL1, a phenylalanine ammonia-lyase. Arabidopsis has four PALs: AT2G37040 (PAL1), AT3G53260 (PAL2), AT5G04230 (PAL3) and AT3G10340 (PAL4).; PHE ammonia lyase 1 (PAL1); FUNCTIONS IN: phenylalanine ammonia-lyase activity; INVOLVED IN: in 10 processes; LOCATED IN: cytoplasm; EXP…	-1.51572		16.7	secondary metabolism.wax	zm00001d020557	Transcript	(at5g57800 : 225.0) encodes a transmembrane protein with similarity to the sterol desaturase family at the N-terminus and to the short-chain dehydrogenase/reductase family at the C-terminus. Mutant analyses indicate this protein is involved in cuticle membrane and wax biosynthesis.; ECERIFERUM 3 (CER3); FUNCTIONS IN: oxidoreductase activity, binding, iron ion binding, catalytic activity; INVOLVED…	-1.82818
16.2.1.1	secondary metabolism.phenylpropanoids.lignin biosynthesis.PAL	zm00001d017279	Transcript	(p53443|pal2_orysa : 1318.0) Phenylalanine ammonia-lyase (EC 4.3.1.5) - Oryza sativa (Rice) & (at2g37040 : 1061.0) Encodes PAL1, a phenylalanine ammonia-lyase. Arabidopsis has four PALs: AT2G37040 (PAL1), AT3G53260 (PAL2), AT5G04230 (PAL3) and AT3G10340 (PAL4).; PHE ammonia lyase 1 (PAL1); FUNCTIONS IN: phenylalanine ammonia-lyase activity; INVOLVED IN: in 10 processes; LOCATED IN: cytoplasm; EXP…	-1.37014		16.8.1	secondary metabolism.flavonoids.anthocyanins	zm00001d033320	Transcript	(at5g49690 : 163.0) UDP-Glycosyltransferase superfamily protein; FUNCTIONS IN: transferase activity, transferring glycosyl groups; INVOLVED IN: metabolic process; CONTAINS InterPro DOMAIN/s: UDP-glucuronosyl/UDP-glucosyltransferase (InterPro:IPR002213); BEST Arabidopsis thaliana protein match is: UDP-Glycosyltransferase superfamily protein (TAIR:AT5G65550.1); Has 1807 Blast hits to 1807 proteins …	-1.21551
16.2.1.3	secondary metabolism.phenylpropanoids.lignin biosynthesis.4CL	zm00001d032103	Transcript	(p17814|4cl1_orysa : 321.0) 4-coumarate--CoA ligase 1 (EC 6.2.1.12) (4CL 1) (4-coumaroyl-CoA synthase 1) - Oryza sativa (Rice) & (at1g51680 : 296.0) encodes an isoform of 4-coumarate:CoA ligase (4CL), which is involved in the last step of the general phenylpropanoid pathway. In addition to 4-coumarate, it also converts ferulate. The catalytic efficiency was in the following (descending) order: p-…	-1.16192		16.8.1	secondary metabolism.flavonoids.anthocyanins	zm00001d052492	Transcript	(q43716|ufog_pethy : 338.0) Anthocyanidin 3-O-glucosyltransferase (EC 2.4.1.115) (Flavonol 3-O-glucosyltransferase) (UDP-glucose flavonoid 3-O-glucosyltransferase) (Anthocyanin rhamnosyl transferase) - Petunia hybrida (Petunia) & (at5g54010 : 223.0) UDP-Glycosyltransferase superfamily protein; FUNCTIONS IN: transferase activity, transferring glycosyl groups; INVOLVED IN: metabolic process; LOCATE…	1.55068
16.2.1.4	secondary metabolism.phenylpropanoids.lignin biosynthesis.HCT	zm00001d027948	Transcript	(at5g48930 : 135.0) At5g48930 has been shown to encode for the hydroxycinnamoyl-Coenzyme A shikimate/quinate hydroxycinnamoyltransferase (HCT) both synthesizing and catabolizing the hydroxycinnamoylesters (coumaroyl/caffeoyl shikimate and quinate) involved in the phenylpropanoid pathway. Influence on the accumulation of flavonoids which in turn inhibit auxin transport and reduce plant growth.; hy…	-1.00537		16.8.1	secondary metabolism.flavonoids.anthocyanins	zm00001d022467	Transcript	(q43716|ufog_pethy : 160.0) Anthocyanidin 3-O-glucosyltransferase (EC 2.4.1.115) (Flavonol 3-O-glucosyltransferase) (UDP-glucose flavonoid 3-O-glucosyltransferase) (Anthocyanin rhamnosyl transferase) - Petunia hybrida (Petunia) & (at5g65550 : 159.0) UDP-Glycosyltransferase superfamily protein; FUNCTIONS IN: transferase activity, transferring glycosyl groups; INVOLVED IN: metabolic process; CONTAI…	1.70151
16.2.1.8	secondary metabolism.phenylpropanoids.lignin biosynthesis.F5H	zm00001d013862	Transcript	(at4g36220 : 276.0) encodes ferulate 5-hydroxylase (F5H). Involved in lignin biosynthesis.; ferulic acid 5-hydroxylase 1 (FAH1); FUNCTIONS IN: ferulate 5-hydroxylase activity, monooxygenase activity; INVOLVED IN: lignin biosynthetic process, response to UV-B, phenylpropanoid biosynthetic process; LOCATED IN: endoplasmic reticulum; EXPRESSED IN: 20 plant structures; EXPRESSED DURING: 12 growth sta…	-1.04205		16.8.1.12	secondary metabolism.flavonoids.anthocyanins.anthocyanidin 3-O-glucosyltransferase	zm00001d033320	Transcript	(at5g49690 : 163.0) UDP-Glycosyltransferase superfamily protein; FUNCTIONS IN: transferase activity, transferring glycosyl groups; INVOLVED IN: metabolic process; CONTAINS InterPro DOMAIN/s: UDP-glucuronosyl/UDP-glucosyltransferase (InterPro:IPR002213); BEST Arabidopsis thaliana protein match is: UDP-Glycosyltransferase superfamily protein (TAIR:AT5G65550.1); Has 1807 Blast hits to 1807 proteins …	-1.21551
16.2.1.9	secondary metabolism.phenylpropanoids.lignin biosynthesis.COMT	zm00001d048087	Transcript	(q6zd89|omt1_orysa : 175.0) Quercetin 3-O-methyltransferase 1 precursor (EC 2.1.1.76) (Flavonol 3-O-methyltransferase 1) - Oryza sativa (Rice) & (at5g54160 : 156.0) A caffeic acid/5-hydroxyferulic acid O-methyltransferase. Interacts with 14-4-3 proteins in yeast 2 hybrid assay. AtOMT1 (At5g54160) encodes a flavonol 3铆-O-methyltransferase that is highly active towards quercetin and myricetin. The …	-1.3176		16.8.1.12	secondary metabolism.flavonoids.anthocyanins.anthocyanidin 3-O-glucosyltransferase	zm00001d007143	Transcript	(at5g49690 : 138.0) UDP-Glycosyltransferase superfamily protein; FUNCTIONS IN: transferase activity, transferring glycosyl groups; INVOLVED IN: metabolic process; CONTAINS InterPro DOMAIN/s: UDP-glucuronosyl/UDP-glucosyltransferase (InterPro:IPR002213); BEST Arabidopsis thaliana protein match is: UDP-Glycosyltransferase superfamily protein (TAIR:AT5G65550.1); Has 1807 Blast hits to 1807 proteins …	1.34603
16.4.1	secondary metabolism.N misc.alkaloid-like	zm00001d024664	Transcript	(p17770|ddc_catro : 517.0) Aromatic-L-amino-acid decarboxylase (EC 4.1.1.28) (AADC) (DOPA decarboxylase) (Tryptophan decarboxylase) - Catharanthus roseus (Rosy periwinkle) (Madagascar periwinkle) & (at2g20340 : 455.0) Pyridoxal phosphate (PLP)-dependent transferases superfamily protein; FUNCTIONS IN: pyridoxal phosphate binding, carboxy-lyase activity, catalytic activity, tyrosine decarboxylase a…	-2.99567		16.8.1.12	secondary metabolism.flavonoids.anthocyanins.anthocyanidin 3-O-glucosyltransferase	zm00001d022467	Transcript	(q43716|ufog_pethy : 160.0) Anthocyanidin 3-O-glucosyltransferase (EC 2.4.1.115) (Flavonol 3-O-glucosyltransferase) (UDP-glucose flavonoid 3-O-glucosyltransferase) (Anthocyanin rhamnosyl transferase) - Petunia hybrida (Petunia) & (at5g65550 : 159.0) UDP-Glycosyltransferase superfamily protein; FUNCTIONS IN: transferase activity, transferring glycosyl groups; INVOLVED IN: metabolic process; CONTAI…	1.70151
16.4.1	secondary metabolism.N misc.alkaloid-like	zm00001d048723	Transcript	(at1g07440 : 197.0) NAD(P)-binding Rossmann-fold superfamily protein; FUNCTIONS IN: oxidoreductase activity, binding, catalytic activity; INVOLVED IN: response to cadmium ion, response to karrikin; LOCATED IN: cellular_component unknown; EXPRESSED IN: 22 plant structures; EXPRESSED DURING: 13 growth stages; CONTAINS InterPro DOMAIN/s: Short-chain dehydrogenase/reductase, conserved site (InterPro:…	-2.05004		16.8.1.21	secondary metabolism.flavonoids.anthocyanins.anthocyanin 5-aromatic acyltransferase	zm00001d024432	Transcript	(at3g29590 : 102.0) At3g29590 (At5MAT) encodes a malonyl-CoA:anthocyanidin 5-O-glucoside-6"-O-malonyltransferase that is coordinately expressed with a epistatic 5-O-anthocyanidin glucosyltransferase (At4g14090). The enzyme is involved in the malonylation of anthocyanins in Arabidopsis.; AT5MAT; CONTAINS InterPro DOMAIN/s: Transferase (InterPro:IPR003480); BEST Arabidopsis thaliana protein match i…	1.03477
16.4.1	secondary metabolism.N misc.alkaloid-like	zm00001d049169	Transcript	(at5g44400 : 358.0) FAD-binding Berberine family protein; FUNCTIONS IN: electron carrier activity, oxidoreductase activity, FAD binding, catalytic activity; LOCATED IN: cell wall; EXPRESSED IN: 18 plant structures; EXPRESSED DURING: 10 growth stages; CONTAINS InterPro DOMAIN/s: FAD-linked oxidase, FAD-binding, subdomain 2 (InterPro:IPR016168), FAD-binding, type 2 (InterPro:IPR016166), Berberine/b…	-2.28684		16.8.2	secondary metabolism.flavonoids.chalcones	zm00001d042868	Transcript	(at2g37770 : 197.0) NAD(P)-linked oxidoreductase superfamily protein; FUNCTIONS IN: oxidoreductase activity; INVOLVED IN: oxidation reduction; EXPRESSED IN: 12 plant structures; EXPRESSED DURING: LP.04 four leaves visible, 4 anthesis, petal differentiation and expansion stage; CONTAINS InterPro DOMAIN/s: Aldo/keto reductase (InterPro:IPR001395), Aldo/keto reductase subgroup (InterPro:IPR020471), …	-1.221
16.5.1.1.1.7	secondary metabolism.sulfur-containing.glucosinolates.synthesis.aliphatic.CYP83A1 phenylacetaldoxime monooxygenase	zm00001d046603	Transcript	(o48923|c71da_soybn : 211.0) Cytochrome P450 71D10 (EC 1.14.-.-) - Glycine max (Soybean) & (at2g45550 : 200.0) member of CYP76C; "cytochrome P450, family 76, subfamily C, polypeptide 4" (CYP76C4); FUNCTIONS IN: electron carrier activity, monooxygenase activity, iron ion binding, oxygen binding, heme binding; INVOLVED IN: oxidation reduction; EXPRESSED IN: stem, root, carpel; EXPRESSED DURING: 4 a…	-1.29392		16.8.2	secondary metabolism.flavonoids.chalcones	zm00001d044683	Transcript	(at5g05270 : 141.0) Chalcone-flavanone isomerase family protein; FUNCTIONS IN: intramolecular lyase activity, chalcone isomerase activity; INVOLVED IN: response to karrikin; LOCATED IN: cellular_component unknown; EXPRESSED IN: 20 plant structures; EXPRESSED DURING: 13 growth stages; CONTAINS InterPro DOMAIN/s: Chalcone isomerase, subgroup (InterPro:IPR003466), Chalcone isomerase, 3-layer sandwic…	-2.94915
16.5.1.1.1.8	secondary metabolism.sulfur-containing.glucosinolates.synthesis.aliphatic.UDP-glycosyltransferase	zm00001d004366	Transcript	(at1g05675 : 133.0) UDP-Glycosyltransferase superfamily protein; FUNCTIONS IN: transferase activity, transferring hexosyl groups; INVOLVED IN: metabolic process; CONTAINS InterPro DOMAIN/s: UDP-glucuronosyl/UDP-glucosyltransferase (InterPro:IPR002213); BEST Arabidopsis thaliana protein match is: Uridine diphosphate glycosyltransferase 74E2 (TAIR:AT1G05680.1). & (q41819|iaag_maize : 110.0) Indole-…	-1.07578		16.8.2	secondary metabolism.flavonoids.chalcones	zm00001d038365	Transcript	(at2g37790 : 213.0) NAD(P)-linked oxidoreductase superfamily protein; FUNCTIONS IN: oxidoreductase activity; INVOLVED IN: oxidation reduction; LOCATED IN: cytosol, nucleus; EXPRESSED IN: 22 plant structures; EXPRESSED DURING: 14 growth stages; CONTAINS InterPro DOMAIN/s: Aldo/keto reductase (InterPro:IPR001395), Aldo/keto reductase subgroup (InterPro:IPR020471), Aldo/keto reductase, conserved sit…	1.2271
16.5.1.1.1.8	secondary metabolism.sulfur-containing.glucosinolates.synthesis.aliphatic.UDP-glycosyltransferase	zm00001d006145	Transcript	(at1g05680 : 231.0) Encodes a UDP-glucosyltransferase, UGT74E2, that acts on IBA (indole-3-butyric acid) and affects auxin homeostasis. The transcript and protein levels of this enzyme are strongly induced by H2O2 and may allow integration of ROS (reactive oxygen species) and auxin signaling. This enzyme can also transfer glycosyl groups to several compounds related to the explosive TNT when this…	-2.24074		16.8.2.1	secondary metabolism.flavonoids.chalcones.naringenin-chalcone synthase	zm00001d007403	Transcript	(p24825|chs2_maize : 619.0) Chalcone synthase C2 (EC 2.3.1.74) (Naringenin-chalcone synthase C2) - Zea mays (Maize) & (at5g13930 : 551.0) Encodes chalcone synthase (CHS), a key enzyme involved in the biosynthesis of flavonoids. Required for the accumulation of purple anthocyanins in leaves and stems. Also involved in the regulation of auxin transport and the modulation of root gravitropism.; TRAN…	-3.85327
16.5.1.1.1.13	secondary metabolism.sulfur-containing.glucosinolates.synthesis.aliphatic.2-oxoglutarate-dependent dioxygenase	zm00001d007718	Transcript	(at1g06620 : 238.0) encodes a protein whose sequence is similar to a 2-oxoglutarate-dependent dioxygenase; 2-oxoglutarate (2OG) and Fe(II)-dependent oxygenase superfamily protein; CONTAINS InterPro DOMAIN/s: Oxoglutarate/iron-dependent oxygenase (InterPro:IPR005123); BEST Arabidopsis thaliana protein match is: 2-oxoglutarate (2OG) and Fe(II)-dependent oxygenase superfamily protein (TAIR:AT3G61400…	1.35542		16.8.2.1	secondary metabolism.flavonoids.chalcones.naringenin-chalcone synthase	zm00001d052673	Transcript	(p24825|chs2_maize : 630.0) Chalcone synthase C2 (EC 2.3.1.74) (Naringenin-chalcone synthase C2) - Zea mays (Maize) & (at5g13930 : 556.0) Encodes chalcone synthase (CHS), a key enzyme involved in the biosynthesis of flavonoids. Required for the accumulation of purple anthocyanins in leaves and stems. Also involved in the regulation of auxin transport and the modulation of root gravitropism.; TRAN…	-1.0931
16.5.1.1.3.4	secondary metabolism.sulfur-containing.glucosinolates.synthesis.indole.cytochrome P450 monooxygenase	zm00001d034097	Transcript	(at4g37360 : 333.0) member of CYP81D; "cytochrome P450, family 81, subfamily D, polypeptide 2" (CYP81D2); FUNCTIONS IN: electron carrier activity, monooxygenase activity, iron ion binding, oxygen binding, heme binding; INVOLVED IN: oxidation reduction; LOCATED IN: endomembrane system; EXPRESSED IN: central cell; CONTAINS InterPro DOMAIN/s: Cytochrome P450 (InterPro:IPR001128), Cytochrome P450, co…	-1.80041		16.8.3	secondary metabolism.flavonoids.dihydroflavonols	zm00001d006449	Transcript	(at3g21750 : 265.0) Encodes a glucosyltransferase that can attach glucose to a number of hydroxylated phenolic compounds as well as quercetins in vitro; UDP-glucosyl transferase 71B1 (UGT71B1); FUNCTIONS IN: quercetin 3-O-glucosyltransferase activity, UDP-glycosyltransferase activity, UDP-glucosyltransferase activity, transferase activity, transferring glycosyl groups; INVOLVED IN: metabolic proc…	-2.01
16.5.1.1.4.1	secondary metabolism.sulfur-containing.glucosinolates.synthesis.shared.CYP83B1 phenylacetaldoxime monooxygenase	zm00001d046603	Transcript	(o48923|c71da_soybn : 211.0) Cytochrome P450 71D10 (EC 1.14.-.-) - Glycine max (Soybean) & (at2g45550 : 200.0) member of CYP76C; "cytochrome P450, family 76, subfamily C, polypeptide 4" (CYP76C4); FUNCTIONS IN: electron carrier activity, monooxygenase activity, iron ion binding, oxygen binding, heme binding; INVOLVED IN: oxidation reduction; EXPRESSED IN: stem, root, carpel; EXPRESSED DURING: 4 a…	-1.29392		16.8.3	secondary metabolism.flavonoids.dihydroflavonols	zm00001d007143	Transcript	(at5g49690 : 138.0) UDP-Glycosyltransferase superfamily protein; FUNCTIONS IN: transferase activity, transferring glycosyl groups; INVOLVED IN: metabolic process; CONTAINS InterPro DOMAIN/s: UDP-glucuronosyl/UDP-glucosyltransferase (InterPro:IPR002213); BEST Arabidopsis thaliana protein match is: UDP-Glycosyltransferase superfamily protein (TAIR:AT5G65550.1); Has 1807 Blast hits to 1807 proteins …	1.34603
16.5.1.1.4.3	secondary metabolism.sulfur-containing.glucosinolates.synthesis.shared.UDP-glycosyltransferase	zm00001d006145	Transcript	(at1g05680 : 231.0) Encodes a UDP-glucosyltransferase, UGT74E2, that acts on IBA (indole-3-butyric acid) and affects auxin homeostasis. The transcript and protein levels of this enzyme are strongly induced by H2O2 and may allow integration of ROS (reactive oxygen species) and auxin signaling. This enzyme can also transfer glycosyl groups to several compounds related to the explosive TNT when this…	-2.24074		16.8.3	secondary metabolism.flavonoids.dihydroflavonols	zm00001d007486	Transcript	(at1g01420 : 379.0) UDP-glucosyl transferase 72B3 (UGT72B3); FUNCTIONS IN: quercetin 3-O-glucosyltransferase activity, UDP-glycosyltransferase activity, transferase activity, transferring glycosyl groups; INVOLVED IN: metabolic process; LOCATED IN: cellular_component unknown; EXPRESSED IN: 11 plant structures; EXPRESSED DURING: LP.04 four leaves visible, petal differentiation and expansion stage;…	-1.18984
16.5.1.2.3	secondary metabolism.sulfur-containing.glucosinolates.regulation.indole	zm00001d013724	Transcript	(p38564|mnb1a_maize : 114.0) Dof zinc finger protein MNB1A - Zea mays (Maize) & (at1g28310 : 102.0) Dof-type zinc finger DNA-binding family protein; CONTAINS InterPro DOMAIN/s: Zinc finger, Dof-type (InterPro:IPR003851); BEST Arabidopsis thaliana protein match is: OBF-binding protein 3 (TAIR:AT3G55370.3); Has 35333 Blast hits to 34131 proteins in 2444 species: Archae - 798; Bacteria - 22429; Meta…	2.57115		16.8.3	secondary metabolism.flavonoids.dihydroflavonols	zm00001d052492	Transcript	(q43716|ufog_pethy : 338.0) Anthocyanidin 3-O-glucosyltransferase (EC 2.4.1.115) (Flavonol 3-O-glucosyltransferase) (UDP-glucose flavonoid 3-O-glucosyltransferase) (Anthocyanin rhamnosyl transferase) - Petunia hybrida (Petunia) & (at5g54010 : 223.0) UDP-Glycosyltransferase superfamily protein; FUNCTIONS IN: transferase activity, transferring glycosyl groups; INVOLVED IN: metabolic process; LOCATE…	1.55068
16.5.1.3.1.1	secondary metabolism.sulfur-containing.glucosinolates.degradation.myrosinase.TGG	zm00001d024000	Transcript	(p49235|bglc_maize : 176.0) Beta-glucosidase, chloroplast precursor (EC 3.2.1.21) (Gentiobiase) (Cellobiase) (Beta-D-glucoside glucohydrolase) - Zea mays (Maize) & (at1g26560 : 98.2) beta glucosidase 40 (BGLU40); FUNCTIONS IN: cation binding, hydrolase activity, hydrolyzing O-glycosyl compounds, catalytic activity; INVOLVED IN: carbohydrate metabolic process; LOCATED IN: apoplast, chloroplast; EX…	1.09512		16.8.3	secondary metabolism.flavonoids.dihydroflavonols	zm00001d037384	Transcript	(at4g15280 : 179.0) UDP-glucosyl transferase 71B5 (UGT71B5); FUNCTIONS IN: quercetin 3-O-glucosyltransferase activity, UDP-glycosyltransferase activity, transferase activity, transferring glycosyl groups; INVOLVED IN: metabolic process; LOCATED IN: cellular_component unknown; CONTAINS InterPro DOMAIN/s: UDP-glucuronosyl/UDP-glucosyltransferase (InterPro:IPR002213); BEST Arabidopsis thaliana prote…	1.03055
16.7	secondary metabolism.wax	zm00001d020206	Transcript	(at4g34510 : 364.0) Encodes KCS17, a member of the 3-ketoacyl-CoA synthase family involved in the biosynthesis of VLCFA (very long chain fatty acids).; 3-ketoacyl-CoA synthase 17 (KCS17); FUNCTIONS IN: transferase activity, transferring acyl groups other than amino-acyl groups, catalytic activity, acyltransferase activity; INVOLVED IN: fatty acid elongation, very long-chain fatty acid metabolic p…	1.62361		16.8.3	secondary metabolism.flavonoids.dihydroflavonols	zm00001d022467	Transcript	(q43716|ufog_pethy : 160.0) Anthocyanidin 3-O-glucosyltransferase (EC 2.4.1.115) (Flavonol 3-O-glucosyltransferase) (UDP-glucose flavonoid 3-O-glucosyltransferase) (Anthocyanin rhamnosyl transferase) - Petunia hybrida (Petunia) & (at5g65550 : 159.0) UDP-Glycosyltransferase superfamily protein; FUNCTIONS IN: transferase activity, transferring glycosyl groups; INVOLVED IN: metabolic process; CONTAI…	1.70151
16.8.1	secondary metabolism.flavonoids.anthocyanins	zm00001d033320	Transcript	(at5g49690 : 163.0) UDP-Glycosyltransferase superfamily protein; FUNCTIONS IN: transferase activity, transferring glycosyl groups; INVOLVED IN: metabolic process; CONTAINS InterPro DOMAIN/s: UDP-glucuronosyl/UDP-glucosyltransferase (InterPro:IPR002213); BEST Arabidopsis thaliana protein match is: UDP-Glycosyltransferase superfamily protein (TAIR:AT5G65550.1); Has 1807 Blast hits to 1807 proteins …	-1.15925		16.8.3.1	secondary metabolism.flavonoids.dihydroflavonols.dihydroflavonol 4-reductase	zm00001d044122	Transcript	(p51108|dfra_maize : 339.0) Dihydroflavonol-4-reductase (EC 1.1.1.219) (DFR) (Dihydrokaempferol 4-reductase) - Zea mays (Maize) & (at5g42800 : 198.0) dihydroflavonol reductase. Catalyzes the conversion of dihydroquercetin to leucocyanidin in the biosynthesis of anthocyanins.; dihydroflavonol 4-reductase (DFR); CONTAINS InterPro DOMAIN/s: NAD-dependent epimerase/dehydratase (InterPro:IPR001509), N…	2.00471
16.8.1.12	secondary metabolism.flavonoids.anthocyanins.anthocyanidin 3-O-glucosyltransferase	zm00001d033320	Transcript	(at5g49690 : 163.0) UDP-Glycosyltransferase superfamily protein; FUNCTIONS IN: transferase activity, transferring glycosyl groups; INVOLVED IN: metabolic process; CONTAINS InterPro DOMAIN/s: UDP-glucuronosyl/UDP-glucosyltransferase (InterPro:IPR002213); BEST Arabidopsis thaliana protein match is: UDP-Glycosyltransferase superfamily protein (TAIR:AT5G65550.1); Has 1807 Blast hits to 1807 proteins …	-1.15925		16.8.3.1	secondary metabolism.flavonoids.dihydroflavonols.dihydroflavonol 4-reductase	zm00001d011438	Transcript	(p51108|dfra_maize : 286.0) Dihydroflavonol-4-reductase (EC 1.1.1.219) (DFR) (Dihydrokaempferol 4-reductase) - Zea mays (Maize) & (at5g42800 : 208.0) dihydroflavonol reductase. Catalyzes the conversion of dihydroquercetin to leucocyanidin in the biosynthesis of anthocyanins.; dihydroflavonol 4-reductase (DFR); CONTAINS InterPro DOMAIN/s: NAD-dependent epimerase/dehydratase (InterPro:IPR001509), N…	-1.8663
16.8.2.1	secondary metabolism.flavonoids.chalcones.naringenin-chalcone synthase	zm00001d007403	Transcript	(p24825|chs2_maize : 619.0) Chalcone synthase C2 (EC 2.3.1.74) (Naringenin-chalcone synthase C2) - Zea mays (Maize) & (at5g13930 : 551.0) Encodes chalcone synthase (CHS), a key enzyme involved in the biosynthesis of flavonoids. Required for the accumulation of purple anthocyanins in leaves and stems. Also involved in the regulation of auxin transport and the modulation of root gravitropism.; TRAN…	-1.50883		16.8.3.2	secondary metabolism.flavonoids.dihydroflavonols.flavanone 3-hydroxylase	zm00001d001960	Transcript	(p28038|fl3h_horvu : 277.0) Naringenin,2-oxoglutarate 3-dioxygenase (EC 1.14.11.9) (Flavonone-3-hydroxylase) (F3H) (FHT) - Hordeum vulgare (Barley) & (at3g51240 : 261.0) Encodes flavanone 3-hydroxylase that is coordinately expressed with chalcone synthase and chalcone isomerases. Regulates flavonoid biosynthesis.; flavanone 3-hydroxylase (F3H); CONTAINS InterPro DOMAIN/s: Oxoglutarate/iron-depend…	-2.91812
16.8.3	secondary metabolism.flavonoids.dihydroflavonols	zm00001d002707	Transcript	(q6jah0|czog_sorbi : 565.0) Putative cis-zeatin O-glucosyltransferase (EC 2.4.1.215) - Sorghum bicolor (Sorghum) (Sorghum vulgare) & (at4g01070 : 171.0) the glycosyltransferase (UGT72B1) is involved in metabolizing xenobiotica (chloroaniline and chlorophenole). Comparison between wild type and knock-out mutant demonstrates the central role of this gene for metabolizing chloroaniline but significa…	-1.84889		16.8.3.3	secondary metabolism.flavonoids.dihydroflavonols.flavonoid 3''-monooxygenase	zm00001d007918	Transcript	(at5g07990 : 341.0) Required for flavonoid 3' hydroxylase activity.; TRANSPARENT TESTA 7 (TT7); CONTAINS InterPro DOMAIN/s: Cytochrome P450 (InterPro:IPR001128), Cytochrome P450, E-class, group I (InterPro:IPR002401), Cytochrome P450, conserved site (InterPro:IPR017972); BEST Arabidopsis thaliana protein match is: cytochrome P450, family 706, subfamily A, polypeptide 6 (TAIR:AT4G12320.1); Has 351…	1.97253
16.8.3.3	secondary metabolism.flavonoids.dihydroflavonols.flavonoid 3''-monooxygenase	zm00001d046603	Transcript	(o48923|c71da_soybn : 211.0) Cytochrome P450 71D10 (EC 1.14.-.-) - Glycine max (Soybean) & (at2g45550 : 200.0) member of CYP76C; "cytochrome P450, family 76, subfamily C, polypeptide 4" (CYP76C4); FUNCTIONS IN: electron carrier activity, monooxygenase activity, iron ion binding, oxygen binding, heme binding; INVOLVED IN: oxidation reduction; EXPRESSED IN: stem, root, carpel; EXPRESSED DURING: 4 a…	-1.29392		16.8.3.3	secondary metabolism.flavonoids.dihydroflavonols.flavonoid 3''-monooxygenase	zm00001d046603	Transcript	(o48923|c71da_soybn : 211.0) Cytochrome P450 71D10 (EC 1.14.-.-) - Glycine max (Soybean) & (at2g45550 : 200.0) member of CYP76C; "cytochrome P450, family 76, subfamily C, polypeptide 4" (CYP76C4); FUNCTIONS IN: electron carrier activity, monooxygenase activity, iron ion binding, oxygen binding, heme binding; INVOLVED IN: oxidation reduction; EXPRESSED IN: stem, root, carpel; EXPRESSED DURING: 4 a…	-4.69573
16.8.4	secondary metabolism.flavonoids.flavonols	zm00001d030548	Transcript	(at5g20400 : 134.0) encodes a protein whose sequence is similar to flavanone 3 hydroxylase from Malus.; 2-oxoglutarate (2OG) and Fe(II)-dependent oxygenase superfamily protein; CONTAINS InterPro DOMAIN/s: Oxoglutarate/iron-dependent oxygenase (InterPro:IPR005123); BEST Arabidopsis thaliana protein match is: 2-oxoglutarate (2OG) and Fe(II)-dependent oxygenase superfamily protein (TAIR:AT1G49390.1)…	-1.07522		16.8.4	secondary metabolism.flavonoids.flavonols	zm00001d030548	Transcript	(at5g20400 : 134.0) encodes a protein whose sequence is similar to flavanone 3 hydroxylase from Malus.; 2-oxoglutarate (2OG) and Fe(II)-dependent oxygenase superfamily protein; CONTAINS InterPro DOMAIN/s: Oxoglutarate/iron-dependent oxygenase (InterPro:IPR005123); BEST Arabidopsis thaliana protein match is: 2-oxoglutarate (2OG) and Fe(II)-dependent oxygenase superfamily protein (TAIR:AT1G49390.1)…	-2.01914
16.10	secondary metabolism.simple phenols	zm00001d040248	Transcript	(at3g09220 : 408.0) putative laccase, a member of laccase family of genes (17 members in Arabidopsis).; laccase 7 (LAC7); FUNCTIONS IN: laccase activity; INVOLVED IN: oxidation reduction, lignin catabolic process; LOCATED IN: endomembrane system, apoplast; EXPRESSED IN: 18 plant structures; EXPRESSED DURING: 7 growth stages; CONTAINS InterPro DOMAIN/s: Multicopper oxidase, type 3 (InterPro:IPR011…	-1.11335		16.8.4	secondary metabolism.flavonoids.flavonols	zm00001d039643	Transcript	(at2g36800 : 335.0) Encodes a DON-Glucosyltransferase. The UGT73C5 glucosylates both brassinolide and castasterone in the 23-O position. The enzyme is presumably involved in the homeostasis of those steroid hormones hence regulating BR activity. Transgenic plants overexpressing UGT73C5 show a typical BR-deficient phenotype.; don-glucosyltransferase 1 (DOGT1); CONTAINS InterPro DOMAIN/s: UDP-glucu…	1.57234
17.8.1	hormone metabolism.salicylic acid.synthesis-degradation	zm00001d004366	Transcript	(at1g05675 : 133.0) UDP-Glycosyltransferase superfamily protein; FUNCTIONS IN: transferase activity, transferring hexosyl groups; INVOLVED IN: metabolic process; CONTAINS InterPro DOMAIN/s: UDP-glucuronosyl/UDP-glucosyltransferase (InterPro:IPR002213); BEST Arabidopsis thaliana protein match is: Uridine diphosphate glycosyltransferase 74E2 (TAIR:AT1G05680.1). & (q41819|iaag_maize : 110.0) Indole-…	-1.07578		16.8.4	secondary metabolism.flavonoids.flavonols	zm00001d010689	Transcript	(at3g53150 : 196.0) UDP-glucosyl transferase 73D1 (UGT73D1); FUNCTIONS IN: transferase activity, transferring hexosyl groups, UDP-glycosyltransferase activity; INVOLVED IN: metabolic process; LOCATED IN: endomembrane system; EXPRESSED IN: stem, sepal, stamen; EXPRESSED DURING: 4 anthesis; CONTAINS InterPro DOMAIN/s: UDP-glucuronosyl/UDP-glucosyltransferase (InterPro:IPR002213); BEST Arabidopsis t…	1.86721
17.8.1	hormone metabolism.salicylic acid.synthesis-degradation	zm00001d006145	Transcript	(at1g05680 : 231.0) Encodes a UDP-glucosyltransferase, UGT74E2, that acts on IBA (indole-3-butyric acid) and affects auxin homeostasis. The transcript and protein levels of this enzyme are strongly induced by H2O2 and may allow integration of ROS (reactive oxygen species) and auxin signaling. This enzyme can also transfer glycosyl groups to several compounds related to the explosive TNT when this…	-2.24074		16.8.4.2	secondary metabolism.flavonoids.flavonols.flavonol 3-O-glycosyltransferase	zm00001d010689	Transcript	(at3g53150 : 196.0) UDP-glucosyl transferase 73D1 (UGT73D1); FUNCTIONS IN: transferase activity, transferring hexosyl groups, UDP-glycosyltransferase activity; INVOLVED IN: metabolic process; LOCATED IN: endomembrane system; EXPRESSED IN: stem, sepal, stamen; EXPRESSED DURING: 4 anthesis; CONTAINS InterPro DOMAIN/s: UDP-glucuronosyl/UDP-glucosyltransferase (InterPro:IPR002213); BEST Arabidopsis t…	1.86721
17.8.1.1.4	hormone metabolism.salicylic acid.synthesis-degradation.synthesis.SA glucosyltransferase ether bond making SAG	zm00001d006145	Transcript	(at1g05680 : 231.0) Encodes a UDP-glucosyltransferase, UGT74E2, that acts on IBA (indole-3-butyric acid) and affects auxin homeostasis. The transcript and protein levels of this enzyme are strongly induced by H2O2 and may allow integration of ROS (reactive oxygen species) and auxin signaling. This enzyme can also transfer glycosyl groups to several compounds related to the explosive TNT when this…	-2.24074		16.8.5.1	secondary metabolism.flavonoids.isoflavones.isoflavone reductase	zm00001d040173	Transcript	(p52580|ifrh_maize : 290.0) Isoflavone reductase homolog IRL (EC 1.3.1.-) - Zea mays (Maize) & (at4g39230 : 182.0) encodes a protein whose sequence is similar to phenylcoumaran benzylic ether reductase (PCBER), which catalyzes NADPH-dependent reduction of 8-5' linked lignans such as dehydrodiconiferyl alcohol to give isodihydrodehydrodiconiferyl alcohol.; NmrA-like negative transcriptional regula…	1.08
17.8.1.1.5	hormone metabolism.salicylic acid.synthesis-degradation.synthesis.SA glucosyltransferase ester and ether bond making SGE, SAG	zm00001d006145	Transcript	(at1g05680 : 231.0) Encodes a UDP-glucosyltransferase, UGT74E2, that acts on IBA (indole-3-butyric acid) and affects auxin homeostasis. The transcript and protein levels of this enzyme are strongly induced by H2O2 and may allow integration of ROS (reactive oxygen species) and auxin signaling. This enzyme can also transfer glycosyl groups to several compounds related to the explosive TNT when this…	-2.24074		16.10	secondary metabolism.simple phenols	zm00001d040248	Transcript	(at3g09220 : 408.0) putative laccase, a member of laccase family of genes (17 members in Arabidopsis).; laccase 7 (LAC7); FUNCTIONS IN: laccase activity; INVOLVED IN: oxidation reduction, lignin catabolic process; LOCATED IN: endomembrane system, apoplast; EXPRESSED IN: 18 plant structures; EXPRESSED DURING: 7 growth stages; CONTAINS InterPro DOMAIN/s: Multicopper oxidase, type 3 (InterPro:IPR011…	-2.31722
21.2	redox.ascorbate and glutathione	zm00001d007718	Transcript	(at1g06620 : 238.0) encodes a protein whose sequence is similar to a 2-oxoglutarate-dependent dioxygenase; 2-oxoglutarate (2OG) and Fe(II)-dependent oxygenase superfamily protein; CONTAINS InterPro DOMAIN/s: Oxoglutarate/iron-dependent oxygenase (InterPro:IPR005123); BEST Arabidopsis thaliana protein match is: 2-oxoglutarate (2OG) and Fe(II)-dependent oxygenase superfamily protein (TAIR:AT3G61400…	1.35542		16.10	secondary metabolism.simple phenols	zm00001d052243	Transcript	(at5g09360 : 493.0) putative laccase, a member of laccase family of genes (17 members in Arabidopsis).; laccase 14 (LAC14); FUNCTIONS IN: laccase activity; INVOLVED IN: oxidation reduction, lignin catabolic process; LOCATED IN: endomembrane system, apoplast; EXPRESSED IN: central cell, fruit; CONTAINS InterPro DOMAIN/s: Multicopper oxidase, type 3 (InterPro:IPR011707), Laccase (InterPro:IPR017761…	-1.79037
21.6	redox.dismutases and catalases	zm00001d045384	Transcript	(at5g23310 : 152.0) Fe superoxide dismutase; Fe superoxide dismutase 3 (FSD3); FUNCTIONS IN: superoxide dismutase activity; INVOLVED IN: removal of superoxide radicals; LOCATED IN: chloroplast, nucleoid; EXPRESSED IN: 21 plant structures; EXPRESSED DURING: 13 growth stages; CONTAINS InterPro DOMAIN/s: Manganese/iron superoxide dismutase, N-terminal (InterPro:IPR019831), Manganese/iron superoxide …	-1.05732		16.10	secondary metabolism.simple phenols	zm00001d012477	Transcript	(at5g05390 : 454.0) putative laccase, a member of laccase family of genes (17 members in Arabidopsis).; laccase 12 (LAC12); FUNCTIONS IN: laccase activity; INVOLVED IN: oxidation reduction, lignin catabolic process; LOCATED IN: endomembrane system, apoplast; EXPRESSED IN: 7 plant structures; EXPRESSED DURING: petal differentiation and expansion stage; CONTAINS InterPro DOMAIN/s: Multicopper oxida…	-1.20174
20.1.7	stress.biotic.PR-proteins	zm00001d004754	Transcript	(at1g58170 : 159.0) Disease resistance-responsive (dirigent-like protein) family protein; FUNCTIONS IN: molecular_function unknown; INVOLVED IN: N-terminal protein myristoylation, lignan biosynthetic process, defense response; LOCATED IN: endomembrane system; EXPRESSED IN: 17 plant structures; EXPRESSED DURING: 6 growth stages; CONTAINS InterPro DOMAIN/s: Plant disease resistance response protein…	-4.53738		16.99	secondary metabolism.unspecified	zm00001d049704	Transcript	(at5g42830 : 280.0) HXXXD-type acyl-transferase family protein; FUNCTIONS IN: transferase activity, transferring acyl groups other than amino-acyl groups, transferase activity; INVOLVED IN: biological_process unknown; LOCATED IN: cellular_component unknown; EXPRESSED IN: 17 plant structures; EXPRESSED DURING: 12 growth stages; CONTAINS InterPro DOMAIN/s: Transferase (InterPro:IPR003480); BEST Ara…	-2.06568
20.1.7	stress.biotic.PR-proteins	zm00001d042770	Transcript	(p51614|chit3_vitvi : 211.0) Acidic endochitinase precursor (EC 3.2.1.14) - Vitis vinifera (Grape) & (at5g24090 : 194.0) Chitinase A (class III) expressed exclusively under environmental stress conditions.; chitinase A (CHIA); FUNCTIONS IN: cation binding, hydrolase activity, hydrolyzing O-glycosyl compounds, catalytic activity; INVOLVED IN: response to salt stress, response to cold, cellular res…	-1.05195		20.1.3.1	stress.biotic.signalling.MLO-like	zm00001d027486	Transcript	(p93766|mlo_horvu : 201.0) Protein MLO - Hordeum vulgare (Barley) & (at1g11310 : 117.0) A member of a large family of seven-transmembrane domain proteins specific to plants, homologs of the barley mildew resistance locus o (MLO) protein. The Arabidopsis genome contains 15 genes encoding MLO proteins, with localization in plasma membrane. Phylogenetic analysis revealed four clades of closely-relat…	3.40681
20.1.7	stress.biotic.PR-proteins	zm00001d043197	Transcript	(at4g26090 : 90.1) Encodes a plasma membrane protein with leucine-rich repeat, leucine zipper, and P loop domains that confers resistance to Pseudomonas syringae infection by interacting with the avirulence gene avrRpt2. RPS2 protein interacts directly with plasma membrane associated protein RIN4 and this interaction is disrupted by avrRpt2.; RESISTANT TO P. SYRINGAE 2 (RPS2); CONTAINS InterPro D…	-1.08093		20.1.3.1	stress.biotic.signalling.MLO-like	zm00001d050805	Transcript	(at4g02600 : 112.0) A member of a large family of seven-transmembrane domain proteins specific to plants, homologs of the barley mildew resistance locus o (MLO) protein. The Arabidopsis genome contains 15 genes encoding MLO proteins, with localization in plasma membrane. Phylogenetic analysis revealed four clades of closely-related AtMLO genes. ATMLO1 belongs to the clade II, with ATMLO13 and ATM…	-2.75105
20.1.7	stress.biotic.PR-proteins	zm00001d043199	Transcript	(at4g19060 : 87.8) P-loop containing nucleoside triphosphate hydrolases superfamily protein; FUNCTIONS IN: ATP binding; INVOLVED IN: apoptosis; LOCATED IN: cellular_component unknown; CONTAINS InterPro DOMAIN/s: NB-ARC (InterPro:IPR002182); BEST Arabidopsis thaliana protein match is: P-loop containing nucleoside triphosphate hydrolases superfamily protein (TAIR:AT5G45490.2); Has 4240 Blast hits t…	-2.85032		27.3.32	RNA.regulation of transcription.WRKY domain transcription factor family	zm00001d007329	Transcript	(at5g13080 : 103.0) WRKY75 is one of several transcription factors induced during Pi deprivation. It is nuclear localized and regulated differentially during Pi starvation. RNAi mediated suppression of WRKY75 made the plants more susceptible to Pi stress as indicated by the higher accumulation of anthocyanin during Pi starvation.; WRKY DNA-binding protein 75 (WRKY75); CONTAINS InterPro DOMAIN/s: …	-1.10064
29.5	protein.degradation	zm00001d029387	Transcript	(at1g02170 : 182.0) Metacaspase AtMCP1b. Arginine/lysine-specific cysteine protease activity. Induces apoptosis in yeast. Contains Pfam profile PF00656: ICE-like protease (caspase) p20 domain; metacaspase 1 (AMC1); FUNCTIONS IN: cysteine-type endopeptidase activity; INVOLVED IN: proteolysis, induction of apoptosis; LOCATED IN: chloroplast; EXPRESSED IN: 23 plant structures; EXPRESSED DURING: 15 g…	1.79354		27.3.32	RNA.regulation of transcription.WRKY domain transcription factor family	zm00001d053746	Transcript	(at2g25000 : 136.0) Pathogen-induced transcription factor. Forms protein complexes with itself and with WRKY40. Coexpression with WRKY18 or WRKY40 made plants more susceptible to both P. syringae and B. cinerea. WRKY18, WRKY40, and WRKY60 have partially redundant roles in response to the hemibiotrophic bacterial pathogen Pseudomonas syringae and the necrotrophic fungal pathogen Botrytis cinerea, …	1.37975
29.5	protein.degradation	zm00001d048644	Transcript	(at3g13510 : 158.0) Protein of Unknown Function (DUF239); INVOLVED IN: biological_process unknown; LOCATED IN: endomembrane system; EXPRESSED IN: 22 plant structures; EXPRESSED DURING: 13 growth stages; CONTAINS InterPro DOMAIN/s: Protein of unknown function DUF239, plant (InterPro:IPR004314); BEST Arabidopsis thaliana protein match is: Protein of Unknown Function (DUF239) (TAIR:AT1G55360.1); Has…	-1.59878		27.3.32	RNA.regulation of transcription.WRKY domain transcription factor family	zm00001d020492	Transcript	(at1g80840 : 153.0) Pathogen-induced transcription factor. Binds W-box sequences in vitro. Forms protein complexes with itself and with WRKY40 and WRKY60. Coexpression with WRKY18 or WRKY60 made plants more susceptible to both P. syringae and B. cinerea. WRKY18, WRKY40, and WRKY60 have partially redundant roles in response to the hemibiotrophic bacterial pathogen Pseudomonas syringae and the necr…	1.25205
29.5	protein.degradation	zm00001d014682	Transcript	(at3g20210 : 80.1) Encodes a vacuolar processing enzyme with caspase-1-like activity that is specifically expressed in inner integument of developing seeds. Mutants display abnormal seed coat development. It is speculated to be involved in cell death of limited cell layers, the purpose of which is to form a seed coat.; delta vacuolar processing enzyme (DELTA-VPE); CONTAINS InterPro DOMAIN/s: Pept…	-2.47325		27.3.32	RNA.regulation of transcription.WRKY domain transcription factor family	zm00001d020495	Transcript	(at1g80840 : 108.0) Pathogen-induced transcription factor. Binds W-box sequences in vitro. Forms protein complexes with itself and with WRKY40 and WRKY60. Coexpression with WRKY18 or WRKY60 made plants more susceptible to both P. syringae and B. cinerea. WRKY18, WRKY40, and WRKY60 have partially redundant roles in response to the hemibiotrophic bacterial pathogen Pseudomonas syringae and the necr…	1.9116
29.5	protein.degradation	zm00001d046801	Transcript	(at2g24280 : 145.0) alpha/beta-Hydrolases superfamily protein; FUNCTIONS IN: serine-type peptidase activity, serine-type carboxypeptidase activity; INVOLVED IN: proteolysis; LOCATED IN: endomembrane system, lysosome; EXPRESSED IN: 22 plant structures; EXPRESSED DURING: 13 growth stages; CONTAINS InterPro DOMAIN/s: Peptidase S28 (InterPro:IPR008758); BEST Arabidopsis thaliana protein match is: Ser…	-1.12874		27.3.32	RNA.regulation of transcription.WRKY domain transcription factor family	zm00001d008794	Transcript	(at5g15130 : 139.0) member of WRKY Transcription Factor; Group II-b; contribute to basal immunity.; WRKY DNA-binding protein 72 (WRKY72); CONTAINS InterPro DOMAIN/s: DNA-binding WRKY (InterPro:IPR003657); BEST Arabidopsis thaliana protein match is: WRKY DNA-binding protein 61 (TAIR:AT1G18860.1); Has 6758 Blast hits to 4151 proteins in 378 species: Archae - 0; Bacteria - 669; Metazoa - 395; Fungi …	-1.13525
29.5	protein.degradation	zm00001d047210	Transcript	(at1g02170 : 133.0) Metacaspase AtMCP1b. Arginine/lysine-specific cysteine protease activity. Induces apoptosis in yeast. Contains Pfam profile PF00656: ICE-like protease (caspase) p20 domain; metacaspase 1 (AMC1); FUNCTIONS IN: cysteine-type endopeptidase activity; INVOLVED IN: proteolysis, induction of apoptosis; LOCATED IN: chloroplast; EXPRESSED IN: 23 plant structures; EXPRESSED DURING: 15 g…	1.82972		27.3.32	RNA.regulation of transcription.WRKY domain transcription factor family	zm00001d009619	Transcript	(at5g24110 : 80.9) member of WRKY Transcription Factor; Group III; WRKY DNA-binding protein 30 (WRKY30); FUNCTIONS IN: sequence-specific DNA binding transcription factor activity; INVOLVED IN: regulation of transcription, DNA-dependent, regulation of transcription; EXPRESSED IN: stem, stamen; EXPRESSED DURING: 4 anthesis; CONTAINS InterPro DOMAIN/s: DNA-binding WRKY (InterPro:IPR003657); BEST Ara…	-1.56466
29.5.1	protein.degradation.subtilases	zm00001d006669	Transcript	(at5g67360 : 451.0) Encodes a subtilisin-like serine protease essential for mucilage release from seed coats.; ARA12; FUNCTIONS IN: serine-type endopeptidase activity; INVOLVED IN: proteolysis, seed coat development, mucilage metabolic process involved seed coat development, mucilage extrusion from seed coat; LOCATED IN: extracellular region, apoplast, cell wall, plant-type cell wall; EXPRESSED I…	2.12369		27.3.32	RNA.regulation of transcription.WRKY domain transcription factor family	zm00001d009939	Transcript	(at5g26170 : 97.4) member of WRKY Transcription Factor; Group II-c; WRKY DNA-binding protein 50 (WRKY50); CONTAINS InterPro DOMAIN/s: DNA-binding WRKY (InterPro:IPR003657); BEST Arabidopsis thaliana protein match is: WRKY DNA-binding protein 51 (TAIR:AT5G64810.1); Has 30201 Blast hits to 17322 proteins in 780 species: Archae - 12; Bacteria - 1396; Metazoa - 17338; Fungi - 3422; Plants - 5037; Vir…	-1.935
29.5.3	protein.degradation.cysteine protease	zm00001d017399	Transcript	(o24326|vpe2_phavu : 162.0) Vacuolar-processing enzyme precursor (EC 3.4.22.-) (Pv-VPE) - Phaseolus vulgaris (Kidney bean) (French bean) & (at1g62710 : 157.0) Encodes a vacuolar processing enzyme belonging to a novel group of cysteine proteases that is expressed specifically in seeds and is essential for the proper processing of storage proteins.; beta vacuolar processing enzyme (BETA-VPE); FUNCT…	1.40212		27.3.32	RNA.regulation of transcription.WRKY domain transcription factor family	zm00001d012789	Transcript	(at1g64000 : 99.4) member of WRKY Transcription Factor; Group II-c; WRKY DNA-binding protein 56 (WRKY56); CONTAINS InterPro DOMAIN/s: DNA-binding WRKY (InterPro:IPR003657); BEST Arabidopsis thaliana protein match is: WRKY DNA-binding protein 24 (TAIR:AT5G41570.1); Has 3510 Blast hits to 3053 proteins in 190 species: Archae - 0; Bacteria - 0; Metazoa - 0; Fungi - 0; Plants - 3491; Viruses - 0; Oth…	1.81206
29.5.4	protein.degradation.aspartate protease	zm00001d032742	Transcript	(q42456|aspr1_orysa : 173.0) Aspartic proteinase oryzasin-1 precursor (EC 3.4.23.-) - Oryza sativa (Rice) & (at1g11910 : 128.0) Encodes an aspartic proteinase that forms a heterodimer and is stable over a broad pH range (ph 3-8).; aspartic proteinase A1 (APA1); FUNCTIONS IN: endopeptidase activity; INVOLVED IN: proteolysis, response to salt stress; LOCATED IN: vacuole; EXPRESSED IN: 25 plant stru…	-3.37015		30.1	signalling.in sugar and nutrient physiology	zm00001d005782	Transcript	(at2g29110 : 230.0) member of Putative ligand-gated ion channel subunit family; glutamate receptor 2.8 (GLR2.8); FUNCTIONS IN: intracellular ligand-gated ion channel activity; INVOLVED IN: cellular calcium ion homeostasis, response to light stimulus; LOCATED IN: endomembrane system, membrane; EXPRESSED IN: 7 plant structures; EXPRESSED DURING: 6 growth stages; CONTAINS InterPro DOMAIN/s: Extracel…	-3.46716
29.5.4	protein.degradation.aspartate protease	zm00001d053001	Transcript	(at1g64830 : 171.0) Eukaryotic aspartyl protease family protein; FUNCTIONS IN: aspartic-type endopeptidase activity; INVOLVED IN: proteolysis; LOCATED IN: endomembrane system; EXPRESSED IN: sperm cell; CONTAINS InterPro DOMAIN/s: Peptidase aspartic (InterPro:IPR021109), Peptidase aspartic, catalytic (InterPro:IPR009007), Peptidase A1 (InterPro:IPR001461), Peptidase aspartic, active site (InterPro…	-2.08421		30.1	signalling.in sugar and nutrient physiology	zm00001d014456	Transcript	(at2g32390 : 518.0) Encodes a ionotropic glutamate receptor ortholog, a member of a putative ligand-gated ion channel subunit family; glutamate receptor 3.5 (GLR3.5); FUNCTIONS IN: intracellular ligand-gated ion channel activity; INVOLVED IN: cellular calcium ion homeostasis, response to light stimulus; LOCATED IN: integral to membrane, membrane; EXPRESSED IN: 20 plant structures; EXPRESSED DURIN…	-1.1128
29.5.4	protein.degradation.aspartate protease	zm00001d020536	Transcript	(at1g79720 : 380.0) Eukaryotic aspartyl protease family protein; FUNCTIONS IN: aspartic-type endopeptidase activity; INVOLVED IN: proteolysis; LOCATED IN: apoplast; EXPRESSED IN: 22 plant structures; EXPRESSED DURING: 13 growth stages; CONTAINS InterPro DOMAIN/s: Peptidase aspartic (InterPro:IPR021109), Peptidase aspartic, catalytic (InterPro:IPR009007), Peptidase A1 (InterPro:IPR001461), Peptida…	-1.00232		30.1	signalling.in sugar and nutrient physiology	zm00001d037968	Transcript	(at3g54040 : 124.0) PAR1 protein; FUNCTIONS IN: molecular_function unknown; INVOLVED IN: biological_process unknown; LOCATED IN: endomembrane system; EXPRESSED IN: 20 plant structures; EXPRESSED DURING: 10 growth stages; CONTAINS InterPro DOMAIN/s: PAR1 (InterPro:IPR009489); BEST Arabidopsis thaliana protein match is: PAR1 protein (TAIR:AT5G52390.1); Has 82 Blast hits to 82 proteins in 11 species…	-1.16349
29.5.4	protein.degradation.aspartate protease	zm00001d021677	Transcript	(at2g03200 : 241.0) Eukaryotic aspartyl protease family protein; FUNCTIONS IN: aspartic-type endopeptidase activity; INVOLVED IN: proteolysis; LOCATED IN: endomembrane system; EXPRESSED IN: 10 plant structures; EXPRESSED DURING: 4 anthesis, C globular stage, petal differentiation and expansion stage; CONTAINS InterPro DOMAIN/s: Peptidase aspartic (InterPro:IPR021109), Peptidase aspartic, catalyti…	-1.20428		30.1	signalling.in sugar and nutrient physiology	zm00001d018614	Transcript	(at2g32390 : 597.0) Encodes a ionotropic glutamate receptor ortholog, a member of a putative ligand-gated ion channel subunit family; glutamate receptor 3.5 (GLR3.5); FUNCTIONS IN: intracellular ligand-gated ion channel activity; INVOLVED IN: cellular calcium ion homeostasis, response to light stimulus; LOCATED IN: integral to membrane, membrane; EXPRESSED IN: 20 plant structures; EXPRESSED DURIN…	1.29181
29.5.4	protein.degradation.aspartate protease	zm00001d009510	Transcript	(at3g12700 : 193.0) Eukaryotic aspartyl protease family protein; FUNCTIONS IN: aspartic-type endopeptidase activity; INVOLVED IN: proteolysis; LOCATED IN: cellular_component unknown; EXPRESSED IN: 21 plant structures; EXPRESSED DURING: 13 growth stages; CONTAINS InterPro DOMAIN/s: Peptidase aspartic (InterPro:IPR021109), Peptidase aspartic, catalytic (InterPro:IPR009007), Peptidase A1 (InterPro:I…	1.48868		30.1	signalling.in sugar and nutrient physiology	zm00001d044864	Transcript	(at4g08950 : 271.0) EXORDIUM (EXO); FUNCTIONS IN: molecular_function unknown; INVOLVED IN: response to brassinosteroid stimulus; LOCATED IN: cell wall, plant-type cell wall; EXPRESSED IN: 21 plant structures; EXPRESSED DURING: 13 growth stages; CONTAINS InterPro DOMAIN/s: Phosphate-induced protein 1 (InterPro:IPR006766); BEST Arabidopsis thaliana protein match is: Phosphate-responsive 1 family pr…	-1.21768
29.5.7	protein.degradation.metalloprotease	zm00001d044771	Transcript	(at1g70170 : 290.0) mutant has Late flowering; Early senescence; Matrix Metalloproteinase; matrix metalloproteinase (MMP); FUNCTIONS IN: metallopeptidase activity, metalloendopeptidase activity, zinc ion binding; INVOLVED IN: proteolysis, metabolic process; LOCATED IN: anchored to membrane; EXPRESSED IN: 7 plant structures; EXPRESSED DURING: L mature pollen stage, M germinated pollen stage, 4 ant…	-1.03666		30.2.1	signalling.receptor kinases.leucine rich repeat I	zm00001d003376	Transcript	(at5g07280 : 102.0) Encodes EMS1 (EXCESS MICROSPOROCYTES1), a putative leucine-rich repeat receptor protein kinase that controls somatic and reproductive cell fates in Arabidopsis anther.; EXCESS MICROSPOROCYTES1 (EMS1); CONTAINS InterPro DOMAIN/s: Protein kinase, ATP binding site (InterPro:IPR017441), Serine/threonine-protein kinase domain (InterPro:IPR002290), Leucine-rich repeat-containing N-t…	-1.10008
29.5.9	protein.degradation.AAA type	zm00001d044416	Transcript	(at3g50930 : 278.0) cytochrome BC1 synthesis (BCS1); FUNCTIONS IN: nucleoside-triphosphatase activity, ATPase activity, nucleotide binding, ATP binding; LOCATED IN: mitochondrion; EXPRESSED IN: 24 plant structures; EXPRESSED DURING: 13 growth stages; CONTAINS InterPro DOMAIN/s: ATPase, AAA-type, core (InterPro:IPR003959), ATPase, AAA+ type, core (InterPro:IPR003593), ATPase, AAA-type, conserved s…	-1.32869		30.2.1	signalling.receptor kinases.leucine rich repeat I	zm00001d003377	Transcript	(at5g07280 : 102.0) Encodes EMS1 (EXCESS MICROSPOROCYTES1), a putative leucine-rich repeat receptor protein kinase that controls somatic and reproductive cell fates in Arabidopsis anther.; EXCESS MICROSPOROCYTES1 (EMS1); CONTAINS InterPro DOMAIN/s: Protein kinase, ATP binding site (InterPro:IPR017441), Serine/threonine-protein kinase domain (InterPro:IPR002290), Leucine-rich repeat-containing N-t…	-1.55823
29.5.9	protein.degradation.AAA type	zm00001d035913	Transcript	(at3g01610 : 224.0) AAA-type ATPase - Over 90% homologous to CDC48a; cell division cycle 48C (CDC48C); FUNCTIONS IN: nucleoside-triphosphatase activity, ATPase activity, nucleotide binding, ATP binding; INVOLVED IN: embryo development ending in seed dormancy; EXPRESSED IN: 21 plant structures; EXPRESSED DURING: 11 growth stages; CONTAINS InterPro DOMAIN/s: ATPase, AAA-type, core (InterPro:IPR0039…	-1.88829		30.2.3	signalling.receptor kinases.leucine rich repeat III	zm00001d004929	Transcript	(at2g36570 : 235.0) Leucine-rich repeat protein kinase family protein; FUNCTIONS IN: protein serine/threonine kinase activity, kinase activity, ATP binding; INVOLVED IN: transmembrane receptor protein tyrosine kinase signaling pathway, protein amino acid phosphorylation; LOCATED IN: plasma membrane; EXPRESSED IN: 21 plant structures; EXPRESSED DURING: 13 growth stages; CONTAINS InterPro DOMAIN/s:…	1.18528
29.5.9	protein.degradation.AAA type	zm00001d020656	Transcript	(at5g57480 : 301.0) P-loop containing nucleoside triphosphate hydrolases superfamily protein; FUNCTIONS IN: nucleoside-triphosphatase activity, ATPase activity, nucleotide binding, ATP binding; LOCATED IN: endomembrane system; EXPRESSED IN: 9 plant structures; EXPRESSED DURING: 4 anthesis, petal differentiation and expansion stage; CONTAINS InterPro DOMAIN/s: ATPase, AAA-type, core (InterPro:IPR0…	1.06419		30.2.3	signalling.receptor kinases.leucine rich repeat III	zm00001d005298	Transcript	(at4g34220 : 333.0) Leucine-rich repeat protein kinase family protein; FUNCTIONS IN: protein serine/threonine kinase activity, protein kinase activity, ATP binding; INVOLVED IN: transmembrane receptor protein tyrosine kinase signaling pathway, protein amino acid phosphorylation; LOCATED IN: endomembrane system; EXPRESSED IN: 21 plant structures; EXPRESSED DURING: 14 growth stages; CONTAINS InterP…	1.77915
29.5.9	protein.degradation.AAA type	zm00001d021638	Transcript	(at3g50930 : 333.0) cytochrome BC1 synthesis (BCS1); FUNCTIONS IN: nucleoside-triphosphatase activity, ATPase activity, nucleotide binding, ATP binding; LOCATED IN: mitochondrion; EXPRESSED IN: 24 plant structures; EXPRESSED DURING: 13 growth stages; CONTAINS InterPro DOMAIN/s: ATPase, AAA-type, core (InterPro:IPR003959), ATPase, AAA+ type, core (InterPro:IPR003593), ATPase, AAA-type, conserved s…	-1.91194		30.2.3	signalling.receptor kinases.leucine rich repeat III	zm00001d052107	Transcript	(q43246|c88a1_maize : 149.0) Cytochrome P450 88A1 (EC 1.14.-.-) (Dwarf3 protein) - Zea mays (Maize) & (at2g32440 : 95.1) ent-kaurenoic acid hydroxylase (KAO2); ent-kaurenoic acid hydroxylase 2 (KAO2); CONTAINS InterPro DOMAIN/s: Cytochrome P450, B-class (InterPro:IPR002397), Cytochrome P450 (InterPro:IPR001128), Cytochrome P450, conserved site (InterPro:IPR017972); BEST Arabidopsis thaliana prote…	1.85271
29.5.11.3	protein.degradation.ubiquitin.E2	zm00001d008260	Transcript	(at1g50490 : 186.0) Encodes one of two ubiquitin-conjugating enzymes belonging to the E2-C gene family (the other being UBC19). Transcript is always found in diving cells, but also in other non-dividing cells.; ubiquitin-conjugating enzyme 20 (UBC20); CONTAINS InterPro DOMAIN/s: Ubiquitin-conjugating enzyme/RWD-like (InterPro:IPR016135), Ubiquitin-conjugating enzyme E2 H10 (InterPro:IPR015582), U…	-1.13935		30.2.3	signalling.receptor kinases.leucine rich repeat III	zm00001d018541	Transcript	(at1g10850 : 174.0) Leucine-rich repeat protein kinase family protein; FUNCTIONS IN: protein serine/threonine kinase activity, protein kinase activity, ATP binding; INVOLVED IN: transmembrane receptor protein tyrosine kinase signaling pathway, protein amino acid phosphorylation; LOCATED IN: endomembrane system; EXPRESSED IN: 22 plant structures; EXPRESSED DURING: 13 growth stages; CONTAINS InterP…	1.37394
29.5.11.4.2	protein.degradation.ubiquitin.E3.RING	zm00001d027983	Transcript	(at2g35000 : 103.0) E3 ligase-like protein induced by chitin oligomers.; RING/U-box superfamily protein; FUNCTIONS IN: ubiquitin-protein ligase activity, zinc ion binding; INVOLVED IN: defense response to fungus, response to chitin; LOCATED IN: endomembrane system; EXPRESSED IN: sperm cell, hypocotyl, root, stamen; EXPRESSED DURING: 4 anthesis, petal differentiation and expansion stage; CONTAINS …	-1.56401		30.2.4	signalling.receptor kinases.leucine rich repeat IV	zm00001d014062	Transcript	(at2g34930 : 129.0) disease resistance family protein / LRR family protein; INVOLVED IN: signal transduction, defense response to fungus, defense response; LOCATED IN: cell wall; EXPRESSED IN: 10 plant structures; EXPRESSED DURING: 7 growth stages; CONTAINS InterPro DOMAIN/s: Leucine-rich repeat-containing N-terminal domain, type 2 (InterPro:IPR013210), Leucine-rich repeat (InterPro:IPR001611); B…	-2.51885
29.5.11.4.2	protein.degradation.ubiquitin.E3.RING	zm00001d003624	Transcript	(at3g19380 : 95.9) plant U-box 25 (PUB25); FUNCTIONS IN: ubiquitin-protein ligase activity, binding; INVOLVED IN: response to chitin; LOCATED IN: ubiquitin ligase complex; EXPRESSED IN: 22 plant structures; EXPRESSED DURING: 12 growth stages; CONTAINS InterPro DOMAIN/s: U box domain (InterPro:IPR003613), Armadillo-like helical (InterPro:IPR011989), Armadillo-type fold (InterPro:IPR016024); BEST A…	-1.29922		30.2.4	signalling.receptor kinases.leucine rich repeat IV	zm00001d011211	Transcript	(at2g45340 : 170.0) Leucine-rich repeat protein kinase family protein; FUNCTIONS IN: protein serine/threonine kinase activity, protein kinase activity, ATP binding; INVOLVED IN: transmembrane receptor protein tyrosine kinase signaling pathway, protein amino acid phosphorylation; LOCATED IN: endomembrane system; EXPRESSED IN: 21 plant structures; EXPRESSED DURING: 13 growth stages; CONTAINS InterP…	1.16083
29.5.11.4.2	protein.degradation.ubiquitin.E3.RING	zm00001d050798	Transcript	(q9lrb7|el5_orysa : 182.0) E3 ubiquitin-protein ligase EL5 (EC 6.3.2.-) - Oryza sativa (Rice) & (at1g53820 : 92.4) RING/U-box superfamily protein; FUNCTIONS IN: zinc ion binding; CONTAINS InterPro DOMAIN/s: Zinc finger, RING-type (InterPro:IPR001841), Zinc finger, C3HC4 RING-type (InterPro:IPR018957); BEST Arabidopsis thaliana protein match is: RING/U-box superfamily protein (TAIR:AT1G72310.1); H…	-1.56888		30.2.4	signalling.receptor kinases.leucine rich repeat IV	zm00001d045445	Transcript	(at2g45340 : 386.0) Leucine-rich repeat protein kinase family protein; FUNCTIONS IN: protein serine/threonine kinase activity, protein kinase activity, ATP binding; INVOLVED IN: transmembrane receptor protein tyrosine kinase signaling pathway, protein amino acid phosphorylation; LOCATED IN: endomembrane system; EXPRESSED IN: 21 plant structures; EXPRESSED DURING: 13 growth stages; CONTAINS InterP…	1.5593
29.5.11.4.2	protein.degradation.ubiquitin.E3.RING	zm00001d037192	Transcript	(at5g27420 : 141.0) Encodes CNI1 (Carbon/Nitrogen Insensitive1) (also named as ATL31), a RING type ubiquitin ligase that functions in the Carbon/Nitrogen response for growth phase transition in Arabidopsis seedlings.; carbon/nitrogen insensitive 1 (CNI1); CONTAINS InterPro DOMAIN/s: Zinc finger, RING-type (InterPro:IPR001841), Zinc finger, C3HC4 RING-type (InterPro:IPR018957); BEST Arabidopsis th…	-1.03935		30.2.4	signalling.receptor kinases.leucine rich repeat IV	zm00001d048070	Transcript	(at2g45340 : 342.0) Leucine-rich repeat protein kinase family protein; FUNCTIONS IN: protein serine/threonine kinase activity, protein kinase activity, ATP binding; INVOLVED IN: transmembrane receptor protein tyrosine kinase signaling pathway, protein amino acid phosphorylation; LOCATED IN: endomembrane system; EXPRESSED IN: 21 plant structures; EXPRESSED DURING: 13 growth stages; CONTAINS InterP…	1.08717
29.5.11.4.3.2	protein.degradation.ubiquitin.E3.SCF.FBOX	zm00001d053562	Transcript	(at4g22030 : 110.0) CONTAINS InterPro DOMAIN/s: F-box domain, cyclin-like (InterPro:IPR001810), F-box domain, Skp2-like (InterPro:IPR022364), Protein of unknown function DUF295 (InterPro:IPR005174); BEST Arabidopsis thaliana protein match is: unknown protein (TAIR:AT4G04480.1); Has 486 Blast hits to 359 proteins in 16 species: Archae - 0; Bacteria - 4; Metazoa - 0; Fungi - 0; Plants - 482; Viruse…	-1.72431		30.2.5	signalling.receptor kinases.leucine rich repeat V	zm00001d006335	Transcript	(at1g78980 : 110.0) STRUBBELIG-receptor family 5 (SRF5); FUNCTIONS IN: protein serine/threonine kinase activity, kinase activity, ATP binding; INVOLVED IN: transmembrane receptor protein tyrosine kinase signaling pathway, protein amino acid phosphorylation; LOCATED IN: endomembrane system; EXPRESSED IN: 7 plant structures; EXPRESSED DURING: L mature pollen stage, M germinated pollen stage, 4 anth…	-1.10221
29.5.11.4.3.2	protein.degradation.ubiquitin.E3.SCF.FBOX	zm00001d016306	Transcript	(at4g22030 : 106.0) CONTAINS InterPro DOMAIN/s: F-box domain, cyclin-like (InterPro:IPR001810), F-box domain, Skp2-like (InterPro:IPR022364), Protein of unknown function DUF295 (InterPro:IPR005174); BEST Arabidopsis thaliana protein match is: unknown protein (TAIR:AT4G04480.1); Has 486 Blast hits to 359 proteins in 16 species: Archae - 0; Bacteria - 4; Metazoa - 0; Fungi - 0; Plants - 482; Viruse…	-1.00545		30.2.6	signalling.receptor kinases.leucine rich repeat VI	zm00001d034405	Transcript	(at3g03770 : 349.0) Leucine-rich repeat protein kinase family protein; FUNCTIONS IN: protein serine/threonine kinase activity, protein kinase activity, ATP binding; INVOLVED IN: transmembrane receptor protein tyrosine kinase signaling pathway, protein amino acid phosphorylation; LOCATED IN: endomembrane system; EXPRESSED IN: 22 plant structures; EXPRESSED DURING: 13 growth stages; CONTAINS InterP…	2.01353
29.5.11.4.3.2	protein.degradation.ubiquitin.E3.SCF.FBOX	zm00001d008627	Transcript	(at2g25490 : 128.0) Encodes an F-box protein involved in the ubiquitin/proteasome-dependent proteolysis of EIN3.; EIN3-binding F box protein 1 (EBF1); CONTAINS InterPro DOMAIN/s: F-box domain, cyclin-like (InterPro:IPR001810), F-box domain, Skp2-like (InterPro:IPR022364), Leucine-rich repeat, cysteine-containing subtype (InterPro:IPR006553); BEST Arabidopsis thaliana protein match is: EIN3-bindin…	1.41042		30.2.7	signalling.receptor kinases.leucine rich repeat VII	zm00001d011834	Transcript	(at3g28040 : 463.0) Leucine-rich receptor-like protein kinase family protein; FUNCTIONS IN: protein serine/threonine kinase activity, kinase activity, ATP binding; INVOLVED IN: transmembrane receptor protein tyrosine kinase signaling pathway, protein amino acid phosphorylation; LOCATED IN: endomembrane system; EXPRESSED IN: 23 plant structures; EXPRESSED DURING: 13 growth stages; CONTAINS InterPr…	1.41971
29.5.11.4.3.2	protein.degradation.ubiquitin.E3.SCF.FBOX	zm00001d047573	Transcript	(at5g46170 : 213.0) F-box family protein; CONTAINS InterPro DOMAIN/s: F-box domain, Skp2-like (InterPro:IPR022364); BEST Arabidopsis thaliana protein match is: F-box family protein (TAIR:AT4G18380.2); Has 1807 Blast hits to 1807 proteins in 277 species: Archae - 0; Bacteria - 0; Metazoa - 736; Fungi - 347; Plants - 385; Viruses - 0; Other Eukaryotes - 339 (source: NCBI BLink). & (reliability: 426…	1.11658		30.2.8.1	signalling.receptor kinases.leucine rich repeat VIII.VIII-1	zm00001d029012	Transcript	(at1g79620 : 378.0) Leucine-rich repeat protein kinase family protein; FUNCTIONS IN: protein serine/threonine kinase activity, kinase activity, ATP binding; INVOLVED IN: transmembrane receptor protein tyrosine kinase signaling pathway, protein amino acid phosphorylation; LOCATED IN: endomembrane system; EXPRESSED IN: 8 plant structures; EXPRESSED DURING: 4 anthesis, petal differentiation and expa…	-1.48495
29.5.11.4.5.2	protein.degradation.ubiquitin.E3.BTB/POZ Cullin3.BTB/POZ	zm00001d026505	Transcript	(at3g03740 : 87.8) BTB-POZ and MATH domain 4 (BPM4); CONTAINS InterPro DOMAIN/s: TRAF-like (InterPro:IPR008974), MATH (InterPro:IPR002083), BTB/POZ fold (InterPro:IPR011333), BTB/POZ (InterPro:IPR013069), Kelch related (InterPro:IPR013089), BTB/POZ-like (InterPro:IPR000210), TRAF-type (InterPro:IPR013322); BEST Arabidopsis thaliana protein match is: BTB-POZ and MATH domain 5 (TAIR:AT5G21010.1); H…	-1.59878		30.2.8.1	signalling.receptor kinases.leucine rich repeat VIII.VIII-1	zm00001d003376	Transcript	(at5g07280 : 102.0) Encodes EMS1 (EXCESS MICROSPOROCYTES1), a putative leucine-rich repeat receptor protein kinase that controls somatic and reproductive cell fates in Arabidopsis anther.; EXCESS MICROSPOROCYTES1 (EMS1); CONTAINS InterPro DOMAIN/s: Protein kinase, ATP binding site (InterPro:IPR017441), Serine/threonine-protein kinase domain (InterPro:IPR002290), Leucine-rich repeat-containing N-t…	-1.10008
26.12	misc.peroxidases	zm00001d027710	Transcript	(at4g26010 : 212.0) Peroxidase superfamily protein; FUNCTIONS IN: peroxidase activity, heme binding; INVOLVED IN: oxidation reduction, response to oxidative stress; LOCATED IN: endomembrane system; EXPRESSED IN: root; CONTAINS InterPro DOMAIN/s: Haem peroxidase (InterPro:IPR010255), Plant peroxidase (InterPro:IPR000823), Peroxidase, active site (InterPro:IPR019794), Haem peroxidase, plant/fungal/…	-1.23621		30.2.8.1	signalling.receptor kinases.leucine rich repeat VIII.VIII-1	zm00001d003377	Transcript	(at5g07280 : 102.0) Encodes EMS1 (EXCESS MICROSPOROCYTES1), a putative leucine-rich repeat receptor protein kinase that controls somatic and reproductive cell fates in Arabidopsis anther.; EXCESS MICROSPOROCYTES1 (EMS1); CONTAINS InterPro DOMAIN/s: Protein kinase, ATP binding site (InterPro:IPR017441), Serine/threonine-protein kinase domain (InterPro:IPR002290), Leucine-rich repeat-containing N-t…	-1.55823
26.12	misc.peroxidases	zm00001d024740	Transcript	(p37835|per2_orysa : 164.0) Peroxidase 2 precursor (EC 1.11.1.7) - Oryza sativa (Rice) & (at5g05340 : 161.0) Peroxidase superfamily protein; FUNCTIONS IN: protein binding, peroxidase activity; INVOLVED IN: response to oxidative stress, oxidation reduction; LOCATED IN: apoplast, cell wall; EXPRESSED IN: 9 plant structures; EXPRESSED DURING: LP.04 four leaves visible, 4 anthesis, C globular stage, …	-3.05821		30.2.8.2	signalling.receptor kinases.leucine rich repeat VIII.VIII-2	zm00001d024291	Transcript	(at1g56130 : 188.0) Leucine-rich repeat transmembrane protein kinase; FUNCTIONS IN: protein serine/threonine kinase activity, protein kinase activity, ATP binding; INVOLVED IN: protein amino acid phosphorylation; LOCATED IN: plasma membrane, membrane; EXPRESSED IN: cultured cell; CONTAINS InterPro DOMAIN/s: Serine/threonine-protein kinase domain (InterPro:IPR002290), Leucine-rich repeat (InterPro…	-1.15351
26.12	misc.peroxidases	zm00001d024745	Transcript	(at1g05260 : 267.0) Encodes a cold-inducible cationic peroxidase that is involved in the stress response. In response to low temperature, RCI3 transcripts accumulate in the aerial part and in roots of etiolated seedlings but only in roots of light-grown seedlings.; RARE COLD INDUCIBLE GENE 3 (RCI3); FUNCTIONS IN: peroxidase activity; INVOLVED IN: response to desiccation, response to cold, hyperos…	-1.12229		30.2.8.2	signalling.receptor kinases.leucine rich repeat VIII.VIII-2	zm00001d026306	Transcript	(at1g56145 : 276.0) Leucine-rich repeat transmembrane protein kinase; FUNCTIONS IN: protein serine/threonine kinase activity, protein kinase activity, ATP binding; INVOLVED IN: protein amino acid phosphorylation; EXPRESSED IN: 18 plant structures; EXPRESSED DURING: 7 growth stages; CONTAINS InterPro DOMAIN/s: Serine/threonine-protein kinase domain (InterPro:IPR002290), Leucine-rich repeat (InterP…	-1.16081
26.12	misc.peroxidases	zm00001d024751	Transcript	(at1g05260 : 267.0) Encodes a cold-inducible cationic peroxidase that is involved in the stress response. In response to low temperature, RCI3 transcripts accumulate in the aerial part and in roots of etiolated seedlings but only in roots of light-grown seedlings.; RARE COLD INDUCIBLE GENE 3 (RCI3); FUNCTIONS IN: peroxidase activity; INVOLVED IN: response to desiccation, response to cold, hyperos…	-1.70672		30.2.8.2	signalling.receptor kinases.leucine rich repeat VIII.VIII-2	zm00001d048680	Transcript	(at4g35920 : 126.0) Encodes an integral plasma membrane protein. Functionally complements the yeast mid1 mutant, a deficiency of Ca2+ influx. Involved in Ca2+ influx and mechanical sensing in roots. An over-expression line showed increased Ca2+ uptake than the wild type plant. The primary root of a knock-out mutant failed to penetrate a harder agar medium from a softer medium.; mid1-complementing…	-2.27602
26.12	misc.peroxidases	zm00001d024752	Transcript	(at1g05260 : 279.0) Encodes a cold-inducible cationic peroxidase that is involved in the stress response. In response to low temperature, RCI3 transcripts accumulate in the aerial part and in roots of etiolated seedlings but only in roots of light-grown seedlings.; RARE COLD INDUCIBLE GENE 3 (RCI3); FUNCTIONS IN: peroxidase activity; INVOLVED IN: response to desiccation, response to cold, hyperos…	-1.54901		30.2.8.2	signalling.receptor kinases.leucine rich repeat VIII.VIII-2	zm00001d016242	Transcript	(at1g53420 : 200.0) Leucine-rich repeat transmembrane protein kinase; FUNCTIONS IN: protein serine/threonine kinase activity, kinase activity, ATP binding; INVOLVED IN: transmembrane receptor protein tyrosine kinase signaling pathway, protein amino acid phosphorylation; LOCATED IN: endomembrane system; CONTAINS InterPro DOMAIN/s: Serine/threonine-protein kinase domain (InterPro:IPR002290), Leucin…	-1.06368
26.12	misc.peroxidases	zm00001d002898	Transcript	(at1g71695 : 174.0) Peroxidase superfamily protein; FUNCTIONS IN: peroxidase activity, heme binding; INVOLVED IN: response to oxidative stress, oxidation reduction; LOCATED IN: cell wall, vacuole, membrane, plant-type cell wall; EXPRESSED IN: 23 plant structures; EXPRESSED DURING: 13 growth stages; CONTAINS InterPro DOMAIN/s: Haem peroxidase (InterPro:IPR010255), Plant peroxidase (InterPro:IPR000…	-1.31788		30.2.9	signalling.receptor kinases.leucine rich repeat IX	zm00001d003376	Transcript	(at5g07280 : 102.0) Encodes EMS1 (EXCESS MICROSPOROCYTES1), a putative leucine-rich repeat receptor protein kinase that controls somatic and reproductive cell fates in Arabidopsis anther.; EXCESS MICROSPOROCYTES1 (EMS1); CONTAINS InterPro DOMAIN/s: Protein kinase, ATP binding site (InterPro:IPR017441), Serine/threonine-protein kinase domain (InterPro:IPR002290), Leucine-rich repeat-containing N-t…	-1.10008
26.12	misc.peroxidases	zm00001d006097	Transcript	(at5g67400 : 213.0) root hair specific 19 (RHS19); FUNCTIONS IN: peroxidase activity, heme binding; INVOLVED IN: oxidation reduction, response to oxidative stress; LOCATED IN: endomembrane system; EXPRESSED IN: root hair, root; CONTAINS InterPro DOMAIN/s: Haem peroxidase (InterPro:IPR010255), Plant peroxidase (InterPro:IPR000823), Peroxidases heam-ligand binding site (InterPro:IPR019793), Haem pe…	-1.08199		30.2.9	signalling.receptor kinases.leucine rich repeat IX	zm00001d003377	Transcript	(at5g07280 : 102.0) Encodes EMS1 (EXCESS MICROSPOROCYTES1), a putative leucine-rich repeat receptor protein kinase that controls somatic and reproductive cell fates in Arabidopsis anther.; EXCESS MICROSPOROCYTES1 (EMS1); CONTAINS InterPro DOMAIN/s: Protein kinase, ATP binding site (InterPro:IPR017441), Serine/threonine-protein kinase domain (InterPro:IPR002290), Leucine-rich repeat-containing N-t…	-1.55823
26.12	misc.peroxidases	zm00001d040705	Transcript	(q05855|per1_wheat : 191.0) Peroxidase precursor (EC 1.11.1.7) (WP2) - Triticum aestivum (Wheat) & (at5g05340 : 187.0) Peroxidase superfamily protein; FUNCTIONS IN: protein binding, peroxidase activity; INVOLVED IN: response to oxidative stress, oxidation reduction; LOCATED IN: apoplast, cell wall; EXPRESSED IN: 9 plant structures; EXPRESSED DURING: LP.04 four leaves visible, 4 anthesis, C globul…	-1.00517		30.2.10	signalling.receptor kinases.leucine rich repeat X	zm00001d003376	Transcript	(at5g07280 : 102.0) Encodes EMS1 (EXCESS MICROSPOROCYTES1), a putative leucine-rich repeat receptor protein kinase that controls somatic and reproductive cell fates in Arabidopsis anther.; EXCESS MICROSPOROCYTES1 (EMS1); CONTAINS InterPro DOMAIN/s: Protein kinase, ATP binding site (InterPro:IPR017441), Serine/threonine-protein kinase domain (InterPro:IPR002290), Leucine-rich repeat-containing N-t…	-1.10008
26.12	misc.peroxidases	zm00001d052335	Transcript	(at5g05340 : 176.0) Peroxidase superfamily protein; FUNCTIONS IN: protein binding, peroxidase activity; INVOLVED IN: response to oxidative stress, oxidation reduction; LOCATED IN: apoplast, cell wall; EXPRESSED IN: 9 plant structures; EXPRESSED DURING: LP.04 four leaves visible, 4 anthesis, C globular stage, petal differentiation and expansion stage; CONTAINS InterPro DOMAIN/s: Haem peroxidase (I…	-1.26609		30.2.10	signalling.receptor kinases.leucine rich repeat X	zm00001d003377	Transcript	(at5g07280 : 102.0) Encodes EMS1 (EXCESS MICROSPOROCYTES1), a putative leucine-rich repeat receptor protein kinase that controls somatic and reproductive cell fates in Arabidopsis anther.; EXCESS MICROSPOROCYTES1 (EMS1); CONTAINS InterPro DOMAIN/s: Protein kinase, ATP binding site (InterPro:IPR017441), Serine/threonine-protein kinase domain (InterPro:IPR002290), Leucine-rich repeat-containing N-t…	-1.55823
26.12	misc.peroxidases	zm00001d053554	Transcript	(p00434|perp7_brara : 235.0) Peroxidase P7 (EC 1.11.1.7) (TP7) - Brassica rapa (Turnip) & (at5g05340 : 234.0) Peroxidase superfamily protein; FUNCTIONS IN: protein binding, peroxidase activity; INVOLVED IN: response to oxidative stress, oxidation reduction; LOCATED IN: apoplast, cell wall; EXPRESSED IN: 9 plant structures; EXPRESSED DURING: LP.04 four leaves visible, 4 anthesis, C globular stage,…	-2.15618		30.2.10	signalling.receptor kinases.leucine rich repeat X	zm00001d053133	Transcript	(at5g42440 : 172.0) Protein kinase superfamily protein; FUNCTIONS IN: protein serine/threonine kinase activity, protein kinase activity, kinase activity, ATP binding; INVOLVED IN: protein amino acid phosphorylation; LOCATED IN: endomembrane system; EXPRESSED IN: 17 plant structures; EXPRESSED DURING: 10 growth stages; CONTAINS InterPro DOMAIN/s: Protein kinase, ATP binding site (InterPro:IPR01744…	-1.80265
26.12	misc.peroxidases	zm00001d013212	Transcript	(at5g14130 : 139.0) Peroxidase superfamily protein; FUNCTIONS IN: peroxidase activity, heme binding; INVOLVED IN: response to oxidative stress, oxidation reduction; LOCATED IN: endomembrane system; EXPRESSED IN: embryo, hypocotyl, fruit, root; EXPRESSED DURING: C globular stage; CONTAINS InterPro DOMAIN/s: Haem peroxidase (InterPro:IPR010255), Plant peroxidase (InterPro:IPR000823), Peroxidases he…	1.29551		30.2.10	signalling.receptor kinases.leucine rich repeat X	zm00001d015298	Transcript	(at1g72300 : 814.0) Encodes a leucine-rich repeat receptor kinase (LRR-RK) involved in the perception of PSY1. PSY1 is an 18-aa tyrosine-sulfated glycopeptide encoded by AT5G58650 that promotes cellular proliferation and expansion.; Leucine-rich receptor-like protein kinase family protein; CONTAINS InterPro DOMAIN/s: Protein kinase, ATP binding site (InterPro:IPR017441), Serine/threonine-protein …	-1.31722
26.12	misc.peroxidases	zm00001d035336	Transcript	(at4g25980 : 132.0) Peroxidase superfamily protein; FUNCTIONS IN: peroxidase activity; INVOLVED IN: response to oxidative stress, oxidation reduction; LOCATED IN: endomembrane system; EXPRESSED IN: shoot apex, embryo, seed; EXPRESSED DURING: E expanded cotyledon stage, D bilateral stage; CONTAINS InterPro DOMAIN/s: Haem peroxidase (InterPro:IPR010255), Plant peroxidase (InterPro:IPR000823), Perox…	-1.12929		30.2.10	signalling.receptor kinases.leucine rich repeat X	zm00001d036534	Transcript	(at1g72300 : 877.0) Encodes a leucine-rich repeat receptor kinase (LRR-RK) involved in the perception of PSY1. PSY1 is an 18-aa tyrosine-sulfated glycopeptide encoded by AT5G58650 that promotes cellular proliferation and expansion.; Leucine-rich receptor-like protein kinase family protein; CONTAINS InterPro DOMAIN/s: Protein kinase, ATP binding site (InterPro:IPR017441), Serine/threonine-protein …	-1.28112
26.12	misc.peroxidases	zm00001d036835	Transcript	(at5g05340 : 172.0) Peroxidase superfamily protein; FUNCTIONS IN: protein binding, peroxidase activity; INVOLVED IN: response to oxidative stress, oxidation reduction; LOCATED IN: apoplast, cell wall; EXPRESSED IN: 9 plant structures; EXPRESSED DURING: LP.04 four leaves visible, 4 anthesis, C globular stage, petal differentiation and expansion stage; CONTAINS InterPro DOMAIN/s: Haem peroxidase (I…	-1.01609		30.2.11	signalling.receptor kinases.leucine rich repeat XI	zm00001d049588	Transcript	(at5g61480 : 725.0) PHLOEM INTERCALATED WITH XYLEM (PXY); FUNCTIONS IN: protein serine/threonine kinase activity, protein kinase activity, ATP binding; INVOLVED IN: protein amino acid phosphorylation; LOCATED IN: plasma membrane; EXPRESSED IN: 20 plant structures; EXPRESSED DURING: 13 growth stages; CONTAINS InterPro DOMAIN/s: Protein kinase, ATP binding site (InterPro:IPR017441), Protein kinase,…	1.81206
26.12	misc.peroxidases	zm00001d022457	Transcript	(p37835|per2_orysa : 261.0) Peroxidase 2 precursor (EC 1.11.1.7) - Oryza sativa (Rice) & (at5g05340 : 216.0) Peroxidase superfamily protein; FUNCTIONS IN: protein binding, peroxidase activity; INVOLVED IN: response to oxidative stress, oxidation reduction; LOCATED IN: apoplast, cell wall; EXPRESSED IN: 9 plant structures; EXPRESSED DURING: LP.04 four leaves visible, 4 anthesis, C globular stage, …	-1.04499		30.2.11	signalling.receptor kinases.leucine rich repeat XI	zm00001d014793	Transcript	(at1g75820 : 845.0) Putative receptor kinase with an extracellular leucine-rich domain. Controls shoot and floral meristem size, and contributes to establish and maintain floral meristem identity. Negatively regulated by KAPP (kinase-associated protein phosphatase). CLV3 peptide binds directly CLV1 ectodomain.; CLAVATA 1 (CLV1); CONTAINS InterPro DOMAIN/s: Serine/threonine-protein kinase domain (…	1.04424
26.12	misc.peroxidases	zm00001d010218	Transcript	(at5g06730 : 188.0) Peroxidase superfamily protein; FUNCTIONS IN: peroxidase activity, heme binding; INVOLVED IN: response to oxidative stress, oxidation reduction; LOCATED IN: plasma membrane; EXPRESSED IN: root, cultured cell; CONTAINS InterPro DOMAIN/s: Haem peroxidase (InterPro:IPR010255), Plant peroxidase (InterPro:IPR000823), Peroxidases heam-ligand binding site (InterPro:IPR019793), Haem p…	-2.07795		30.2.11	signalling.receptor kinases.leucine rich repeat XI	zm00001d016285	Transcript	(at5g25930 : 674.0) Protein kinase family protein with leucine-rich repeat domain; FUNCTIONS IN: kinase activity; INVOLVED IN: protein amino acid phosphorylation; LOCATED IN: plasma membrane, membrane; EXPRESSED IN: 23 plant structures; EXPRESSED DURING: 14 growth stages; CONTAINS InterPro DOMAIN/s: Protein kinase, ATP binding site (InterPro:IPR017441), Protein kinase, catalytic domain (InterPro:…	-2.23922
27.3.26	RNA.regulation of transcription.MYB-related transcription factor family	zm00001d034947	Transcript	(at3g09600 : 100.0) Homeodomain-like superfamily protein; FUNCTIONS IN: DNA binding, sequence-specific DNA binding transcription factor activity; INVOLVED IN: in 9 processes; LOCATED IN: chloroplast; EXPRESSED IN: 22 plant structures; EXPRESSED DURING: 13 growth stages; CONTAINS InterPro DOMAIN/s: SANT, DNA-binding (InterPro:IPR001005), Homeodomain-like (InterPro:IPR009057), Myb, DNA-binding (Int…	-1.25482		30.2.11	signalling.receptor kinases.leucine rich repeat XI	zm00001d011641	Transcript	(at3g47570 : 461.0) Leucine-rich repeat protein kinase family protein; FUNCTIONS IN: protein serine/threonine kinase activity, kinase activity, ATP binding; INVOLVED IN: transmembrane receptor protein tyrosine kinase signaling pathway, protein amino acid phosphorylation; LOCATED IN: plasma membrane; EXPRESSED IN: 13 plant structures; EXPRESSED DURING: 8 growth stages; CONTAINS InterPro DOMAIN/s: …	1.41975
27.3.26	RNA.regulation of transcription.MYB-related transcription factor family	zm00001d008808	Transcript	(at5g47390 : 119.0) myb-like transcription factor family protein; CONTAINS InterPro DOMAIN/s: SANT, DNA-binding (InterPro:IPR001005), Homeodomain-like (InterPro:IPR009057), Myb, DNA-binding (InterPro:IPR014778), Zinc finger, CCHC-type (InterPro:IPR001878), HTH transcriptional regulator, Myb-type, DNA-binding (InterPro:IPR017930), Myb-like DNA-binding domain, SHAQKYF class (InterPro:IPR006447); BE…	-1.09084		30.2.11	signalling.receptor kinases.leucine rich repeat XI	zm00001d045785	Transcript	(at2g31880 : 412.0) Encodes a putative leucine rich repeat transmembrane protein that is expressed in response to Pseudomonas syringae. Expression of SRRLK may be required for silencing via lsiRNAs. Regulates cell death and innate immunity.; SUPPRESSOR OF BIR1 1 (SOBIR1); FUNCTIONS IN: protein serine/threonine kinase activity, kinase activity, ATP binding; INVOLVED IN: protein amino acid phosphor…	1.09982
27.3.25	RNA.regulation of transcription.MYB domain transcription factor family	zm00001d024725	Transcript	(at5g49620 : 242.0) Member of the R2R3 factor gene family.; myb domain protein 78 (MYB78); CONTAINS InterPro DOMAIN/s: SANT, DNA-binding (InterPro:IPR001005), Homeodomain-like (InterPro:IPR009057), Myb, DNA-binding (InterPro:IPR014778), Myb transcription factor (InterPro:IPR015495), Homeodomain-related (InterPro:IPR012287), HTH transcriptional regulator, Myb-type, DNA-binding (InterPro:IPR017930)…	-1.5613		30.2.12	signalling.receptor kinases.leucine rich repeat XII	zm00001d049286	Transcript	(at3g47110 : 581.0) Leucine-rich repeat protein kinase family protein; FUNCTIONS IN: protein serine/threonine kinase activity, kinase activity, ATP binding; INVOLVED IN: transmembrane receptor protein tyrosine kinase signaling pathway, protein amino acid phosphorylation; LOCATED IN: endomembrane system; CONTAINS InterPro DOMAIN/s: Protein kinase, ATP binding site (InterPro:IPR017441), Protein kin…	-1.74482
27.3.25	RNA.regulation of transcription.MYB domain transcription factor family	zm00001d002843	Transcript	(at5g10280 : 83.6) Encodes a putative transcription factor (MYB92).; myb domain protein 92 (MYB92); CONTAINS InterPro DOMAIN/s: SANT, DNA-binding (InterPro:IPR001005), Homeodomain-like (InterPro:IPR009057), Myb, DNA-binding (InterPro:IPR014778), HTH transcriptional regulator, Myb-type, DNA-binding (InterPro:IPR017930), Homeodomain-related (InterPro:IPR012287), Myb transcription factor (InterPro:I…	2.10166		30.2.12	signalling.receptor kinases.leucine rich repeat XII	zm00001d014063	Transcript	(at1g35710 : 697.0) Protein kinase family protein with leucine-rich repeat domain; FUNCTIONS IN: protein serine/threonine kinase activity, protein tyrosine kinase activity, protein kinase activity, ATP binding; INVOLVED IN: transmembrane receptor protein tyrosine kinase signaling pathway, protein amino acid phosphorylation; LOCATED IN: endomembrane system; EXPRESSED IN: 22 plant structures; EXPRE…	-1.00556
27.3.25	RNA.regulation of transcription.MYB domain transcription factor family	zm00001d006585	Transcript	(at4g21440 : 154.0) Encodes a MYB transcription factor involved in wounding and osmotic stress response. Member of the R2R3 factor gene family.; MYB-like 102 (MYB102); CONTAINS InterPro DOMAIN/s: SANT, DNA-binding (InterPro:IPR001005), Homeodomain-like (InterPro:IPR009057), Myb, DNA-binding (InterPro:IPR014778), HTH transcriptional regulator, Myb-type, DNA-binding (InterPro:IPR017930), Homeodomai…	-1.83694		30.2.12	signalling.receptor kinases.leucine rich repeat XII	zm00001d011641	Transcript	(at3g47570 : 461.0) Leucine-rich repeat protein kinase family protein; FUNCTIONS IN: protein serine/threonine kinase activity, kinase activity, ATP binding; INVOLVED IN: transmembrane receptor protein tyrosine kinase signaling pathway, protein amino acid phosphorylation; LOCATED IN: plasma membrane; EXPRESSED IN: 13 plant structures; EXPRESSED DURING: 8 growth stages; CONTAINS InterPro DOMAIN/s: …	1.41975
27.3.25	RNA.regulation of transcription.MYB domain transcription factor family	zm00001d040594	Transcript	(at1g48000 : 225.0) Encodes a putative transcription factor (MYB112).; myb domain protein 112 (MYB112); CONTAINS InterPro DOMAIN/s: SANT, DNA-binding (InterPro:IPR001005), Homeodomain-like (InterPro:IPR009057), Myb, DNA-binding (InterPro:IPR014778), HTH transcriptional regulator, Myb-type, DNA-binding (InterPro:IPR017930), Homeodomain-related (InterPro:IPR012287), Myb transcription factor (InterP…	-1.1782		30.2.13	signalling.receptor kinases.leucine rich repeat XIII	zm00001d003376	Transcript	(at5g07280 : 102.0) Encodes EMS1 (EXCESS MICROSPOROCYTES1), a putative leucine-rich repeat receptor protein kinase that controls somatic and reproductive cell fates in Arabidopsis anther.; EXCESS MICROSPOROCYTES1 (EMS1); CONTAINS InterPro DOMAIN/s: Protein kinase, ATP binding site (InterPro:IPR017441), Serine/threonine-protein kinase domain (InterPro:IPR002290), Leucine-rich repeat-containing N-t…	-1.10008
27.3.25	RNA.regulation of transcription.MYB domain transcription factor family	zm00001d042665	Transcript	(p20025|myb38_maize : 179.0) Myb-related protein Zm38 - Zea mays (Maize) & (at4g38620 : 178.0) Encodes a R2R3 MYB protein which is involved in the response to UV-B. It functions as a repressor of target gene expression. One of its target genes encodes cinnamate 4-hydroxylase; mutants accumulate sinapate esters in their leaves. MYB4 binds to its own promoter and represses its own expression. Nucle…	-1.71426		30.2.13	signalling.receptor kinases.leucine rich repeat XIII	zm00001d003377	Transcript	(at5g07280 : 102.0) Encodes EMS1 (EXCESS MICROSPOROCYTES1), a putative leucine-rich repeat receptor protein kinase that controls somatic and reproductive cell fates in Arabidopsis anther.; EXCESS MICROSPOROCYTES1 (EMS1); CONTAINS InterPro DOMAIN/s: Protein kinase, ATP binding site (InterPro:IPR017441), Serine/threonine-protein kinase domain (InterPro:IPR002290), Leucine-rich repeat-containing N-t…	-1.55823
27.3.25	RNA.regulation of transcription.MYB domain transcription factor family	zm00001d014029	Transcript	(at3g23250 : 149.0) Member of the R2R3 factor gene family.; myb domain protein 15 (MYB15); CONTAINS InterPro DOMAIN/s: SANT, DNA-binding (InterPro:IPR001005), Homeodomain-like (InterPro:IPR009057), Myb, DNA-binding (InterPro:IPR014778), HTH transcriptional regulator, Myb-type, DNA-binding (InterPro:IPR017930), Homeodomain-related (InterPro:IPR012287), Myb transcription factor (InterPro:IPR015495)…	-1.44266		30.2.13	signalling.receptor kinases.leucine rich repeat XIII	zm00001d041215	Transcript	(at5g62710 : 254.0) Leucine-rich repeat protein kinase family protein; FUNCTIONS IN: protein serine/threonine kinase activity, protein kinase activity, ATP binding; INVOLVED IN: protein amino acid phosphorylation; LOCATED IN: endomembrane system; EXPRESSED IN: 21 plant structures; EXPRESSED DURING: 13 growth stages; CONTAINS InterPro DOMAIN/s: Protein kinase, ATP binding site (InterPro:IPR017441)…	1.09697
27.3.25	RNA.regulation of transcription.MYB domain transcription factor family	zm00001d038930	Transcript	(at5g57620 : 122.0) Encodes a putative transcription factor (MYB36).; myb domain protein 36 (MYB36); CONTAINS InterPro DOMAIN/s: SANT, DNA-binding (InterPro:IPR001005), Homeodomain-like (InterPro:IPR009057), Myb, DNA-binding (InterPro:IPR014778), HTH transcriptional regulator, Myb-type, DNA-binding (InterPro:IPR017930), Homeodomain-related (InterPro:IPR012287), Myb transcription factor (InterPro:…	-1.99932		30.2.13	signalling.receptor kinases.leucine rich repeat XIII	zm00001d037114	Transcript	(at2g26330 : 219.0) Homologous to receptor protein kinases. Involved in specification of organs originating from the shoot apical meristem. Contains a cytoplasmic protein kinase catalytic domain, a transmembrane region, and an extracellular leucine-rich repeat. ER has been identified as a quantitative trait locus for transpiration efficiency by influencing epidermal and mesophyll development, sto…	2.16646
27.3.25	RNA.regulation of transcription.MYB domain transcription factor family	zm00001d019712	Transcript	(at5g67300 : 207.0) Member of the R2R3 factor MYB gene family involved in mediating plant responses to a variety of abiotic stimiuli.; myb domain protein r1 (MYBR1); CONTAINS InterPro DOMAIN/s: SANT, DNA-binding (InterPro:IPR001005), Homeodomain-like (InterPro:IPR009057), Myb, DNA-binding (InterPro:IPR014778), HTH transcriptional regulator, Myb-type, DNA-binding (InterPro:IPR017930), Homeodomain-…	-1.16109		30.2.15	signalling.receptor kinases.thaumatin like	zm00001d024961	Transcript	(at5g38280 : 288.0) putative receptor serine/threonine kinase PR5K (PR5K) mRNA, PR5-like receptor kinase; PR5-like receptor kinase (PR5K); FUNCTIONS IN: transmembrane receptor protein serine/threonine kinase activity, kinase activity; INVOLVED IN: response to fungus; LOCATED IN: endomembrane system; EXPRESSED IN: 6 plant structures; EXPRESSED DURING: petal differentiation and expansion stage; CON…	-2.62025
27.3.25	RNA.regulation of transcription.MYB domain transcription factor family	zm00001d021761	Transcript	(at4g05100 : 167.0) Member of the R2R3 factor gene family.; myb domain protein 74 (MYB74); CONTAINS InterPro DOMAIN/s: SANT, DNA-binding (InterPro:IPR001005), Homeodomain-like (InterPro:IPR009057), Myb, DNA-binding (InterPro:IPR014778), HTH transcriptional regulator, Myb-type, DNA-binding (InterPro:IPR017930), Homeodomain-related (InterPro:IPR012287), Myb transcription factor (InterPro:IPR015495)…	-1.4833		30.2.15	signalling.receptor kinases.thaumatin like	zm00001d008457	Transcript	(at5g38280 : 300.0) putative receptor serine/threonine kinase PR5K (PR5K) mRNA, PR5-like receptor kinase; PR5-like receptor kinase (PR5K); FUNCTIONS IN: transmembrane receptor protein serine/threonine kinase activity, kinase activity; INVOLVED IN: response to fungus; LOCATED IN: endomembrane system; EXPRESSED IN: 6 plant structures; EXPRESSED DURING: petal differentiation and expansion stage; CON…	-1.29685
27.3.25	RNA.regulation of transcription.MYB domain transcription factor family	zm00001d009066	Transcript	(at1g48000 : 217.0) Encodes a putative transcription factor (MYB112).; myb domain protein 112 (MYB112); CONTAINS InterPro DOMAIN/s: SANT, DNA-binding (InterPro:IPR001005), Homeodomain-like (InterPro:IPR009057), Myb, DNA-binding (InterPro:IPR014778), HTH transcriptional regulator, Myb-type, DNA-binding (InterPro:IPR017930), Homeodomain-related (InterPro:IPR012287), Myb transcription factor (InterP…	-4.71426		30.2.15	signalling.receptor kinases.thaumatin like	zm00001d008465	Transcript	(at1g70250 : 311.0) Encodes a Protease inhibitor/seed storage/LTP family protein; receptor serine/threonine kinase, putative; FUNCTIONS IN: protein serine/threonine kinase activity, transmembrane receptor protein serine/threonine kinase activity, protein kinase activity, ATP binding; INVOLVED IN: protein amino acid phosphorylation; LOCATED IN: endomembrane system; EXPRESSED IN: 20 plant structure…	-3.27851
17.7.1.5	hormone metabolism.jasmonate.synthesis-degradation.12-Oxo-PDA-reductase	zm00001d011097	Transcript	(at1g76680 : 509.0) Encodes a member of an alpha/beta barrel fold family of FMN-containing oxidoreductases. One of the closely related 12-oxophytodienoic acid reductases. This enzyme is not expected to participate in jasmonic acid biosynthesis because during in vitro assays, it shows very little activity with the naturally occurring OPDA isomer. Shows activity towards 2,4,6-trinitrotoluene. Expre…	-1.30836		30.2.15	signalling.receptor kinases.thaumatin like	zm00001d008488	Transcript	(at5g38280 : 312.0) putative receptor serine/threonine kinase PR5K (PR5K) mRNA, PR5-like receptor kinase; PR5-like receptor kinase (PR5K); FUNCTIONS IN: transmembrane receptor protein serine/threonine kinase activity, kinase activity; INVOLVED IN: response to fungus; LOCATED IN: endomembrane system; EXPRESSED IN: 6 plant structures; EXPRESSED DURING: petal differentiation and expansion stage; CON…	-1.05659
17.7.1.10	hormone metabolism.jasmonate.synthesis-degradation.jasmonate-O-methyltransferase	zm00001d036164	Transcript	(at1g19640 : 131.0) Encodes a S-adenosyl-L-methionine:jasmonic acid carboxyl methyltransferase that catalyzes the formation of methyljasmonate from jasmonic acid. Its expression is induced in response to wounding or methyljasmonate treatment.; jasmonic acid carboxyl methyltransferase (JMT); CONTAINS InterPro DOMAIN/s: SAM dependent carboxyl methyltransferase (InterPro:IPR005299); BEST Arabidopsis…	-2.13581		30.2.15	signalling.receptor kinases.thaumatin like	zm00001d008489	Transcript	(at5g38280 : 312.0) putative receptor serine/threonine kinase PR5K (PR5K) mRNA, PR5-like receptor kinase; PR5-like receptor kinase (PR5K); FUNCTIONS IN: transmembrane receptor protein serine/threonine kinase activity, kinase activity; INVOLVED IN: response to fungus; LOCATED IN: endomembrane system; EXPRESSED IN: 6 plant structures; EXPRESSED DURING: petal differentiation and expansion stage; CON…	-1.53013
20.2.1	stress.abiotic.heat	zm00001d015050	Transcript	(at5g06910 : 84.3) DnaJ homologue, contains J domain which is common in all known DnaJ proteins but missing G/F domain.; J-domain protein 6 (ATJ6); FUNCTIONS IN: unfolded protein binding, heat shock protein binding; INVOLVED IN: protein folding; LOCATED IN: nucleus; EXPRESSED IN: 25 plant structures; EXPRESSED DURING: 15 growth stages; CONTAINS InterPro DOMAIN/s: Molecular chaperone, heat shock p…	-1.92071		30.2.15	signalling.receptor kinases.thaumatin like	zm00001d011628	Transcript	(at1g66980 : 374.0) Encodes SNC4 (suppressor of npr1-1, constitutive 4), an atypical receptor-like kinase with two predicted extracellular glycerophosphoryl diester phosphodiesterase domains.; suppressor of npr1-1 constitutive 4 (SNC4); CONTAINS InterPro DOMAIN/s: Protein kinase, ATP binding site (InterPro:IPR017441), Serine/threonine-protein kinase domain (InterPro:IPR002290), Serine-threonine/t…	-1.98323
20.2.1	stress.abiotic.heat	zm00001d048538	Transcript	(q04960|dnjh_cucsa : 157.0) DnaJ protein homolog (DNAJ-1) - Cucumis sativus (Cucumber) & (at3g44110 : 147.0) homologous to the co-chaperon DNAJ protein from E coli; DNAJ homologue 3 (ATJ3); FUNCTIONS IN: unfolded protein binding, heat shock protein binding; INVOLVED IN: protein folding, response to salt stress, regulation of ATPase activity; LOCATED IN: nucleolus, cell wall, plasma membrane; EXPR…	-3.87974		30.2.16	signalling.receptor kinases.Catharanthus roseus-like RLK1	zm00001d024961	Transcript	(at5g38280 : 288.0) putative receptor serine/threonine kinase PR5K (PR5K) mRNA, PR5-like receptor kinase; PR5-like receptor kinase (PR5K); FUNCTIONS IN: transmembrane receptor protein serine/threonine kinase activity, kinase activity; INVOLVED IN: response to fungus; LOCATED IN: endomembrane system; EXPRESSED IN: 6 plant structures; EXPRESSED DURING: petal differentiation and expansion stage; CON…	-2.62025
26.9	misc.glutathione S transferases	zm00001d029701	Transcript	(at1g69930 : 140.0) Encodes glutathione transferase belonging to the tau class of GSTs. Naming convention according to Wagner et al. (2002).; glutathione S-transferase TAU 11 (GSTU11); CONTAINS InterPro DOMAIN/s: Thioredoxin fold (InterPro:IPR012335), Glutathione S-transferase, C-terminal-like (InterPro:IPR010987), Glutathione S-transferase/chloride channel, C-terminal (InterPro:IPR017933), Gluta…	1.63826		30.2.16	signalling.receptor kinases.Catharanthus roseus-like RLK1	zm00001d003376	Transcript	(at5g07280 : 102.0) Encodes EMS1 (EXCESS MICROSPOROCYTES1), a putative leucine-rich repeat receptor protein kinase that controls somatic and reproductive cell fates in Arabidopsis anther.; EXCESS MICROSPOROCYTES1 (EMS1); CONTAINS InterPro DOMAIN/s: Protein kinase, ATP binding site (InterPro:IPR017441), Serine/threonine-protein kinase domain (InterPro:IPR002290), Leucine-rich repeat-containing N-t…	-1.10008
26.9	misc.glutathione S transferases	zm00001d042099	Transcript	(p32111|gstx1_soltu : 144.0) Probable glutathione S-transferase (EC 2.5.1.18) (Pathogenesis-related protein 1) - Solanum tuberosum (Potato) & (at1g10370 : 133.0) EARLY-RESPONSIVE TO DEHYDRATION 9 (ERD9); FUNCTIONS IN: glutathione transferase activity; INVOLVED IN: response to water deprivation, response to karrikin, toxin catabolic process; LOCATED IN: chloroplast, cytoplasm; EXPRESSED IN: 21 pla…	-1.12671		30.2.16	signalling.receptor kinases.Catharanthus roseus-like RLK1	zm00001d003377	Transcript	(at5g07280 : 102.0) Encodes EMS1 (EXCESS MICROSPOROCYTES1), a putative leucine-rich repeat receptor protein kinase that controls somatic and reproductive cell fates in Arabidopsis anther.; EXCESS MICROSPOROCYTES1 (EMS1); CONTAINS InterPro DOMAIN/s: Protein kinase, ATP binding site (InterPro:IPR017441), Serine/threonine-protein kinase domain (InterPro:IPR002290), Leucine-rich repeat-containing N-t…	-1.55823
17.5.1	hormone metabolism.ethylene.synthesis-degradation	zm00001d030548	Transcript	(at5g20400 : 134.0) encodes a protein whose sequence is similar to flavanone 3 hydroxylase from Malus.; 2-oxoglutarate (2OG) and Fe(II)-dependent oxygenase superfamily protein; CONTAINS InterPro DOMAIN/s: Oxoglutarate/iron-dependent oxygenase (InterPro:IPR005123); BEST Arabidopsis thaliana protein match is: 2-oxoglutarate (2OG) and Fe(II)-dependent oxygenase superfamily protein (TAIR:AT1G49390.1)…	-1.07522		30.2.16	signalling.receptor kinases.Catharanthus roseus-like RLK1	zm00001d008457	Transcript	(at5g38280 : 300.0) putative receptor serine/threonine kinase PR5K (PR5K) mRNA, PR5-like receptor kinase; PR5-like receptor kinase (PR5K); FUNCTIONS IN: transmembrane receptor protein serine/threonine kinase activity, kinase activity; INVOLVED IN: response to fungus; LOCATED IN: endomembrane system; EXPRESSED IN: 6 plant structures; EXPRESSED DURING: petal differentiation and expansion stage; CON…	-1.29685
17.5.1	hormone metabolism.ethylene.synthesis-degradation	zm00001d007718	Transcript	(at1g06620 : 238.0) encodes a protein whose sequence is similar to a 2-oxoglutarate-dependent dioxygenase; 2-oxoglutarate (2OG) and Fe(II)-dependent oxygenase superfamily protein; CONTAINS InterPro DOMAIN/s: Oxoglutarate/iron-dependent oxygenase (InterPro:IPR005123); BEST Arabidopsis thaliana protein match is: 2-oxoglutarate (2OG) and Fe(II)-dependent oxygenase superfamily protein (TAIR:AT3G61400…	1.35542		30.2.16	signalling.receptor kinases.Catharanthus roseus-like RLK1	zm00001d008465	Transcript	(at1g70250 : 311.0) Encodes a Protease inhibitor/seed storage/LTP family protein; receptor serine/threonine kinase, putative; FUNCTIONS IN: protein serine/threonine kinase activity, transmembrane receptor protein serine/threonine kinase activity, protein kinase activity, ATP binding; INVOLVED IN: protein amino acid phosphorylation; LOCATED IN: endomembrane system; EXPRESSED IN: 20 plant structure…	-3.27851
17.5.1.2	hormone metabolism.ethylene.synthesis-degradation.1-aminocyclopropane-1-carboxylate oxidase	zm00001d024852	Transcript	(at1g77330 : 402.0) similar to 1-aminocyclopropane-1-carboxylate oxidase GI:3386565 from (Sorghum bicolor); 2-oxoglutarate (2OG) and Fe(II)-dependent oxygenase superfamily protein; CONTAINS InterPro DOMAIN/s: Oxoglutarate/iron-dependent oxygenase (InterPro:IPR005123); BEST Arabidopsis thaliana protein match is: ACC oxidase 2 (TAIR:AT1G62380.1); Has 8581 Blast hits to 8541 proteins in 996 species:…	-1.39136		30.2.16	signalling.receptor kinases.Catharanthus roseus-like RLK1	zm00001d008488	Transcript	(at5g38280 : 312.0) putative receptor serine/threonine kinase PR5K (PR5K) mRNA, PR5-like receptor kinase; PR5-like receptor kinase (PR5K); FUNCTIONS IN: transmembrane receptor protein serine/threonine kinase activity, kinase activity; INVOLVED IN: response to fungus; LOCATED IN: endomembrane system; EXPRESSED IN: 6 plant structures; EXPRESSED DURING: petal differentiation and expansion stage; CON…	-1.05659
17.5.2	hormone metabolism.ethylene.signal transduction	zm00001d034920	Transcript	(at3g23240 : 114.0) encodes a member of the ERF (ethylene response factor) subfamily B-3 of ERF/AP2 transcription factor family (ERF1). The protein contains one AP2 domain. There are 18 members in this subfamily including ATERF-1, ATERF-2, AND ATERF-5. EREBP like protein that binds GCC box of ethylene regulated promoters such as basic chitinases. Constitutive expression of ERF1 phenocopies ethyle…	-1.77281		30.2.16	signalling.receptor kinases.Catharanthus roseus-like RLK1	zm00001d008489	Transcript	(at5g38280 : 312.0) putative receptor serine/threonine kinase PR5K (PR5K) mRNA, PR5-like receptor kinase; PR5-like receptor kinase (PR5K); FUNCTIONS IN: transmembrane receptor protein serine/threonine kinase activity, kinase activity; INVOLVED IN: response to fungus; LOCATED IN: endomembrane system; EXPRESSED IN: 6 plant structures; EXPRESSED DURING: petal differentiation and expansion stage; CON…	-1.53013
17.5.2	hormone metabolism.ethylene.signal transduction	zm00001d002761	Transcript	(at5g47230 : 117.0) encodes a member of the ERF (ethylene response factor) subfamily B-3 of ERF/AP2 transcription factor family (ATERF-5). The protein contains one AP2 domain. There are 18 members in this subfamily including ATERF-1, ATERF-2, AND ATERF-5.; ethylene responsive element binding factor 5 (ERF5); CONTAINS InterPro DOMAIN/s: DNA-binding, integrase-type (InterPro:IPR016177), Pathogenesi…	1.30811		30.2.16	signalling.receptor kinases.Catharanthus roseus-like RLK1	zm00001d011628	Transcript	(at1g66980 : 374.0) Encodes SNC4 (suppressor of npr1-1, constitutive 4), an atypical receptor-like kinase with two predicted extracellular glycerophosphoryl diester phosphodiesterase domains.; suppressor of npr1-1 constitutive 4 (SNC4); CONTAINS InterPro DOMAIN/s: Protein kinase, ATP binding site (InterPro:IPR017441), Serine/threonine-protein kinase domain (InterPro:IPR002290), Serine-threonine/t…	-1.98323
17.5.2	hormone metabolism.ethylene.signal transduction	zm00001d005892	Transcript	(at4g34410 : 95.1) encodes a member of the ERF (ethylene response factor) subfamily B-3 of ERF/AP2 transcription factor family. The protein contains one AP2 domain. There are 18 members in this subfamily including ATERF-1, ATERF-2, AND ATERF-5.; redox responsive transcription factor 1 (RRTF1); CONTAINS InterPro DOMAIN/s: DNA-binding, integrase-type (InterPro:IPR016177), Pathogenesis-related trans…	-1.13581		30.2.17	signalling.receptor kinases.DUF 26	zm00001d028704	Transcript	(atmg00810 : 114.0) hypothetical protein; DNA/RNA polymerases superfamily protein; CONTAINS InterPro DOMAIN/s: Reverse transcriptase, RNA-dependent DNA polymerase (InterPro:IPR013103); BEST Arabidopsis thaliana protein match is: cysteine-rich RLK (RECEPTOR-like protein kinase) 8 (TAIR:AT4G23160.1). & (p10978|polx_tobac : 112.0) Retrovirus-related Pol polyprotein from transposon TNT 1-94 [Includes…	1.38022
17.5.2	hormone metabolism.ethylene.signal transduction	zm00001d043247	Transcript	(o81122|etr1_maldo : 124.0) Ethylene receptor (EC 2.7.13.3) - Malus domestica (Apple) (Malus sylvestris) & (at2g40940 : 123.0) Ethylene receptor, subfamily 1. Has histidine kinase activity.; ethylene response sensor 1 (ERS1); FUNCTIONS IN: ethylene binding, protein histidine kinase activity, receptor activity; INVOLVED IN: negative regulation of ethylene mediated signaling pathway; LOCATED IN: me…	-3.78734		30.2.17	signalling.receptor kinases.DUF 26	zm00001d030213	Transcript	(at4g23180 : 124.0) Encodes a receptor-like protein kinase. Naming convention from Chen et al 2003 (PMID 14756307); cysteine-rich RLK (RECEPTOR-like protein kinase) 10 (CRK10); FUNCTIONS IN: protein serine/threonine kinase activity, protein kinase activity, kinase activity, ATP binding; INVOLVED IN: protein amino acid phosphorylation; LOCATED IN: plasma membrane; EXPRESSED IN: 22 plant structures…	-1.05187
17.5.2	hormone metabolism.ethylene.signal transduction	zm00001d053594	Transcript	(at3g23150 : 279.0) Involved in ethylene perception in Arabidopsis; ethylene response 2 (ETR2); FUNCTIONS IN: ethylene binding, protein histidine kinase activity, receptor activity, glycogen synthase kinase 3 activity; INVOLVED IN: negative regulation of ethylene mediated signaling pathway; LOCATED IN: endomembrane system, endoplasmic reticulum membrane, membrane; EXPRESSED IN: 22 plant structure…	1.1981		30.2.17	signalling.receptor kinases.DUF 26	zm00001d034725	Transcript	(p10978|polx_tobac : 1022.0) Retrovirus-related Pol polyprotein from transposon TNT 1-94 [Includes: Protease (EC 3.4.23.-); Reverse transcriptase (EC 2.7.7.49); Endonuclease] - Nicotiana tabacum (Common tobacco) & (at4g23160 : 291.0) Encodes a cysteine-rich receptor-like protein kinase.; cysteine-rich RLK (RECEPTOR-like protein kinase) 8 (CRK8); FUNCTIONS IN: kinase activity; INVOLVED IN: protein…	-3.55329
17.5.2	hormone metabolism.ethylene.signal transduction	zm00001d008968	Transcript	(at4g23750 : 109.0) encodes a member of the ERF (ethylene response factor) subfamily B-5 of ERF/AP2 transcription factor family. The protein contains one AP2 domain. There are 7 members in this subfamily. Monopteros target gene.; cytokinin response factor 2 (CRF2); CONTAINS InterPro DOMAIN/s: DNA-binding, integrase-type (InterPro:IPR016177), Pathogenesis-related transcriptional factor/ERF, DNA-bi…	-1.08421		30.2.17	signalling.receptor kinases.DUF 26	zm00001d006115	Transcript	(p10978|polx_tobac : 506.0) Retrovirus-related Pol polyprotein from transposon TNT 1-94 [Includes: Protease (EC 3.4.23.-); Reverse transcriptase (EC 2.7.7.49); Endonuclease] - Nicotiana tabacum (Common tobacco) & (at4g23160 : 311.0) Encodes a cysteine-rich receptor-like protein kinase.; cysteine-rich RLK (RECEPTOR-like protein kinase) 8 (CRK8); FUNCTIONS IN: kinase activity; INVOLVED IN: protein …	-1.29568
27.3.3	RNA.regulation of transcription.AP2/EREBP, APETALA2/Ethylene-responsive element binding protein family	zm00001d049889	Transcript	(at2g40350 : 112.0) encodes a member of the DREB subfamily A-2 of ERF/AP2 transcription factor family. The protein contains one AP2 domain. There are eight members in this subfamily including DREB2A AND DREB2B that are involved in response to drought.; Integrase-type DNA-binding superfamily protein; CONTAINS InterPro DOMAIN/s: DNA-binding, integrase-type (InterPro:IPR016177), Pathogenesis-related…	1.17072		30.2.17	signalling.receptor kinases.DUF 26	zm00001d006300	Transcript	(p10978|polx_tobac : 259.0) Retrovirus-related Pol polyprotein from transposon TNT 1-94 [Includes: Protease (EC 3.4.23.-); Reverse transcriptase (EC 2.7.7.49); Endonuclease] - Nicotiana tabacum (Common tobacco) & (at4g23160 : 256.0) Encodes a cysteine-rich receptor-like protein kinase.; cysteine-rich RLK (RECEPTOR-like protein kinase) 8 (CRK8); FUNCTIONS IN: kinase activity; INVOLVED IN: protein …	1.21647
27.3.3	RNA.regulation of transcription.AP2/EREBP, APETALA2/Ethylene-responsive element binding protein family	zm00001d017207	Transcript	(at5g57390 : 90.9) Encodes a member of the AP2 family of transcriptional regulators.May be involved in germination and seedling growth. Mutants are resistant to ABA analogs and are resistant to high nitrogen concentrations.essential for the developmental transition between the embryonic and vegetative phases in plants.Overexpression results in the formation of somatic embryos on cotyledons.; AINT…	-1.4586		30.2.17	signalling.receptor kinases.DUF 26	zm00001d006535	Transcript	(at4g21400 : 125.0) Encodes a cysteine-rich receptor-like protein kinase.; cysteine-rich RLK (RECEPTOR-like protein kinase) 28 (CRK28); FUNCTIONS IN: kinase activity; INVOLVED IN: protein amino acid phosphorylation; LOCATED IN: endomembrane system; EXPRESSED IN: 19 plant structures; EXPRESSED DURING: 12 growth stages; CONTAINS InterPro DOMAIN/s: Protein kinase, ATP binding site (InterPro:IPR01744…	-1.62248
27.3.3	RNA.regulation of transcription.AP2/EREBP, APETALA2/Ethylene-responsive element binding protein family	zm00001d037165	Transcript	(at1g21910 : 87.0) encodes a member of the DREB subfamily A-5 of ERF/AP2 transcription factor family. The protein contains one AP2 domain. There are 15 members in this subfamily including RAP2.1, RAP2.9 and RAP2.10.; Integrase-type DNA-binding superfamily protein; FUNCTIONS IN: DNA binding, sequence-specific DNA binding transcription factor activity; INVOLVED IN: regulation of transcription, DNA-…	-1.93982		30.2.17	signalling.receptor kinases.DUF 26	zm00001d007016	Transcript	(p10978|polx_tobac : 689.0) Retrovirus-related Pol polyprotein from transposon TNT 1-94 [Includes: Protease (EC 3.4.23.-); Reverse transcriptase (EC 2.7.7.49); Endonuclease] - Nicotiana tabacum (Common tobacco) & (at4g23160 : 325.0) Encodes a cysteine-rich receptor-like protein kinase.; cysteine-rich RLK (RECEPTOR-like protein kinase) 8 (CRK8); FUNCTIONS IN: kinase activity; INVOLVED IN: protein …	-1.26378
27.3.3	RNA.regulation of transcription.AP2/EREBP, APETALA2/Ethylene-responsive element binding protein family	zm00001d038001	Transcript	(at2g40220 : 87.8) Encodes a member of the DREB subfamily A-3 of ERF/AP2 transcription factor family (ABI4). The protein contains one AP2 domain. There is only one member in this family. Involved in abscisic acid (ABA) signal transduction, ABA-mediated glucose response, and hexokinase-dependent sugar responses. Acts downstream of GUN1 in retrograde signaling. Expressed most abundantly in developi…	-1.4833		30.2.17	signalling.receptor kinases.DUF 26	zm00001d007363	Transcript	(p10978|polx_tobac : 447.0) Retrovirus-related Pol polyprotein from transposon TNT 1-94 [Includes: Protease (EC 3.4.23.-); Reverse transcriptase (EC 2.7.7.49); Endonuclease] - Nicotiana tabacum (Common tobacco) & (at4g23160 : 358.0) Encodes a cysteine-rich receptor-like protein kinase.; cysteine-rich RLK (RECEPTOR-like protein kinase) 8 (CRK8); FUNCTIONS IN: kinase activity; INVOLVED IN: protein …	-4.24725
27.3.3	RNA.regulation of transcription.AP2/EREBP, APETALA2/Ethylene-responsive element binding protein family	zm00001d008968	Transcript	(at4g23750 : 109.0) encodes a member of the ERF (ethylene response factor) subfamily B-5 of ERF/AP2 transcription factor family. The protein contains one AP2 domain. There are 7 members in this subfamily. Monopteros target gene.; cytokinin response factor 2 (CRF2); CONTAINS InterPro DOMAIN/s: DNA-binding, integrase-type (InterPro:IPR016177), Pathogenesis-related transcriptional factor/ERF, DNA-bi…	-1.08421		30.2.17	signalling.receptor kinases.DUF 26	zm00001d039617	Transcript	(at4g23160 : 373.0) Encodes a cysteine-rich receptor-like protein kinase.; cysteine-rich RLK (RECEPTOR-like protein kinase) 8 (CRK8); FUNCTIONS IN: kinase activity; INVOLVED IN: protein amino acid phosphorylation; CONTAINS InterPro DOMAIN/s: Protein kinase, ATP binding site (InterPro:IPR017441), Reverse transcriptase, RNA-dependent DNA polymerase (InterPro:IPR013103), Serine/threonine-protein kin…	1.46414
27.3.3	RNA.regulation of transcription.AP2/EREBP, APETALA2/Ethylene-responsive element binding protein family	zm00001d044950	Transcript	(at1g44830 : 86.3) encodes a member of the DREB subfamily A-5 of ERF/AP2 transcription factor family. The protein contains one AP2 domain. There are 15 members in this subfamily including RAP2.1, RAP2.9 and RAP2.10.; Integrase-type DNA-binding superfamily protein; FUNCTIONS IN: DNA binding, sequence-specific DNA binding transcription factor activity; INVOLVED IN: regulation of transcription, DNA-…	-1.82117		30.2.17	signalling.receptor kinases.DUF 26	zm00001d040381	Transcript	(p10978|polx_tobac : 355.0) Retrovirus-related Pol polyprotein from transposon TNT 1-94 [Includes: Protease (EC 3.4.23.-); Reverse transcriptase (EC 2.7.7.49); Endonuclease] - Nicotiana tabacum (Common tobacco) & (at4g23160 : 338.0) Encodes a cysteine-rich receptor-like protein kinase.; cysteine-rich RLK (RECEPTOR-like protein kinase) 8 (CRK8); FUNCTIONS IN: kinase activity; INVOLVED IN: protein …	1.0751
27.3.8	RNA.regulation of transcription.C2C2(Zn) DOF zinc finger family	zm00001d043402	Transcript	(at2g34140 : 102.0) Dof-type zinc finger DNA-binding family protein; FUNCTIONS IN: DNA binding, sequence-specific DNA binding transcription factor activity; INVOLVED IN: regulation of transcription; LOCATED IN: cellular_component unknown; EXPRESSED IN: hypocotyl, root, flower, stamen; EXPRESSED DURING: 4 anthesis, petal differentiation and expansion stage; CONTAINS InterPro DOMAIN/s: Zinc finger,…	-1.12073		30.2.17	signalling.receptor kinases.DUF 26	zm00001d040468	Transcript	(at4g23160 : 363.0) Encodes a cysteine-rich receptor-like protein kinase.; cysteine-rich RLK (RECEPTOR-like protein kinase) 8 (CRK8); FUNCTIONS IN: kinase activity; INVOLVED IN: protein amino acid phosphorylation; CONTAINS InterPro DOMAIN/s: Protein kinase, ATP binding site (InterPro:IPR017441), Reverse transcriptase, RNA-dependent DNA polymerase (InterPro:IPR013103), Serine/threonine-protein kin…	-1.98047
27.3.8	RNA.regulation of transcription.C2C2(Zn) DOF zinc finger family	zm00001d043904	Transcript	(at1g29160 : 82.0) Dof-type zinc finger DNA-binding family protein; CONTAINS InterPro DOMAIN/s: Zinc finger, Dof-type (InterPro:IPR003851); BEST Arabidopsis thaliana protein match is: Dof-type zinc finger DNA-binding family protein (TAIR:AT2G34140.1); Has 1076 Blast hits to 1071 proteins in 56 species: Archae - 0; Bacteria - 0; Metazoa - 0; Fungi - 0; Plants - 1071; Viruses - 0; Other Eukaryotes …	-1.08199		30.2.17	signalling.receptor kinases.DUF 26	zm00001d048680	Transcript	(at4g35920 : 126.0) Encodes an integral plasma membrane protein. Functionally complements the yeast mid1 mutant, a deficiency of Ca2+ influx. Involved in Ca2+ influx and mechanical sensing in roots. An over-expression line showed increased Ca2+ uptake than the wild type plant. The primary root of a knock-out mutant failed to penetrate a harder agar medium from a softer medium.; mid1-complementing…	-2.27602
27.3.8	RNA.regulation of transcription.C2C2(Zn) DOF zinc finger family	zm00001d013724	Transcript	(p38564|mnb1a_maize : 114.0) Dof zinc finger protein MNB1A - Zea mays (Maize) & (at1g28310 : 102.0) Dof-type zinc finger DNA-binding family protein; CONTAINS InterPro DOMAIN/s: Zinc finger, Dof-type (InterPro:IPR003851); BEST Arabidopsis thaliana protein match is: OBF-binding protein 3 (TAIR:AT3G55370.3); Has 35333 Blast hits to 34131 proteins in 2444 species: Archae - 798; Bacteria - 22429; Meta…	2.57115		30.2.17	signalling.receptor kinases.DUF 26	zm00001d053684	Transcript	(at4g23160 : 158.0) Encodes a cysteine-rich receptor-like protein kinase.; cysteine-rich RLK (RECEPTOR-like protein kinase) 8 (CRK8); FUNCTIONS IN: kinase activity; INVOLVED IN: protein amino acid phosphorylation; CONTAINS InterPro DOMAIN/s: Protein kinase, ATP binding site (InterPro:IPR017441), Reverse transcriptase, RNA-dependent DNA polymerase (InterPro:IPR013103), Serine/threonine-protein kin…	1.64214
10.1.5	cell wall.precursor synthesis.UXS	zm00001d037934	Transcript	(at2g47650 : 198.0) encodes a protein similar to UDP-glucuronic acid decarboxylase. UDP-glucuronic acid decarboxylase produces UDP-xylose, which is a substrate for many cell wall carbohydrates including hemicellulose and pectin. UDP-xylose is also known to feedback regulate several cell wall biosynthetic enzymes.; UDP-xylose synthase 4 (UXS4); CONTAINS InterPro DOMAIN/s: NAD-dependent epimerase/d…	-1.0635		30.2.17	signalling.receptor kinases.DUF 26	zm00001d017181	Transcript	(at4g23160 : 343.0) Encodes a cysteine-rich receptor-like protein kinase.; cysteine-rich RLK (RECEPTOR-like protein kinase) 8 (CRK8); FUNCTIONS IN: kinase activity; INVOLVED IN: protein amino acid phosphorylation; CONTAINS InterPro DOMAIN/s: Protein kinase, ATP binding site (InterPro:IPR017441), Reverse transcriptase, RNA-dependent DNA polymerase (InterPro:IPR013103), Serine/threonine-protein kin…	1.24066
10.2	cell wall.cellulose synthesis	zm00001d005370	Transcript	(at5g22130 : 210.0) member of Glycosyltransferase Family- 50; PEANUT 1 (PNT1); FUNCTIONS IN: mannosyltransferase activity, transferase activity, transferring glycosyl groups, alpha-1,4-mannosyltransferase activity; INVOLVED IN: GPI anchor biosynthetic process, cellulose biosynthetic process, plant-type cell wall biogenesis, embryo development, cell division; LOCATED IN: integral to membrane, endo…	-1.04419		30.2.17	signalling.receptor kinases.DUF 26	zm00001d018178	Transcript	(at4g23160 : 447.0) Encodes a cysteine-rich receptor-like protein kinase.; cysteine-rich RLK (RECEPTOR-like protein kinase) 8 (CRK8); FUNCTIONS IN: kinase activity; INVOLVED IN: protein amino acid phosphorylation; CONTAINS InterPro DOMAIN/s: Protein kinase, ATP binding site (InterPro:IPR017441), Reverse transcriptase, RNA-dependent DNA polymerase (InterPro:IPR013103), Serine/threonine-protein kin…	2.23881
10.2	cell wall.cellulose synthesis	zm00001d043719	Transcript	(at5g03760 : 191.0) encodes a beta-mannan synthase that is required for agrobacterium-mediated plant genetic transformation involves a complex interaction between the bacterium and the host plant. 3' UTR is involved in transcriptional regulation and the gene is expressed in the elongation zone of the root.; ATCSLA09; CONTAINS InterPro DOMAIN/s: Glycosyl transferase, family 2 (InterPro:IPR001173);…	1.91699		30.2.17	signalling.receptor kinases.DUF 26	zm00001d018261	Transcript	(at4g23160 : 378.0) Encodes a cysteine-rich receptor-like protein kinase.; cysteine-rich RLK (RECEPTOR-like protein kinase) 8 (CRK8); FUNCTIONS IN: kinase activity; INVOLVED IN: protein amino acid phosphorylation; CONTAINS InterPro DOMAIN/s: Protein kinase, ATP binding site (InterPro:IPR017441), Reverse transcriptase, RNA-dependent DNA polymerase (InterPro:IPR013103), Serine/threonine-protein kin…	4.06772
10.2	cell wall.cellulose synthesis	zm00001d020560	Transcript	(at4g31590 : 257.0) encodes a gene similar to cellulose synthase; Cellulose-synthase-like C5 (CSLC5); FUNCTIONS IN: cellulose synthase activity, transferase activity, transferring glycosyl groups; INVOLVED IN: biological_process unknown; LOCATED IN: nucleus; EXPRESSED IN: 23 plant structures; EXPRESSED DURING: 13 growth stages; CONTAINS InterPro DOMAIN/s: Glycosyl transferase, family 2 (InterPro:…	1.06999		30.2.17	signalling.receptor kinases.DUF 26	zm00001d038549	Transcript	(at4g23140 : 167.0) Arabidopsis thaliana receptor-like protein kinase. Naming convention from Chen et al 2003 (PMID 14756307); cysteine-rich RLK (RECEPTOR-like protein kinase) 6 (CRK6); FUNCTIONS IN: kinase activity; INVOLVED IN: protein amino acid phosphorylation; LOCATED IN: plasma membrane; CONTAINS InterPro DOMAIN/s: Protein kinase, ATP binding site (InterPro:IPR017441), Protein kinase, catal…	-1.0645
10.2.1	cell wall.cellulose synthesis.cellulose synthase	zm00001d043719	Transcript	(at5g03760 : 191.0) encodes a beta-mannan synthase that is required for agrobacterium-mediated plant genetic transformation involves a complex interaction between the bacterium and the host plant. 3' UTR is involved in transcriptional regulation and the gene is expressed in the elongation zone of the root.; ATCSLA09; CONTAINS InterPro DOMAIN/s: Glycosyl transferase, family 2 (InterPro:IPR001173);…	1.91699		30.2.17	signalling.receptor kinases.DUF 26	zm00001d039042	Transcript	(p10978|polx_tobac : 510.0) Retrovirus-related Pol polyprotein from transposon TNT 1-94 [Includes: Protease (EC 3.4.23.-); Reverse transcriptase (EC 2.7.7.49); Endonuclease] - Nicotiana tabacum (Common tobacco) & (at4g23160 : 324.0) Encodes a cysteine-rich receptor-like protein kinase.; cysteine-rich RLK (RECEPTOR-like protein kinase) 8 (CRK8); FUNCTIONS IN: kinase activity; INVOLVED IN: protein …	1.11339
10.2.1	cell wall.cellulose synthesis.cellulose synthase	zm00001d021736	Transcript	(at3g03050 : 678.0) encodes a cellulose synthase like protein. mutations initiate root hairs that rupture at their tip soon after initiation. is required for the synthesis of a noncellulosic wall polysaccharide.; cellulose synthase-like D3 (CSLD3); FUNCTIONS IN: cellulose synthase activity, transferase activity, transferring glycosyl groups; INVOLVED IN: response to cyclopentenone, plant-type cel…	-1.3066		30.2.17	signalling.receptor kinases.DUF 26	zm00001d020160	Transcript	(at4g23160 : 361.0) Encodes a cysteine-rich receptor-like protein kinase.; cysteine-rich RLK (RECEPTOR-like protein kinase) 8 (CRK8); FUNCTIONS IN: kinase activity; INVOLVED IN: protein amino acid phosphorylation; CONTAINS InterPro DOMAIN/s: Protein kinase, ATP binding site (InterPro:IPR017441), Reverse transcriptase, RNA-dependent DNA polymerase (InterPro:IPR013103), Serine/threonine-protein kin…	-3.08275
10.3	cell wall.hemicellulose synthesis	zm00001d028980	Transcript	(at3g45400 : 271.0) exostosin family protein; FUNCTIONS IN: catalytic activity; INVOLVED IN: biological_process unknown; LOCATED IN: endomembrane system, membrane; CONTAINS InterPro DOMAIN/s: Exostosin-like (InterPro:IPR004263); BEST Arabidopsis thaliana protein match is: Exostosin family protein (TAIR:AT3G03650.1); Has 1358 Blast hits to 1353 proteins in 108 species: Archae - 0; Bacteria - 4; Me…	-1.05129		30.2.17	signalling.receptor kinases.DUF 26	zm00001d021683	Transcript	(at4g27300 : 227.0) S-locus lectin protein kinase family protein; FUNCTIONS IN: in 6 functions; INVOLVED IN: protein amino acid phosphorylation, recognition of pollen; LOCATED IN: endomembrane system; EXPRESSED IN: 21 plant structures; EXPRESSED DURING: 11 growth stages; CONTAINS InterPro DOMAIN/s: Curculin-like (mannose-binding) lectin (InterPro:IPR001480), PAN-2 domain (InterPro:IPR013227), App…	-1.32087
10.3	cell wall.hemicellulose synthesis	zm00001d018155	Transcript	(q9m5q1|fut1_pea : 519.0) Galactoside 2-alpha-L-fucosyltransferase (EC 2.4.1.69) (Xyloglucan alpha-(1,2)-fucosyltransferase) (PsFT1) - Pisum sativum (Garden pea) & (at2g03220 : 513.0) member of Glycosyltransferase Family- 37; fucosyltransferase 1 (FT1); FUNCTIONS IN: transferase activity, transferring glycosyl groups, fucosyltransferase activity; INVOLVED IN: plant-type cell wall biogenesis, xylo…	-1.08421		30.2.17	signalling.receptor kinases.DUF 26	zm00001d021688	Transcript	(at4g23180 : 149.0) Encodes a receptor-like protein kinase. Naming convention from Chen et al 2003 (PMID 14756307); cysteine-rich RLK (RECEPTOR-like protein kinase) 10 (CRK10); FUNCTIONS IN: protein serine/threonine kinase activity, protein kinase activity, kinase activity, ATP binding; INVOLVED IN: protein amino acid phosphorylation; LOCATED IN: plasma membrane; EXPRESSED IN: 22 plant structures…	-1.11208
10.3	cell wall.hemicellulose synthesis	zm00001d018716	Transcript	(at1g14100 : 384.0) member of Glycosyltransferase Family- 37. FUT8 was previously associated to AT1G14110; fucosyltransferase 8 (FUT8); FUNCTIONS IN: galactoside 2-alpha-L-fucosyltransferase activity; INVOLVED IN: cell wall biogenesis; LOCATED IN: endomembrane system, membrane; EXPRESSED IN: leaf whorl, sepal, flower; EXPRESSED DURING: petal differentiation and expansion stage; CONTAINS InterPro …	-2.59878		30.2.17	signalling.receptor kinases.DUF 26	zm00001d008198	Transcript	(at4g23160 : 374.0) Encodes a cysteine-rich receptor-like protein kinase.; cysteine-rich RLK (RECEPTOR-like protein kinase) 8 (CRK8); FUNCTIONS IN: kinase activity; INVOLVED IN: protein amino acid phosphorylation; CONTAINS InterPro DOMAIN/s: Protein kinase, ATP binding site (InterPro:IPR017441), Reverse transcriptase, RNA-dependent DNA polymerase (InterPro:IPR013103), Serine/threonine-protein kin…	1.13901
10.3.2	cell wall.hemicellulose synthesis.glucuronoxylan	zm00001d016806	Transcript	(at3g18660 : 564.0) Plants expressing an RNAi construct specifically targeting PGSIP1 was shown to have a dramatically reduced amount of starch.; plant glycogenin-like starch initiation protein 1 (PGSIP1); FUNCTIONS IN: transferase activity, transferring glycosyl groups; INVOLVED IN: biosynthetic process, starch metabolic process; LOCATED IN: chloroplast; EXPRESSED IN: 19 plant structures; EXPRES…	-1.38886		30.2.18	signalling.receptor kinases.extensin	zm00001d037728	Transcript	(at3g58690 : 148.0) Protein kinase superfamily protein; FUNCTIONS IN: kinase activity; INVOLVED IN: protein amino acid phosphorylation; LOCATED IN: plasma membrane; EXPRESSED IN: 23 plant structures; EXPRESSED DURING: 13 growth stages; CONTAINS InterPro DOMAIN/s: Protein kinase, ATP binding site (InterPro:IPR017441), Serine/threonine-protein kinase domain (InterPro:IPR002290), Serine/threonine-pr…	1.35048
10.5.1.2	cell wall.cell wall proteins.AGPs.AGP Fucosyltransferase	zm00001d018716	Transcript	(at1g14100 : 384.0) member of Glycosyltransferase Family- 37. FUT8 was previously associated to AT1G14110; fucosyltransferase 8 (FUT8); FUNCTIONS IN: galactoside 2-alpha-L-fucosyltransferase activity; INVOLVED IN: cell wall biogenesis; LOCATED IN: endomembrane system, membrane; EXPRESSED IN: leaf whorl, sepal, flower; EXPRESSED DURING: petal differentiation and expansion stage; CONTAINS InterPro …	-2.59878		30.2.19	signalling.receptor kinases.legume-lectin	zm00001d034217	Transcript	(at2g37710 : 726.0) Induced in response to Salicylic acid.; receptor lectin kinase (RLK); FUNCTIONS IN: kinase activity; INVOLVED IN: response to salicylic acid stimulus; LOCATED IN: plasma membrane; EXPRESSED IN: 23 plant structures; EXPRESSED DURING: 13 growth stages; CONTAINS InterPro DOMAIN/s: Legume lectin, beta chain (InterPro:IPR001220), Protein kinase, ATP binding site (InterPro:IPR017441…	-2.78079
10.5.3	cell wall.cell wall proteins.LRR	zm00001d034427	Transcript	(at3g22800 : 389.0) Leucine-rich repeat (LRR) family protein; FUNCTIONS IN: structural constituent of cell wall; LOCATED IN: endomembrane system; EXPRESSED IN: 8 plant structures; EXPRESSED DURING: petal differentiation and expansion stage; CONTAINS InterPro DOMAIN/s: Leucine-rich repeat-containing N-terminal domain, type 2 (InterPro:IPR013210), Leucine-rich repeat (InterPro:IPR001611); BEST Arab…	-1.12135		30.2.19	signalling.receptor kinases.legume-lectin	zm00001d004078	Transcript	(at5g10530 : 186.0) Concanavalin A-like lectin protein kinase family protein; FUNCTIONS IN: kinase activity; INVOLVED IN: protein amino acid phosphorylation; LOCATED IN: endomembrane system; EXPRESSED IN: root; CONTAINS InterPro DOMAIN/s: Legume lectin, beta chain (InterPro:IPR001220), Protein kinase, ATP binding site (InterPro:IPR017441), Serine/threonine-protein kinase-like domain (InterPro:IPR…	-1.3892
10.5.5	cell wall.cell wall proteins.RGP	zm00001d013751	Transcript	(p80607|uptg_maize : 316.0) Alpha-1,4-glucan-protein synthase [UDP-forming] (EC 2.4.1.112) (UDP-glucose:protein transglucosylase) (UPTG) (Amylogenin) (Golgi-associated protein se-wap41) - Zea mays (Maize) & (at5g15650 : 279.0) Reversibly Glycosylated Polypeptide-2. Constitutive expression in tobacco impairs plant development and virus spread.; reversibly glycosylated polypeptide 2 (RGP2); FUNCTIO…	-1.12951		30.2.19	signalling.receptor kinases.legume-lectin	zm00001d052906	Transcript	(at3g53810 : 185.0) Concanavalin A-like lectin protein kinase family protein; FUNCTIONS IN: kinase activity; INVOLVED IN: protein amino acid phosphorylation; LOCATED IN: endomembrane system; EXPRESSED IN: 22 plant structures; EXPRESSED DURING: 11 growth stages; CONTAINS InterPro DOMAIN/s: Legume lectin, beta chain (InterPro:IPR001220), Protein kinase, ATP binding site (InterPro:IPR017441), Serine…	-2.20877
10.6.1	cell wall.degradation.cellulases and beta -1,4-glucanases	zm00001d051814	Transcript	(q6z5p2|gun7_orysa : 295.0) Endoglucanase 7 precursor (EC 3.2.1.4) (Endo-1,4-beta glucanase 7) (OsGLU10) - Oryza sativa (Rice) & (at2g32990 : 189.0) glycosyl hydrolase 9B8 (GH9B8); FUNCTIONS IN: hydrolase activity, hydrolyzing O-glycosyl compounds, catalytic activity; INVOLVED IN: carbohydrate metabolic process; LOCATED IN: endomembrane system; EXPRESSED IN: 17 plant structures; EXPRESSED DURING:…	-1.17024		30.2.19	signalling.receptor kinases.legume-lectin	zm00001d037397	Transcript	(at2g37710 : 601.0) Induced in response to Salicylic acid.; receptor lectin kinase (RLK); FUNCTIONS IN: kinase activity; INVOLVED IN: response to salicylic acid stimulus; LOCATED IN: plasma membrane; EXPRESSED IN: 23 plant structures; EXPRESSED DURING: 13 growth stages; CONTAINS InterPro DOMAIN/s: Legume lectin, beta chain (InterPro:IPR001220), Protein kinase, ATP binding site (InterPro:IPR017441…	-4.96798
10.6.1	cell wall.degradation.cellulases and beta -1,4-glucanases	zm00001d013268	Transcript	(at5g20950 : 379.0) Glycosyl hydrolase family protein; FUNCTIONS IN: hydrolase activity, hydrolyzing O-glycosyl compounds; INVOLVED IN: carbohydrate metabolic process; LOCATED IN: cell wall, membrane, plant-type cell wall; EXPRESSED IN: 25 plant structures; EXPRESSED DURING: 13 growth stages; CONTAINS InterPro DOMAIN/s: Glycoside hydrolase, family 3, N-terminal (InterPro:IPR001764), Glycoside hyd…	-1.1176		30.2.19	signalling.receptor kinases.legume-lectin	zm00001d021897	Transcript	(at2g37710 : 605.0) Induced in response to Salicylic acid.; receptor lectin kinase (RLK); FUNCTIONS IN: kinase activity; INVOLVED IN: response to salicylic acid stimulus; LOCATED IN: plasma membrane; EXPRESSED IN: 23 plant structures; EXPRESSED DURING: 13 growth stages; CONTAINS InterPro DOMAIN/s: Legume lectin, beta chain (InterPro:IPR001220), Protein kinase, ATP binding site (InterPro:IPR017441…	-3.03482
10.6.1	cell wall.degradation.cellulases and beta -1,4-glucanases	zm00001d044744	Transcript	(q654u4|gun16_orysa : 306.0) Endoglucanase 16 precursor (EC 3.2.1.4) (Endo-1,4-beta glucanase 16) - Oryza sativa (Rice) & (at2g32990 : 206.0) glycosyl hydrolase 9B8 (GH9B8); FUNCTIONS IN: hydrolase activity, hydrolyzing O-glycosyl compounds, catalytic activity; INVOLVED IN: carbohydrate metabolic process; LOCATED IN: endomembrane system; EXPRESSED IN: 17 plant structures; EXPRESSED DURING: 11 gro…	-1.10875		30.2.20	signalling.receptor kinases.wheat LRK10 like	zm00001d024961	Transcript	(at5g38280 : 288.0) putative receptor serine/threonine kinase PR5K (PR5K) mRNA, PR5-like receptor kinase; PR5-like receptor kinase (PR5K); FUNCTIONS IN: transmembrane receptor protein serine/threonine kinase activity, kinase activity; INVOLVED IN: response to fungus; LOCATED IN: endomembrane system; EXPRESSED IN: 6 plant structures; EXPRESSED DURING: petal differentiation and expansion stage; CON…	-2.62025
10.6.2	cell wall.degradation.mannan-xylose-arabinose-fucose	zm00001d009060	Transcript	(at3g19620 : 435.0) Glycosyl hydrolase family protein; FUNCTIONS IN: hydrolase activity, hydrolyzing O-glycosyl compounds; INVOLVED IN: carbohydrate metabolic process; LOCATED IN: cell wall; EXPRESSED IN: 14 plant structures; EXPRESSED DURING: LP.04 four leaves visible, 4 anthesis, LP.10 ten leaves visible, C globular stage, petal differentiation and expansion stage; CONTAINS InterPro DOMAIN/s: G…	1.40122		30.2.20	signalling.receptor kinases.wheat LRK10 like	zm00001d003376	Transcript	(at5g07280 : 102.0) Encodes EMS1 (EXCESS MICROSPOROCYTES1), a putative leucine-rich repeat receptor protein kinase that controls somatic and reproductive cell fates in Arabidopsis anther.; EXCESS MICROSPOROCYTES1 (EMS1); CONTAINS InterPro DOMAIN/s: Protein kinase, ATP binding site (InterPro:IPR017441), Serine/threonine-protein kinase domain (InterPro:IPR002290), Leucine-rich repeat-containing N-t…	-1.10008
10.6.3	cell wall.degradation.pectate lyases and polygalacturonases	zm00001d035753	Transcript	(at5g06860 : 254.0) Encodes a polygalacturonase inhibiting protein involved in defense response. PGIPs inhibit the function of cell wall pectin degrading enzymes such as those produced by fungal pathogens. PGIP1 is induced by fungal infection.; polygalacturonase inhibiting protein 1 (PGIP1); FUNCTIONS IN: polygalacturonase inhibitor activity; INVOLVED IN: signal transduction, defense response; LO…	-1.07649		30.2.20	signalling.receptor kinases.wheat LRK10 like	zm00001d003377	Transcript	(at5g07280 : 102.0) Encodes EMS1 (EXCESS MICROSPOROCYTES1), a putative leucine-rich repeat receptor protein kinase that controls somatic and reproductive cell fates in Arabidopsis anther.; EXCESS MICROSPOROCYTES1 (EMS1); CONTAINS InterPro DOMAIN/s: Protein kinase, ATP binding site (InterPro:IPR017441), Serine/threonine-protein kinase domain (InterPro:IPR002290), Leucine-rich repeat-containing N-t…	-1.55823
10.7	cell wall.modification	zm00001d017377	Transcript	(q7x6j9|exb17_orysa : 196.0) Expansin-B17 precursor (OsEXPB17) (Beta-expansin-17) (OsaEXPb1.13) - Oryza sativa (Rice) & (at4g28250 : 164.0) putative beta-expansin/allergen protein. Naming convention from the Expansin Working Group (Kende et al, 2004. Plant Mol Bio). Involved in the formation of nematode-induced syncytia in roots of Arabidopsis thaliana.; expansin B3 (EXPB3); INVOLVED IN: response…	1.60122		30.2.20	signalling.receptor kinases.wheat LRK10 like	zm00001d038915	Transcript	(at1g18390 : 212.0) Protein kinase superfamily protein; FUNCTIONS IN: protein serine/threonine kinase activity, protein kinase activity, kinase activity, ATP binding; INVOLVED IN: protein amino acid phosphorylation; EXPRESSED IN: 22 plant structures; EXPRESSED DURING: 13 growth stages; CONTAINS InterPro DOMAIN/s: Protein kinase, ATP binding site (InterPro:IPR017441), Protein kinase, catalytic dom…	-1.65301
10.7	cell wall.modification	zm00001d018031	Transcript	(q6zgu9|expa5_orysa : 373.0) Expansin-A5 precursor (OsEXPA5) (Alpha-expansin-5) (OsEXP5) (OsaEXPa1.20) - Oryza sativa (Rice) & (at1g69530 : 310.0) Member of Alpha-Expansin Gene Family. Naming convention from the Expansin Working Group (Kende et al, Plant Mol Bio). Involved in the formation of nematode-induced syncytia in roots of Arabidopsis thaliana.; expansin A1 (EXPA1); CONTAINS InterPro DOMAI…	1.47648		30.2.20	signalling.receptor kinases.wheat LRK10 like	zm00001d008457	Transcript	(at5g38280 : 300.0) putative receptor serine/threonine kinase PR5K (PR5K) mRNA, PR5-like receptor kinase; PR5-like receptor kinase (PR5K); FUNCTIONS IN: transmembrane receptor protein serine/threonine kinase activity, kinase activity; INVOLVED IN: response to fungus; LOCATED IN: endomembrane system; EXPRESSED IN: 6 plant structures; EXPRESSED DURING: petal differentiation and expansion stage; CON…	-1.29685
10.7	cell wall.modification	zm00001d045571	Transcript	(q4pr49|exp17_orysa : 362.0) Expansin-A17 precursor (OsEXPA17) (Alpha-expansin-17) (OsEXP17) (OsaEXPa1.31) - Oryza sativa (Rice) & (at1g12560 : 232.0) Member of Alpha-Expansin Gene Family. Naming convention from the Expansin Working Group (Kende et al, 2004. Plant Mol Bio). Containing a conserved root hair-specific cis-element RHE. Expressed specifically in root hair cell.; expansin A7 (EXPA7); I…	-1.85032		30.2.20	signalling.receptor kinases.wheat LRK10 like	zm00001d008465	Transcript	(at1g70250 : 311.0) Encodes a Protease inhibitor/seed storage/LTP family protein; receptor serine/threonine kinase, putative; FUNCTIONS IN: protein serine/threonine kinase activity, transmembrane receptor protein serine/threonine kinase activity, protein kinase activity, ATP binding; INVOLVED IN: protein amino acid phosphorylation; LOCATED IN: endomembrane system; EXPRESSED IN: 20 plant structure…	-3.27851
10.8.1	cell wall.pectin*esterases.PME	zm00001d040649	Transcript	(at4g02330 : 347.0) ATPMEPCRB; FUNCTIONS IN: pectinesterase activity; INVOLVED IN: response to salt stress; LOCATED IN: endomembrane system, cell wall; EXPRESSED IN: 20 plant structures; EXPRESSED DURING: 13 growth stages; CONTAINS InterPro DOMAIN/s: Pectinesterase, active site (InterPro:IPR018040), Pectin lyase fold/virulence factor (InterPro:IPR011050), Pectinesterase, catalytic (InterPro:IPR00…	-2.09585		30.2.20	signalling.receptor kinases.wheat LRK10 like	zm00001d008488	Transcript	(at5g38280 : 312.0) putative receptor serine/threonine kinase PR5K (PR5K) mRNA, PR5-like receptor kinase; PR5-like receptor kinase (PR5K); FUNCTIONS IN: transmembrane receptor protein serine/threonine kinase activity, kinase activity; INVOLVED IN: response to fungus; LOCATED IN: endomembrane system; EXPRESSED IN: 6 plant structures; EXPRESSED DURING: petal differentiation and expansion stage; CON…	-1.05659
27.3.35	RNA.regulation of transcription.bZIP transcription factor family	zm00001d038223	Transcript	(at1g21740 : 199.0) Protein of unknown function (DUF630 and DUF632); INVOLVED IN: N-terminal protein myristoylation; EXPRESSED IN: 10 plant structures; EXPRESSED DURING: F mature embryo stage, petal differentiation and expansion stage, E expanded cotyledon stage, D bilateral stage; CONTAINS InterPro DOMAIN/s: Protein of unknown function DUF630 (InterPro:IPR006868), Protein of unknown function DUF…	1.04508		30.2.20	signalling.receptor kinases.wheat LRK10 like	zm00001d008489	Transcript	(at5g38280 : 312.0) putative receptor serine/threonine kinase PR5K (PR5K) mRNA, PR5-like receptor kinase; PR5-like receptor kinase (PR5K); FUNCTIONS IN: transmembrane receptor protein serine/threonine kinase activity, kinase activity; INVOLVED IN: response to fungus; LOCATED IN: endomembrane system; EXPRESSED IN: 6 plant structures; EXPRESSED DURING: petal differentiation and expansion stage; CON…	-1.53013
17.3.2.1	hormone metabolism.brassinosteroid.signal transduction.BRI	zm00001d053133	Transcript	(at5g42440 : 172.0) Protein kinase superfamily protein; FUNCTIONS IN: protein serine/threonine kinase activity, protein kinase activity, kinase activity, ATP binding; INVOLVED IN: protein amino acid phosphorylation; LOCATED IN: endomembrane system; EXPRESSED IN: 17 plant structures; EXPRESSED DURING: 10 growth stages; CONTAINS InterPro DOMAIN/s: Protein kinase, ATP binding site (InterPro:IPR01744…	-2.21545		30.2.20	signalling.receptor kinases.wheat LRK10 like	zm00001d011628	Transcript	(at1g66980 : 374.0) Encodes SNC4 (suppressor of npr1-1, constitutive 4), an atypical receptor-like kinase with two predicted extracellular glycerophosphoryl diester phosphodiesterase domains.; suppressor of npr1-1 constitutive 4 (SNC4); CONTAINS InterPro DOMAIN/s: Protein kinase, ATP binding site (InterPro:IPR017441), Serine/threonine-protein kinase domain (InterPro:IPR002290), Serine-threonine/t…	-1.98323
26.4	misc.beta 1,3 glucan hydrolases	zm00001d006538	Transcript	(at5g55180 : 386.0) O-Glycosyl hydrolases family 17 protein; FUNCTIONS IN: cation binding, hydrolase activity, hydrolyzing O-glycosyl compounds, catalytic activity; INVOLVED IN: carbohydrate metabolic process; LOCATED IN: endomembrane system; EXPRESSED IN: 18 plant structures; EXPRESSED DURING: 11 growth stages; CONTAINS InterPro DOMAIN/s: X8 (InterPro:IPR012946), Glycoside hydrolase, catalytic c…	-1.12929		30.2.21	signalling.receptor kinases.lysine motif	zm00001d028286	Transcript	(at3g21630 : 176.0) LysM receptor-like kinase. Essential in the perception and transduction of the chitin oligosaccharide elicitor. Involved in chitin-mediated plant innate immunity. Located in the plasma membrane.; chitin elicitor receptor kinase 1 (CERK1); FUNCTIONS IN: transmembrane receptor protein kinase activity, receptor signaling protein activity, kinase activity; INVOLVED IN: defense res…	1.52554
26.4	misc.beta 1,3 glucan hydrolases	zm00001d046134	Transcript	(at1g30080 : 408.0) Glycosyl hydrolase superfamily protein; FUNCTIONS IN: cation binding, hydrolase activity, hydrolyzing O-glycosyl compounds, catalytic activity; INVOLVED IN: carbohydrate metabolic process; LOCATED IN: endomembrane system; EXPRESSED IN: 9 plant structures; EXPRESSED DURING: 4 anthesis, F mature embryo stage, petal differentiation and expansion stage, E expanded cotyledon stage,…	-1.65767		30.2.22	signalling.receptor kinases.proline extensin like	zm00001d003376	Transcript	(at5g07280 : 102.0) Encodes EMS1 (EXCESS MICROSPOROCYTES1), a putative leucine-rich repeat receptor protein kinase that controls somatic and reproductive cell fates in Arabidopsis anther.; EXCESS MICROSPOROCYTES1 (EMS1); CONTAINS InterPro DOMAIN/s: Protein kinase, ATP binding site (InterPro:IPR017441), Serine/threonine-protein kinase domain (InterPro:IPR002290), Leucine-rich repeat-containing N-t…	-1.10008
26.4.1	misc.beta 1,3 glucan hydrolases.glucan endo-1,3-beta-glucosidase	zm00001d006538	Transcript	(at5g55180 : 386.0) O-Glycosyl hydrolases family 17 protein; FUNCTIONS IN: cation binding, hydrolase activity, hydrolyzing O-glycosyl compounds, catalytic activity; INVOLVED IN: carbohydrate metabolic process; LOCATED IN: endomembrane system; EXPRESSED IN: 18 plant structures; EXPRESSED DURING: 11 growth stages; CONTAINS InterPro DOMAIN/s: X8 (InterPro:IPR012946), Glycoside hydrolase, catalytic c…	-1.12929		30.2.22	signalling.receptor kinases.proline extensin like	zm00001d003377	Transcript	(at5g07280 : 102.0) Encodes EMS1 (EXCESS MICROSPOROCYTES1), a putative leucine-rich repeat receptor protein kinase that controls somatic and reproductive cell fates in Arabidopsis anther.; EXCESS MICROSPOROCYTES1 (EMS1); CONTAINS InterPro DOMAIN/s: Protein kinase, ATP binding site (InterPro:IPR017441), Serine/threonine-protein kinase domain (InterPro:IPR002290), Leucine-rich repeat-containing N-t…	-1.55823
26.4.1	misc.beta 1,3 glucan hydrolases.glucan endo-1,3-beta-glucosidase	zm00001d053733	Transcript	(p49237|e13b_maize : 387.0) Glucan endo-1,3-beta-glucosidase, acidic isoform precursor (EC 3.2.1.39) ((1->3)-beta-glucan endohydrolase) ((1->3)-beta-glucanase) (Beta-1,3-endoglucanase) - Zea mays (Maize) & (at4g16260 : 286.0) Glycosyl hydrolase superfamily protein; FUNCTIONS IN: cation binding, hydrolase activity, hydrolyzing O-glycosyl compounds, catalytic activity; INVOLVED IN: defense response…	-1.59878		30.2.23	signalling.receptor kinases.RKF3 like	zm00001d003376	Transcript	(at5g07280 : 102.0) Encodes EMS1 (EXCESS MICROSPOROCYTES1), a putative leucine-rich repeat receptor protein kinase that controls somatic and reproductive cell fates in Arabidopsis anther.; EXCESS MICROSPOROCYTES1 (EMS1); CONTAINS InterPro DOMAIN/s: Protein kinase, ATP binding site (InterPro:IPR017441), Serine/threonine-protein kinase domain (InterPro:IPR002290), Leucine-rich repeat-containing N-t…	-1.10008
26.4.1	misc.beta 1,3 glucan hydrolases.glucan endo-1,3-beta-glucosidase	zm00001d046134	Transcript	(at1g30080 : 408.0) Glycosyl hydrolase superfamily protein; FUNCTIONS IN: cation binding, hydrolase activity, hydrolyzing O-glycosyl compounds, catalytic activity; INVOLVED IN: carbohydrate metabolic process; LOCATED IN: endomembrane system; EXPRESSED IN: 9 plant structures; EXPRESSED DURING: 4 anthesis, F mature embryo stage, petal differentiation and expansion stage, E expanded cotyledon stage,…	-1.65767		30.2.23	signalling.receptor kinases.RKF3 like	zm00001d003377	Transcript	(at5g07280 : 102.0) Encodes EMS1 (EXCESS MICROSPOROCYTES1), a putative leucine-rich repeat receptor protein kinase that controls somatic and reproductive cell fates in Arabidopsis anther.; EXCESS MICROSPOROCYTES1 (EMS1); CONTAINS InterPro DOMAIN/s: Protein kinase, ATP binding site (InterPro:IPR017441), Serine/threonine-protein kinase domain (InterPro:IPR002290), Leucine-rich repeat-containing N-t…	-1.55823
17.2.1	hormone metabolism.auxin.synthesis-degradation	zm00001d004366	Transcript	(at1g05675 : 133.0) UDP-Glycosyltransferase superfamily protein; FUNCTIONS IN: transferase activity, transferring hexosyl groups; INVOLVED IN: metabolic process; CONTAINS InterPro DOMAIN/s: UDP-glucuronosyl/UDP-glucosyltransferase (InterPro:IPR002213); BEST Arabidopsis thaliana protein match is: Uridine diphosphate glycosyltransferase 74E2 (TAIR:AT1G05680.1). & (q41819|iaag_maize : 110.0) Indole-…	-1.07578		30.2.24	signalling.receptor kinases.S-locus glycoprotein like	zm00001d030213	Transcript	(at4g23180 : 124.0) Encodes a receptor-like protein kinase. Naming convention from Chen et al 2003 (PMID 14756307); cysteine-rich RLK (RECEPTOR-like protein kinase) 10 (CRK10); FUNCTIONS IN: protein serine/threonine kinase activity, protein kinase activity, kinase activity, ATP binding; INVOLVED IN: protein amino acid phosphorylation; LOCATED IN: plasma membrane; EXPRESSED IN: 22 plant structures…	-1.05187
17.2.1	hormone metabolism.auxin.synthesis-degradation	zm00001d006145	Transcript	(at1g05680 : 231.0) Encodes a UDP-glucosyltransferase, UGT74E2, that acts on IBA (indole-3-butyric acid) and affects auxin homeostasis. The transcript and protein levels of this enzyme are strongly induced by H2O2 and may allow integration of ROS (reactive oxygen species) and auxin signaling. This enzyme can also transfer glycosyl groups to several compounds related to the explosive TNT when this…	-2.24074		30.2.24	signalling.receptor kinases.S-locus glycoprotein like	zm00001d002020	Transcript	(at4g32300 : 263.0) S-domain-2 5 (SD2-5); FUNCTIONS IN: carbohydrate binding, protein kinase activity, kinase activity; INVOLVED IN: protein amino acid autophosphorylation; LOCATED IN: plasma membrane; EXPRESSED IN: 25 plant structures; EXPRESSED DURING: 15 growth stages; CONTAINS InterPro DOMAIN/s: Curculin-like (mannose-binding) lectin (InterPro:IPR001480), Protein kinase, ATP binding site (Int…	-1.91314
17.2.2	hormone metabolism.auxin.signal transduction	zm00001d030310	Transcript	(q7xgu4|lax3_orysa : 409.0) Auxin transporter-like protein 3 - Oryza sativa (Rice) & (at2g21050 : 395.0) Encodes LAX2 (LIKE AUXIN RESISTANT), a member of the AUX1 LAX family of auxin influx carriers. Required for the establishment of embryonic root cell organization.; like AUXIN RESISTANT 2 (LAX2); CONTAINS InterPro DOMAIN/s: Amino acid transporter, transmembrane (InterPro:IPR013057); BEST Arabid…	1.10694		30.2.24	signalling.receptor kinases.S-locus glycoprotein like	zm00001d002178	Transcript	(at4g21380 : 210.0) encodes a putative receptor-like serine/threonine protein kinases that is similar to Brassica self-incompatibility (S) locus. Expressed in root. Shoot expression limited to limited to the root-hypocotyl transition zone and at the base of lateral roots as well as in axillary buds, and pedicels.; receptor kinase 3 (RK3); FUNCTIONS IN: transmembrane receptor protein serine/threon…	-2.94746
17.2.2	hormone metabolism.auxin.signal transduction	zm00001d043179	Transcript	(q5vqy3|pin5_orysa : 310.0) Probable auxin efflux carrier component 5 (OsPIN5) - Oryza sativa (Rice) & (at5g57090 : 177.0) Encodes an auxin efflux carrier that is similar to bacterial membrane transporters. Root-specific role in the transport of auxin. Acts downstream of CTR1 and ethylene biosynthesis, in the same pathway as EIN2 and AUX1, and independent from EIN3 and EIN5/AIN1 pathway. In the r…	-1.79246		30.2.24	signalling.receptor kinases.S-locus glycoprotein like	zm00001d006535	Transcript	(at4g21400 : 125.0) Encodes a cysteine-rich receptor-like protein kinase.; cysteine-rich RLK (RECEPTOR-like protein kinase) 28 (CRK28); FUNCTIONS IN: kinase activity; INVOLVED IN: protein amino acid phosphorylation; LOCATED IN: endomembrane system; EXPRESSED IN: 19 plant structures; EXPRESSED DURING: 12 growth stages; CONTAINS InterPro DOMAIN/s: Protein kinase, ATP binding site (InterPro:IPR01744…	-1.62248
17.2.3	hormone metabolism.auxin.induced-regulated-responsive-activated	zm00001d028447	Transcript	(at3g14370 : 351.0) The WAG2 and its homolog, WAG1 each encodes protein-serine/threonine kinase that are nearly 70% identical to PsPK3 protein. All three together with CsPK3 belong to PsPK3-type kinases. At the N-terminus, all four possess a serine/threonine-rich domain. They are closely related to Arabidopsis kinases PINOID. wag1/wag2 double mutants exhibit a pronounced wavy root phenotype when …	-1.23105		30.2.24	signalling.receptor kinases.S-locus glycoprotein like	zm00001d043256	Transcript	(at4g21380 : 354.0) encodes a putative receptor-like serine/threonine protein kinases that is similar to Brassica self-incompatibility (S) locus. Expressed in root. Shoot expression limited to limited to the root-hypocotyl transition zone and at the base of lateral roots as well as in axillary buds, and pedicels.; receptor kinase 3 (RK3); FUNCTIONS IN: transmembrane receptor protein serine/threon…	-1.44007
17.2.3	hormone metabolism.auxin.induced-regulated-responsive-activated	zm00001d052256	Transcript	(at1g69690 : 152.0) TCP family transcription factor ; FUNCTIONS IN: sequence-specific DNA binding transcription factor activity; INVOLVED IN: regulation of transcription; LOCATED IN: chloroplast; EXPRESSED IN: 22 plant structures; EXPRESSED DURING: 13 growth stages; CONTAINS InterPro DOMAIN/s: Transcription factor, TCP (InterPro:IPR005333), Transcription factor TCP subgroup (InterPro:IPR017887); …	-1.67678		30.2.24	signalling.receptor kinases.S-locus glycoprotein like	zm00001d048680	Transcript	(at4g35920 : 126.0) Encodes an integral plasma membrane protein. Functionally complements the yeast mid1 mutant, a deficiency of Ca2+ influx. Involved in Ca2+ influx and mechanical sensing in roots. An over-expression line showed increased Ca2+ uptake than the wild type plant. The primary root of a knock-out mutant failed to penetrate a harder agar medium from a softer medium.; mid1-complementing…	-2.27602
17.2.3	hormone metabolism.auxin.induced-regulated-responsive-activated	zm00001d014682	Transcript	(at3g20210 : 80.1) Encodes a vacuolar processing enzyme with caspase-1-like activity that is specifically expressed in inner integument of developing seeds. Mutants display abnormal seed coat development. It is speculated to be involved in cell death of limited cell layers, the purpose of which is to form a seed coat.; delta vacuolar processing enzyme (DELTA-VPE); CONTAINS InterPro DOMAIN/s: Pept…	-2.47325		30.2.24	signalling.receptor kinases.S-locus glycoprotein like	zm00001d037973	Transcript	(p17801|kpro_maize : 813.0) Putative receptor protein kinase ZmPK1 precursor (EC 2.7.11.1) - Zea mays (Maize) & (at2g19130 : 227.0) S-locus lectin protein kinase family protein; FUNCTIONS IN: protein serine/threonine kinase activity, sugar binding, protein kinase activity, ATP binding; INVOLVED IN: protein amino acid phosphorylation, recognition of pollen; LOCATED IN: endomembrane system; EXPRESS…	1.63442
17.2.3	hormone metabolism.auxin.induced-regulated-responsive-activated	zm00001d015597	Transcript	(at2g01480 : 189.0) O-fucosyltransferase family protein; LOCATED IN: chloroplast; EXPRESSED IN: 23 plant structures; EXPRESSED DURING: 15 growth stages; CONTAINS InterPro DOMAIN/s: GDP-fucose protein O-fucosyltransferase (InterPro:IPR019378); BEST Arabidopsis thaliana protein match is: O-fucosyltransferase family protein (TAIR:AT1G14970.1); Has 836 Blast hits to 825 proteins in 29 species: Archae…	-2.84355		30.2.24	signalling.receptor kinases.S-locus glycoprotein like	zm00001d021683	Transcript	(at4g27300 : 227.0) S-locus lectin protein kinase family protein; FUNCTIONS IN: in 6 functions; INVOLVED IN: protein amino acid phosphorylation, recognition of pollen; LOCATED IN: endomembrane system; EXPRESSED IN: 21 plant structures; EXPRESSED DURING: 11 growth stages; CONTAINS InterPro DOMAIN/s: Curculin-like (mannose-binding) lectin (InterPro:IPR001480), PAN-2 domain (InterPro:IPR013227), App…	-1.32087
17.2.3	hormone metabolism.auxin.induced-regulated-responsive-activated	zm00001d020943	Transcript	(at2g01480 : 170.0) O-fucosyltransferase family protein; LOCATED IN: chloroplast; EXPRESSED IN: 23 plant structures; EXPRESSED DURING: 15 growth stages; CONTAINS InterPro DOMAIN/s: GDP-fucose protein O-fucosyltransferase (InterPro:IPR019378); BEST Arabidopsis thaliana protein match is: O-fucosyltransferase family protein (TAIR:AT1G14970.1); Has 836 Blast hits to 825 proteins in 29 species: Archae…	-2.19679		30.2.25	signalling.receptor kinases.wall associated kinase	zm00001d002447	Transcript	(at1g79670 : 361.0) Encodes a receptor-like kinase that does not contain an extracellular leucine-rich repeat domain. A novel type of dominant disease-resistance protein that confers resistance to a broad spectrum of Fusarium races.; RESISTANCE TO FUSARIUM OXYSPORUM 1 (RFO1); FUNCTIONS IN: kinase activity; INVOLVED IN: response to fungus; LOCATED IN: endomembrane system, integral to membrane, cel…	1.39173
17.2.3	hormone metabolism.auxin.induced-regulated-responsive-activated	zm00001d008889	Transcript	(at2g01480 : 183.0) O-fucosyltransferase family protein; LOCATED IN: chloroplast; EXPRESSED IN: 23 plant structures; EXPRESSED DURING: 15 growth stages; CONTAINS InterPro DOMAIN/s: GDP-fucose protein O-fucosyltransferase (InterPro:IPR019378); BEST Arabidopsis thaliana protein match is: O-fucosyltransferase family protein (TAIR:AT1G14970.1); Has 836 Blast hits to 825 proteins in 29 species: Archae…	-2.00297		30.2.25	signalling.receptor kinases.wall associated kinase	zm00001d003023	Transcript	(at1g21230 : 344.0) encodes a wall-associated kinase; wall associated kinase 5 (WAK5); FUNCTIONS IN: protein serine/threonine kinase activity, kinase activity; INVOLVED IN: protein amino acid phosphorylation; LOCATED IN: plasma membrane; CONTAINS InterPro DOMAIN/s: EGF-like calcium-binding (InterPro:IPR001881), EGF-like, type 3 (InterPro:IPR000742), Serine-threonine/tyrosine-protein kinase (Inter…	-1.33008
20.2	stress.abiotic	zm00001d031158	Transcript	(p31110|tlp_orysa : 257.0) Thaumatin-like protein precursor - Oryza sativa (Rice) & (at4g11650 : 134.0) osmotin-like protein; osmotin 34 (OSM34); INVOLVED IN: defense response to fungus, incompatible interaction, response to salt stress, defense response to bacterium, incompatible interaction, response to other organism; LOCATED IN: endomembrane system; EXPRESSED IN: 6 plant structures; EXPRESSED…	-1.57428		30.2.25	signalling.receptor kinases.wall associated kinase	zm00001d003070	Transcript	(at1g21250 : 347.0) cell wall-associated kinase, may function as a signaling receptor of extracellular matrix component such as oligogalacturonides.; cell wall-associated kinase (WAK1); FUNCTIONS IN: kinase activity; INVOLVED IN: cell surface receptor linked signaling pathway, response to virus, defense response to fungus, response to salicylic acid stimulus; LOCATED IN: plasma membrane, vacuole,…	-2.86552
20.2	stress.abiotic	zm00001d033455	Transcript	(p33679|zeam_maize : 315.0) Zeamatin precursor - Zea mays (Maize) & (at4g11650 : 278.0) osmotin-like protein; osmotin 34 (OSM34); INVOLVED IN: defense response to fungus, incompatible interaction, response to salt stress, defense response to bacterium, incompatible interaction, response to other organism; LOCATED IN: endomembrane system; EXPRESSED IN: 6 plant structures; EXPRESSED DURING: 4 anthe…	-2.02789		30.2.25	signalling.receptor kinases.wall associated kinase	zm00001d020955	Transcript	(at1g21240 : 343.0) encodes a wall-associated kinase; wall associated kinase 3 (WAK3); FUNCTIONS IN: protein serine/threonine kinase activity, kinase activity; INVOLVED IN: protein amino acid phosphorylation; LOCATED IN: plasma membrane; EXPRESSED IN: 9 plant structures; EXPRESSED DURING: 9 growth stages; CONTAINS InterPro DOMAIN/s: EGF-like calcium-binding (InterPro:IPR001881), EGF-like, type 3 …	-1.26561
20.2	stress.abiotic	zm00001d041553	Transcript	(at2g28790 : 96.7) Pathogenesis-related thaumatin superfamily protein; CONTAINS InterPro DOMAIN/s: Thaumatin, pathogenesis-related (InterPro:IPR001938); BEST Arabidopsis thaliana protein match is: Pathogenesis-related thaumatin superfamily protein (TAIR:AT1G75800.1); Has 1542 Blast hits to 1521 proteins in 166 species: Archae - 0; Bacteria - 19; Metazoa - 54; Fungi - 86; Plants - 1377; Viruses - …	1.07519		30.2.26	signalling.receptor kinases.crinkly like	zm00001d003614	Transcript	(at5g47850 : 388.0) CRINKLY4 related 4 (CCR4); FUNCTIONS IN: kinase activity; INVOLVED IN: protein amino acid phosphorylation; LOCATED IN: endomembrane system; EXPRESSED IN: stem; CONTAINS InterPro DOMAIN/s: Protein kinase, ATP binding site (InterPro:IPR017441), Regulator of chromosome condensation/beta-lactamase-inhibitor protein II (InterPro:IPR009091), Protein kinase, catalytic domain (InterPr…	-1.10381
20.2.1	stress.abiotic.heat	zm00001d015050	Transcript	(at5g06910 : 84.3) DnaJ homologue, contains J domain which is common in all known DnaJ proteins but missing G/F domain.; J-domain protein 6 (ATJ6); FUNCTIONS IN: unfolded protein binding, heat shock protein binding; INVOLVED IN: protein folding; LOCATED IN: nucleus; EXPRESSED IN: 25 plant structures; EXPRESSED DURING: 15 growth stages; CONTAINS InterPro DOMAIN/s: Molecular chaperone, heat shock p…	-1.92071		30.2.26	signalling.receptor kinases.crinkly like	zm00001d044604	Transcript	(at3g55950 : 171.0) CRINKLY4 related 3 (CCR3); FUNCTIONS IN: kinase activity; INVOLVED IN: protein amino acid phosphorylation; LOCATED IN: endomembrane system; EXPRESSED IN: 23 plant structures; EXPRESSED DURING: 10 growth stages; CONTAINS InterPro DOMAIN/s: Protein kinase, ATP binding site (InterPro:IPR017441), Regulator of chromosome condensation/beta-lactamase-inhibitor protein II (InterPro:IP…	1.43911
20.2.1	stress.abiotic.heat	zm00001d048538	Transcript	(q04960|dnjh_cucsa : 157.0) DnaJ protein homolog (DNAJ-1) - Cucumis sativus (Cucumber) & (at3g44110 : 147.0) homologous to the co-chaperon DNAJ protein from E coli; DNAJ homologue 3 (ATJ3); FUNCTIONS IN: unfolded protein binding, heat shock protein binding; INVOLVED IN: protein folding, response to salt stress, regulation of ATPase activity; LOCATED IN: nucleolus, cell wall, plasma membrane; EXPR…	-3.87974		30.2.99	signalling.receptor kinases.misc	zm00001d030213	Transcript	(at4g23180 : 124.0) Encodes a receptor-like protein kinase. Naming convention from Chen et al 2003 (PMID 14756307); cysteine-rich RLK (RECEPTOR-like protein kinase) 10 (CRK10); FUNCTIONS IN: protein serine/threonine kinase activity, protein kinase activity, kinase activity, ATP binding; INVOLVED IN: protein amino acid phosphorylation; LOCATED IN: plasma membrane; EXPRESSED IN: 22 plant structures…	-1.05187
20.2.2	stress.abiotic.cold	zm00001d024745	Transcript	(at1g05260 : 267.0) Encodes a cold-inducible cationic peroxidase that is involved in the stress response. In response to low temperature, RCI3 transcripts accumulate in the aerial part and in roots of etiolated seedlings but only in roots of light-grown seedlings.; RARE COLD INDUCIBLE GENE 3 (RCI3); FUNCTIONS IN: peroxidase activity; INVOLVED IN: response to desiccation, response to cold, hyperos…	-1.12229		30.2.99	signalling.receptor kinases.misc	zm00001d032401	Transcript	(at3g22060 : 89.7) contains Pfam profile: PF01657 Domain of unknown function that is usually associated with protein kinase domain Pfam:PF00069, however this protein does not have the protein kinase domain; Receptor-like protein kinase-related family protein; FUNCTIONS IN: molecular_function unknown; INVOLVED IN: response to abscisic acid stimulus; LOCATED IN: cell wall, vacuole; EXPRESSED IN: 17…	-1.83179
20.2.2	stress.abiotic.cold	zm00001d024751	Transcript	(at1g05260 : 267.0) Encodes a cold-inducible cationic peroxidase that is involved in the stress response. In response to low temperature, RCI3 transcripts accumulate in the aerial part and in roots of etiolated seedlings but only in roots of light-grown seedlings.; RARE COLD INDUCIBLE GENE 3 (RCI3); FUNCTIONS IN: peroxidase activity; INVOLVED IN: response to desiccation, response to cold, hyperos…	-1.70672		30.2.99	signalling.receptor kinases.misc	zm00001d034217	Transcript	(at2g37710 : 726.0) Induced in response to Salicylic acid.; receptor lectin kinase (RLK); FUNCTIONS IN: kinase activity; INVOLVED IN: response to salicylic acid stimulus; LOCATED IN: plasma membrane; EXPRESSED IN: 23 plant structures; EXPRESSED DURING: 13 growth stages; CONTAINS InterPro DOMAIN/s: Legume lectin, beta chain (InterPro:IPR001220), Protein kinase, ATP binding site (InterPro:IPR017441…	-2.78079
20.2.2	stress.abiotic.cold	zm00001d024752	Transcript	(at1g05260 : 279.0) Encodes a cold-inducible cationic peroxidase that is involved in the stress response. In response to low temperature, RCI3 transcripts accumulate in the aerial part and in roots of etiolated seedlings but only in roots of light-grown seedlings.; RARE COLD INDUCIBLE GENE 3 (RCI3); FUNCTIONS IN: peroxidase activity; INVOLVED IN: response to desiccation, response to cold, hyperos…	-1.54901		30.2.99	signalling.receptor kinases.misc	zm00001d003376	Transcript	(at5g07280 : 102.0) Encodes EMS1 (EXCESS MICROSPOROCYTES1), a putative leucine-rich repeat receptor protein kinase that controls somatic and reproductive cell fates in Arabidopsis anther.; EXCESS MICROSPOROCYTES1 (EMS1); CONTAINS InterPro DOMAIN/s: Protein kinase, ATP binding site (InterPro:IPR017441), Serine/threonine-protein kinase domain (InterPro:IPR002290), Leucine-rich repeat-containing N-t…	-1.10008
20.2.3	stress.abiotic.drought/salt	zm00001d035505	Transcript	(at2g38905 : 85.9) Low temperature and salt responsive protein family; INVOLVED IN: response to cold, hyperosmotic salinity response; LOCATED IN: endomembrane system, integral to membrane; EXPRESSED IN: 10 plant structures; EXPRESSED DURING: M germinated pollen stage, 4 anthesis, petal differentiation and expansion stage; CONTAINS InterPro DOMAIN/s: Uncharacterised protein family UPF0057 (InterPr…	1.05031		30.2.99	signalling.receptor kinases.misc	zm00001d003377	Transcript	(at5g07280 : 102.0) Encodes EMS1 (EXCESS MICROSPOROCYTES1), a putative leucine-rich repeat receptor protein kinase that controls somatic and reproductive cell fates in Arabidopsis anther.; EXCESS MICROSPOROCYTES1 (EMS1); CONTAINS InterPro DOMAIN/s: Protein kinase, ATP binding site (InterPro:IPR017441), Serine/threonine-protein kinase domain (InterPro:IPR002290), Leucine-rich repeat-containing N-t…	-1.55823
20.2.99	stress.abiotic.unspecified	zm00001d033583	Transcript	(p45851|oxo2_horvu : 328.0) Oxalate oxidase 2 precursor (EC 1.2.3.4) (Germin) - Hordeum vulgare (Barley) & (at1g18970 : 212.0) Encodes a germin-like protein with possible oxalate oxidase activity (based on GenBank record).; germin-like protein 4 (GLP4); FUNCTIONS IN: manganese ion binding, nutrient reservoir activity; LOCATED IN: endomembrane system, apoplast; EXPRESSED IN: root; CONTAINS InterPr…	-1.30686		30.2.99	signalling.receptor kinases.misc	zm00001d051314	Transcript	(at4g10390 : 167.0) Protein kinase superfamily protein; FUNCTIONS IN: protein serine/threonine kinase activity, protein kinase activity, kinase activity, ATP binding; INVOLVED IN: response to wounding; LOCATED IN: cellular_component unknown; EXPRESSED IN: 18 plant structures; EXPRESSED DURING: 11 growth stages; CONTAINS InterPro DOMAIN/s: Protein kinase, ATP binding site (InterPro:IPR017441), Pro…	1.38937
20.2.99	stress.abiotic.unspecified	zm00001d003877	Transcript	(p33050|psc13_maize : 266.0) Pollen-specific protein C13 precursor - Zea mays (Maize) & (at5g45880 : 119.0) Pollen Ole e 1 allergen and extensin family protein; FUNCTIONS IN: molecular_function unknown; INVOLVED IN: biological_process unknown; LOCATED IN: extracellular space, endomembrane system; EXPRESSED IN: 11 plant structures; EXPRESSED DURING: L mature pollen stage, M germinated pollen stage…	-1.21653		30.2.99	signalling.receptor kinases.misc	zm00001d052906	Transcript	(at3g53810 : 185.0) Concanavalin A-like lectin protein kinase family protein; FUNCTIONS IN: kinase activity; INVOLVED IN: protein amino acid phosphorylation; LOCATED IN: endomembrane system; EXPRESSED IN: 22 plant structures; EXPRESSED DURING: 11 growth stages; CONTAINS InterPro DOMAIN/s: Legume lectin, beta chain (InterPro:IPR001220), Protein kinase, ATP binding site (InterPro:IPR017441), Serine…	-2.20877
20.2.99	stress.abiotic.unspecified	zm00001d049418	Transcript	(at5g39110 : 226.0) RmlC-like cupins superfamily protein; FUNCTIONS IN: manganese ion binding, nutrient reservoir activity; INVOLVED IN: biological_process unknown; LOCATED IN: endomembrane system, apoplast; CONTAINS InterPro DOMAIN/s: Cupin, RmlC-type (InterPro:IPR011051), Cupin 1 (InterPro:IPR006045), RmlC-like jelly roll fold (InterPro:IPR014710), Germin (InterPro:IPR001929), Germin, manganese…	-1.28585		30.2.99	signalling.receptor kinases.misc	zm00001d016219	Transcript	(at2g33060 : 315.0) receptor like protein 27 (RLP27); FUNCTIONS IN: kinase activity; INVOLVED IN: signal transduction, defense response; LOCATED IN: endomembrane system; CONTAINS InterPro DOMAIN/s: Leucine-rich repeat, typical subtype (InterPro:IPR003591), Leucine-rich repeat (InterPro:IPR001611); BEST Arabidopsis thaliana protein match is: receptor like protein 26 (TAIR:AT2G33050.1); Has 94044 B…	-1.89604
20.2.99	stress.abiotic.unspecified	zm00001d049419	Transcript	(at5g39110 : 228.0) RmlC-like cupins superfamily protein; FUNCTIONS IN: manganese ion binding, nutrient reservoir activity; INVOLVED IN: biological_process unknown; LOCATED IN: endomembrane system, apoplast; CONTAINS InterPro DOMAIN/s: Cupin, RmlC-type (InterPro:IPR011051), Cupin 1 (InterPro:IPR006045), RmlC-like jelly roll fold (InterPro:IPR014710), Germin (InterPro:IPR001929), Germin, manganese…	-1.52192		30.2.99	signalling.receptor kinases.misc	zm00001d037397	Transcript	(at2g37710 : 601.0) Induced in response to Salicylic acid.; receptor lectin kinase (RLK); FUNCTIONS IN: kinase activity; INVOLVED IN: response to salicylic acid stimulus; LOCATED IN: plasma membrane; EXPRESSED IN: 23 plant structures; EXPRESSED DURING: 13 growth stages; CONTAINS InterPro DOMAIN/s: Legume lectin, beta chain (InterPro:IPR001220), Protein kinase, ATP binding site (InterPro:IPR017441…	-4.96798
20.2.99	stress.abiotic.unspecified	zm00001d049420	Transcript	(at5g39110 : 223.0) RmlC-like cupins superfamily protein; FUNCTIONS IN: manganese ion binding, nutrient reservoir activity; INVOLVED IN: biological_process unknown; LOCATED IN: endomembrane system, apoplast; CONTAINS InterPro DOMAIN/s: Cupin, RmlC-type (InterPro:IPR011051), Cupin 1 (InterPro:IPR006045), RmlC-like jelly roll fold (InterPro:IPR014710), Germin (InterPro:IPR001929), Germin, manganese…	-1.08587		30.2.99	signalling.receptor kinases.misc	zm00001d021688	Transcript	(at4g23180 : 149.0) Encodes a receptor-like protein kinase. Naming convention from Chen et al 2003 (PMID 14756307); cysteine-rich RLK (RECEPTOR-like protein kinase) 10 (CRK10); FUNCTIONS IN: protein serine/threonine kinase activity, protein kinase activity, kinase activity, ATP binding; INVOLVED IN: protein amino acid phosphorylation; LOCATED IN: plasma membrane; EXPRESSED IN: 22 plant structures…	-1.11208
20.2.99	stress.abiotic.unspecified	zm00001d049421	Transcript	(at4g14630 : 220.0) germin-like protein with N-terminal signal sequence that may target it to the vacuole, plasma membrane and/or outside the cell.; germin-like protein 9 (GLP9); FUNCTIONS IN: manganese ion binding, nutrient reservoir activity; INVOLVED IN: response to salt stress; LOCATED IN: extracellular region, plasma membrane, plant-type vacuole; EXPRESSED IN: stem, hypocotyl, sepal, root, s…	-1.3471		30.2.99	signalling.receptor kinases.misc	zm00001d021897	Transcript	(at2g37710 : 605.0) Induced in response to Salicylic acid.; receptor lectin kinase (RLK); FUNCTIONS IN: kinase activity; INVOLVED IN: response to salicylic acid stimulus; LOCATED IN: plasma membrane; EXPRESSED IN: 23 plant structures; EXPRESSED DURING: 13 growth stages; CONTAINS InterPro DOMAIN/s: Legume lectin, beta chain (InterPro:IPR001220), Protein kinase, ATP binding site (InterPro:IPR017441…	-3.03482
20.2.99	stress.abiotic.unspecified	zm00001d049423	Transcript	(at5g39110 : 219.0) RmlC-like cupins superfamily protein; FUNCTIONS IN: manganese ion binding, nutrient reservoir activity; INVOLVED IN: biological_process unknown; LOCATED IN: endomembrane system, apoplast; CONTAINS InterPro DOMAIN/s: Cupin, RmlC-type (InterPro:IPR011051), Cupin 1 (InterPro:IPR006045), RmlC-like jelly roll fold (InterPro:IPR014710), Germin (InterPro:IPR001929), Germin, manganese…	-1.51531		30.3	signalling.calcium	zm00001d023258	Transcript	(q2qy12|aca4_orysa : 1056.0) Probable calcium-transporting ATPase 4, plasma membrane-type (EC 3.6.3.8) (Ca(2+)-ATPase isoform 4) - Oryza sativa (Rice) & (at2g41560 : 848.0) encodes a calmodulin-regulated Ca(2+)-ATPase that improves salt tolerance in yeast. localized to the vacuole.; "autoinhibited Ca(2+)-ATPase, isoform 4" (ACA4); FUNCTIONS IN: calcium-transporting ATPase activity, calmodulin bin…	1.07617
20.2.99	stress.abiotic.unspecified	zm00001d049427	Transcript	(at5g39110 : 222.0) RmlC-like cupins superfamily protein; FUNCTIONS IN: manganese ion binding, nutrient reservoir activity; INVOLVED IN: biological_process unknown; LOCATED IN: endomembrane system, apoplast; CONTAINS InterPro DOMAIN/s: Cupin, RmlC-type (InterPro:IPR011051), Cupin 1 (InterPro:IPR006045), RmlC-like jelly roll fold (InterPro:IPR014710), Germin (InterPro:IPR001929), Germin, manganese…	-1.64292		30.3	signalling.calcium	zm00001d023843	Transcript	(at5g57580 : 176.0) Calmodulin-binding protein; CONTAINS InterPro DOMAIN/s: Calmodulin binding protein-like (InterPro:IPR012416); BEST Arabidopsis thaliana protein match is: Calmodulin-binding protein (TAIR:AT4G25800.2); Has 341 Blast hits to 322 proteins in 21 species: Archae - 0; Bacteria - 2; Metazoa - 0; Fungi - 0; Plants - 339; Viruses - 0; Other Eukaryotes - 0 (source: NCBI BLink). & (relia…	-2.01136
20.2.99	stress.abiotic.unspecified	zm00001d049435	Transcript	(at5g39110 : 219.0) RmlC-like cupins superfamily protein; FUNCTIONS IN: manganese ion binding, nutrient reservoir activity; INVOLVED IN: biological_process unknown; LOCATED IN: endomembrane system, apoplast; CONTAINS InterPro DOMAIN/s: Cupin, RmlC-type (InterPro:IPR011051), Cupin 1 (InterPro:IPR006045), RmlC-like jelly roll fold (InterPro:IPR014710), Germin (InterPro:IPR001929), Germin, manganese…	-1.97382		30.3	signalling.calcium	zm00001d049684	Transcript	(at4g00820 : 190.0) IQ-domain 17 (iqd17); CONTAINS InterPro DOMAIN/s: IQ calmodulin-binding region (InterPro:IPR000048); BEST Arabidopsis thaliana protein match is: IQ-domain 18 (TAIR:AT1G01110.2); Has 1332 Blast hits to 1131 proteins in 120 species: Archae - 0; Bacteria - 14; Metazoa - 172; Fungi - 58; Plants - 857; Viruses - 43; Other Eukaryotes - 188 (source: NCBI BLink). & (reliability: 380.0…	1.93071
20.2.99	stress.abiotic.unspecified	zm00001d049437	Transcript	(at5g39120 : 225.0) RmlC-like cupins superfamily protein; FUNCTIONS IN: manganese ion binding, nutrient reservoir activity; INVOLVED IN: biological_process unknown; LOCATED IN: endomembrane system, apoplast; CONTAINS InterPro DOMAIN/s: Cupin, RmlC-type (InterPro:IPR011051), Cupin 1 (InterPro:IPR006045), RmlC-like jelly roll fold (InterPro:IPR014710), Germin (InterPro:IPR001929), Germin, manganese…	-1.64703		30.3	signalling.calcium	zm00001d052457	Transcript	(q2qy12|aca4_orysa : 1028.0) Probable calcium-transporting ATPase 4, plasma membrane-type (EC 3.6.3.8) (Ca(2+)-ATPase isoform 4) - Oryza sativa (Rice) & (at2g41560 : 783.0) encodes a calmodulin-regulated Ca(2+)-ATPase that improves salt tolerance in yeast. localized to the vacuole.; "autoinhibited Ca(2+)-ATPase, isoform 4" (ACA4); FUNCTIONS IN: calcium-transporting ATPase activity, calmodulin bin…	-1.36716
20.2.99	stress.abiotic.unspecified	zm00001d049438	Transcript	(at5g39110 : 225.0) RmlC-like cupins superfamily protein; FUNCTIONS IN: manganese ion binding, nutrient reservoir activity; INVOLVED IN: biological_process unknown; LOCATED IN: endomembrane system, apoplast; CONTAINS InterPro DOMAIN/s: Cupin, RmlC-type (InterPro:IPR011051), Cupin 1 (InterPro:IPR006045), RmlC-like jelly roll fold (InterPro:IPR014710), Germin (InterPro:IPR001929), Germin, manganese…	-1.40173		30.3	signalling.calcium	zm00001d037551	Transcript	(at3g17470 : 400.0) Ca2+-activated RelA/spot homolog (CRSH); FUNCTIONS IN: GTP diphosphokinase activity, calcium ion binding; INVOLVED IN: guanosine tetraphosphate metabolic process; LOCATED IN: chloroplast; EXPRESSED IN: 22 plant structures; EXPRESSED DURING: 13 growth stages; CONTAINS InterPro DOMAIN/s: EF-Hand 1, calcium-binding site (InterPro:IPR018247), EF-HAND 2 (InterPro:IPR018249), EF-han…	1.25895
20.2.99	stress.abiotic.unspecified	zm00001d009296	Transcript	(q00008|prms_maize : 313.0) Pathogenesis-related protein PRMS precursor - Zea mays (Maize) & (at2g14610 : 162.0) PR1 gene expression is induced in response to a variety of pathogens. It is a useful molecular marker for the SAR response. Though the Genbank record for the cDNA associated to this gene is called 'PR-1-like', the sequence actually corresponds to PR1. Expression of this gene is salicyl…	-1.22327		30.3	signalling.calcium	zm00001d038061	Transcript	(at1g24620 : 123.0) EF hand calcium-binding protein family; FUNCTIONS IN: calcium ion binding; INVOLVED IN: response to cold; LOCATED IN: nucleus, cytoplasm; EXPRESSED IN: 7 plant structures; EXPRESSED DURING: L mature pollen stage, M germinated pollen stage, 4 anthesis, petal differentiation and expansion stage; CONTAINS InterPro DOMAIN/s: EF-Hand 1, calcium-binding site (InterPro:IPR018247), EF…	1.12163
20.2.99	stress.abiotic.unspecified	zm00001d000012	Transcript	(at5g38960 : 204.0) RmlC-like cupins superfamily protein; FUNCTIONS IN: manganese ion binding, nutrient reservoir activity; INVOLVED IN: biological_process unknown; LOCATED IN: endomembrane system, apoplast; EXPRESSED IN: leaf whorl, leaf; EXPRESSED DURING: LP.06 six leaves visible; CONTAINS InterPro DOMAIN/s: Cupin, RmlC-type (InterPro:IPR011051), Cupin 1 (InterPro:IPR006045), RmlC-like jelly ro…	-2.0312		30.3	signalling.calcium	zm00001d038576	Transcript	(q65x71|aca6_orysa : 995.0) Probable calcium-transporting ATPase 6, plasma membrane-type (EC 3.6.3.8) (Ca(2+)-ATPase isoform 6) - Oryza sativa (Rice) & (at2g41560 : 742.0) encodes a calmodulin-regulated Ca(2+)-ATPase that improves salt tolerance in yeast. localized to the vacuole.; "autoinhibited Ca(2+)-ATPase, isoform 4" (ACA4); FUNCTIONS IN: calcium-transporting ATPase activity, calmodulin bind…	-2.02129
20.2.99	stress.abiotic.unspecified	zm00001d000017	Transcript	(at5g38960 : 207.0) RmlC-like cupins superfamily protein; FUNCTIONS IN: manganese ion binding, nutrient reservoir activity; INVOLVED IN: biological_process unknown; LOCATED IN: endomembrane system, apoplast; EXPRESSED IN: leaf whorl, leaf; EXPRESSED DURING: LP.06 six leaves visible; CONTAINS InterPro DOMAIN/s: Cupin, RmlC-type (InterPro:IPR011051), Cupin 1 (InterPro:IPR006045), RmlC-like jelly ro…	-1.42384		30.3	signalling.calcium	zm00001d009755	Transcript	(at4g33050 : 428.0) embryo sac development arrest 39 (EDA39); FUNCTIONS IN: calmodulin binding; INVOLVED IN: polar nucleus fusion, response to chitin; LOCATED IN: cellular_component unknown; EXPRESSED IN: 22 plant structures; EXPRESSED DURING: 13 growth stages; CONTAINS InterPro DOMAIN/s: IQ calmodulin-binding region (InterPro:IPR000048); BEST Arabidopsis thaliana protein match is: calmodulin-bin…	-1.04592
20.2.99	stress.abiotic.unspecified	zm00001d000018	Transcript	(at5g38960 : 207.0) RmlC-like cupins superfamily protein; FUNCTIONS IN: manganese ion binding, nutrient reservoir activity; INVOLVED IN: biological_process unknown; LOCATED IN: endomembrane system, apoplast; EXPRESSED IN: leaf whorl, leaf; EXPRESSED DURING: LP.06 six leaves visible; CONTAINS InterPro DOMAIN/s: Cupin, RmlC-type (InterPro:IPR011051), Cupin 1 (InterPro:IPR006045), RmlC-like jelly ro…	-1.74895		30.3	signalling.calcium	zm00001d047402	Transcript	(at4g33050 : 139.0) embryo sac development arrest 39 (EDA39); FUNCTIONS IN: calmodulin binding; INVOLVED IN: polar nucleus fusion, response to chitin; LOCATED IN: cellular_component unknown; EXPRESSED IN: 22 plant structures; EXPRESSED DURING: 13 growth stages; CONTAINS InterPro DOMAIN/s: IQ calmodulin-binding region (InterPro:IPR000048); BEST Arabidopsis thaliana protein match is: calmodulin-bin…	1.13399
17.1.3	hormone metabolism.abscisic acid.induced-regulated-responsive-activated	zm00001d031773	Transcript	(q07764|hva22_horvu : 157.0) Protein HVA22 - Hordeum vulgare (Barley) & (at5g50720 : 124.0) Encodes one of five HVA22 homologs in Arabidopsis. HVA22 is an ABA- and stress-inducible gene first isolated from barley. Members of this gene family have only been found in eukaryotes. AtHVA22e mRNA is upregulated to varying degrees in response to cold stress, salt stress, ABA treatment or dehydration.; H…	1.38473		30.4.1	signalling.phosphinositides.phosphatidylinositol-4-phosphate 5-kinase	zm00001d029443	Transcript	(at3g14270 : 350.0) Encodes a protein that is predicted to act as a 1-phosphatidylinositol-3-phosphate (PtdIns3P) 5-kinase based on its homology to Fab1 from yeast. It contains an FYVE domain required for binding to PtdIns3P-containing membranes in yeast, as well as a Cpn60_TCP1 homology domain plus a kinase domain. fab1a/fab1b pollen grains not viable and have defective vacuolar organization.; F…	-1.02105
17.1.3	hormone metabolism.abscisic acid.induced-regulated-responsive-activated	zm00001d037988	Transcript	(p46517|emb5_maize : 105.0) Late embryogenesis abundant protein EMB564 - Zea mays (Maize) & (at2g40170 : 80.5) Encodes a group 1 LEA gene that is activated by direct binding of ABI5 to its promoter and is involved in response to ABA. Is required for normal seed development. Involved in regulating the timing of dessication tolerance and rate of water loss during seed maturation.; LATE EMBRYOGENESI…	1.7688		30.4.1	signalling.phosphinositides.phosphatidylinositol-4-phosphate 5-kinase	zm00001d032539	Transcript	(at3g09920 : 471.0) phosphatidyl inositol monophosphate 5 kinase (PIP5K9); FUNCTIONS IN: 1-phosphatidylinositol-4-phosphate 5-kinase activity, phosphatidylinositol phosphate kinase activity, ATP binding; INVOLVED IN: carbohydrate metabolic process, cellular amino acid metabolic process; LOCATED IN: cytosol, nucleus, membrane; EXPRESSED IN: 22 plant structures; EXPRESSED DURING: 13 growth stages; …	-1.41752
							30.4.1	signalling.phosphinositides.phosphatidylinositol-4-phosphate 5-kinase	zm00001d022391	Transcript	(at3g56960 : 341.0) Encodes a protein with phosphatidylinositol-4-phosphate 5-kinase activity that plays a role in pollen tip growth. The enzyme localizes to the apical plasma membrane and adjacent cytosolic region of pollen tubes. Overexpression of this gene leads to increased deposition of pectin in the cell wall at the tip of the pollen tube and causes altered pollen tube morphology.; phosphat…	1.42654
							30.5	signalling.G-proteins	zm00001d018012	Transcript	(at1g56050 : 101.0) GTP-binding protein-related; FUNCTIONS IN: GTP binding; INVOLVED IN: biological_process unknown; LOCATED IN: chloroplast, chloroplast stroma; EXPRESSED IN: 21 plant structures; EXPRESSED DURING: 13 growth stages; CONTAINS InterPro DOMAIN/s: Protein of unknown function DUF933 (InterPro:IPR013029), TGS-like (InterPro:IPR012676), GTP1/OBG (InterPro:IPR006073), Conserved hypotheti…	2.06706
							30.5	signalling.G-proteins	zm00001d021489	Transcript	(at4g00460 : 175.0) Encodes a member of KPP-like gene family, homolog of KPP (kinase partner protein) gene in tomato. Also a member of the RopGEF (guanine nucleotide exchange factor) family, containing the novel PRONE domain (plant-specific Rop nucleotide exchanger), which is exclusively active towards members of the Rop subfamily.; RHO guanyl-nucleotide exchange factor 3 (ROPGEF3); CONTAINS Inte…	1.06204
							30.5	signalling.G-proteins	zm00001d044802	Transcript	(q67vp4|rac4_orysa : 97.4) Rac-like GTP-binding protein 4 (OsRac4) (GTPase protein ROP4) - Oryza sativa (Rice) & (at4g35950 : 92.8) A member of ROP GTPases gene family-like. GTP binding protein Arac6.; RAC-like 6 (RAC6); FUNCTIONS IN: GTP binding; INVOLVED IN: small GTPase mediated signal transduction; LOCATED IN: nucleus, cytoplasm; EXPRESSED IN: 24 plant structures; EXPRESSED DURING: 15 growth …	1.14221
							30.6	signalling.MAP kinases	zm00001d043672	Transcript	(at1g73500 : 154.0) member of MAP Kinase Kinase family. Autophosphorylates and also phosphorylates MPK3 and MPK6. Independently involved in ethylene and calmalexin biosynthesis. Induces transcription of ACS2, ACS6, ERF1, ERF2, ERF5, ERF6, CYP79B2, CYP79B3, CYP71A13 and PAD3.; MAP kinase kinase 9 (MKK9); FUNCTIONS IN: protein kinase activator activity, MAP kinase kinase activity, kinase activity; …	-3.99529
							30.6	signalling.MAP kinases	zm00001d011654	Transcript	(at4g26890 : 176.0) member of MEKK subfamily; mitogen-activated protein kinase kinase kinase 16 (MAPKKK16); FUNCTIONS IN: protein serine/threonine kinase activity, protein kinase activity, kinase activity, ATP binding; INVOLVED IN: protein amino acid phosphorylation; EXPRESSED IN: root, carpel; EXPRESSED DURING: 4 anthesis; CONTAINS InterPro DOMAIN/s: Protein kinase, ATP binding site (InterPro:IP…	1.58967
							30.6	signalling.MAP kinases	zm00001d047728	Transcript	(at2g30040 : 174.0) member of MEKK subfamily; mitogen-activated protein kinase kinase kinase 14 (MAPKKK14); FUNCTIONS IN: protein serine/threonine kinase activity, protein kinase activity, kinase activity, ATP binding; INVOLVED IN: protein amino acid phosphorylation; EXPRESSED IN: 21 plant structures; EXPRESSED DURING: 11 growth stages; CONTAINS InterPro DOMAIN/s: Protein kinase, ATP binding site…	2.17463
							30.7	signalling.14-3-3 proteins	zm00001d036226	Transcript	(q6zkc0|14333_orysa : 265.0) 14-3-3-like protein GF14-C (G-box factor 14-3-3 homolog C) - Oryza sativa (Rice) & (at3g02520 : 244.0) Encodes GF14 &#957;, a 14-3-3 protein isoform (14-3-3&#957;).; general regulatory factor 7 (GRF7); FUNCTIONS IN: protein phosphorylated amino acid binding; LOCATED IN: nuclear envelope, chloroplast stroma, plasma membrane, chloroplast, cytoplasm; EXPRESSED IN: 24 pla…	-3.90026
							30.11	signalling.light	zm00001d030864	Transcript	(at2g14820 : 415.0) A member of the NPY gene family (NPY1/AT4G31820, NPY2/AT2G14820, NPY3/AT5G67440, NPY4/AT2G23050, NPY5/AT4G37590). Involved in auxin-mediated organogenesis.; NAKED PINS IN YUC MUTANTS 2 (NPY2); FUNCTIONS IN: signal transducer activity; INVOLVED IN: response to light stimulus; LOCATED IN: cellular_component unknown; EXPRESSED IN: hypophysis, root meristem; CONTAINS InterPro DOMA…	-1.66514
							30.11	signalling.light	zm00001d032696	Transcript	(at2g31160 : 208.0) LIGHT SENSITIVE HYPOCOTYLS 3 (LSH3); CONTAINS InterPro DOMAIN/s: Protein of unknown function DUF640 (InterPro:IPR006936); BEST Arabidopsis thaliana protein match is: Protein of unknown function (DUF640) (TAIR:AT1G07090.1); Has 309 Blast hits to 309 proteins in 18 species: Archae - 0; Bacteria - 0; Metazoa - 12; Fungi - 0; Plants - 297; Viruses - 0; Other Eukaryotes - 0 (source…	2.50721
							30.11	signalling.light	zm00001d023314	Transcript	(at2g30520 : 227.0) light inducible root phototropism 2 encoding a signal transducer of the phototropic response in Arabidopsis; ROOT PHOTOTROPISM 2 (RPT2); FUNCTIONS IN: signal transducer activity; INVOLVED IN: phototropism; LOCATED IN: nucleus; EXPRESSED IN: 22 plant structures; EXPRESSED DURING: 13 growth stages; CONTAINS InterPro DOMAIN/s: NPH3 (InterPro:IPR004249), BTB/POZ (InterPro:IPR01306…	1.09782
							30.11	signalling.light	zm00001d001858	Transcript	(at3g19850 : 289.0) Phototropic-responsive NPH3 family protein; FUNCTIONS IN: signal transducer activity; INVOLVED IN: response to light stimulus; LOCATED IN: endomembrane system; EXPRESSED IN: 19 plant structures; EXPRESSED DURING: 13 growth stages; CONTAINS InterPro DOMAIN/s: NPH3 (InterPro:IPR004249), BTB/POZ (InterPro:IPR013069), BTB/POZ fold (InterPro:IPR011333), BTB/POZ-like (InterPro:IPR00…	1.1192
							30.11	signalling.light	zm00001d003477	Transcript	(at4g08920 : 611.0) Encodes CRY1, a flavin-type blue-light photoreceptor with ATP binding and autophosphorylation activity. Functions in perception of blue / green ratio of light. The photoreceptor may be involved in electron transport. Mutant phenotype displays a blue light-dependent inhibition of hypocotyl elongation. Photoreceptor activity requires light-induced homodimerisation of the N-termi…	-1.44804
							30.11	signalling.light	zm00001d005051	Transcript	(at2g30520 : 223.0) light inducible root phototropism 2 encoding a signal transducer of the phototropic response in Arabidopsis; ROOT PHOTOTROPISM 2 (RPT2); FUNCTIONS IN: signal transducer activity; INVOLVED IN: phototropism; LOCATED IN: nucleus; EXPRESSED IN: 22 plant structures; EXPRESSED DURING: 13 growth stages; CONTAINS InterPro DOMAIN/s: NPH3 (InterPro:IPR004249), BTB/POZ (InterPro:IPR01306…	2.79131
							30.11	signalling.light	zm00001d006553	Transcript	(at3g22104 : 247.0) Phototropic-responsive NPH3 family protein; FUNCTIONS IN: signal transducer activity; INVOLVED IN: response to light stimulus; EXPRESSED IN: 20 plant structures; EXPRESSED DURING: 13 growth stages; CONTAINS InterPro DOMAIN/s: NPH3 (InterPro:IPR004249), BTB/POZ fold (InterPro:IPR011333), BTB/POZ-like (InterPro:IPR000210); BEST Arabidopsis thaliana protein match is: Phototropic-…	1.68921
							30.11	signalling.light	zm00001d041418	Transcript	(p0c133|iaa31_orysa : 151.0) Auxin-responsive protein IAA31 (Indoleacetic acid-induced protein 31) - Oryza sativa (Rice) & (at1g04240 : 107.0) SHY2/IAA3 regulates multiple auxin responses in roots. It is induced rapidly by IAA, and has been shown to be phosphorylated by oat phytochrome A in vitro.; SHORT HYPOCOTYL 2 (SHY2); FUNCTIONS IN: sequence-specific DNA binding transcription factor activity…	1.16225
							30.11	signalling.light	zm00001d050162	Transcript	(p93528|phyc_sorbi : 151.0) Phytochrome C - Sorghum bicolor (Sorghum) (Sorghum vulgare) & (at1g09570 : 94.7) Light-labile cytoplasmic red/far-red light photoreceptor involved in the regulation of photomorphogenesis. It exists in two inter-convertible forms: Pr and Pfr (active) and functions as a dimer.The N terminus carries a single tetrapyrrole chromophore, and the C terminus is involved in dime…	1.27773
							30.11	signalling.light	zm00001d014032	Transcript	(at2g31160 : 205.0) LIGHT SENSITIVE HYPOCOTYLS 3 (LSH3); CONTAINS InterPro DOMAIN/s: Protein of unknown function DUF640 (InterPro:IPR006936); BEST Arabidopsis thaliana protein match is: Protein of unknown function (DUF640) (TAIR:AT1G07090.1); Has 309 Blast hits to 309 proteins in 18 species: Archae - 0; Bacteria - 0; Metazoa - 12; Fungi - 0; Plants - 297; Viruses - 0; Other Eukaryotes - 0 (source…	1.38322
							30.11	signalling.light	zm00001d015342	Transcript	(at3g23290 : 196.0) LIGHT SENSITIVE HYPOCOTYLS 4 (LSH4); CONTAINS InterPro DOMAIN/s: Protein of unknown function DUF640 (InterPro:IPR006936); BEST Arabidopsis thaliana protein match is: Protein of unknown function (DUF640) (TAIR:AT2G31160.1); Has 30201 Blast hits to 17322 proteins in 780 species: Archae - 12; Bacteria - 1396; Metazoa - 17338; Fungi - 3422; Plants - 5037; Viruses - 0; Other Eukary…	1.46414
							30.11	signalling.light	zm00001d009532	Transcript	(q6at33|iaa19_orysa : 151.0) Auxin-responsive protein IAA19 (Indoleacetic acid-induced protein 19) - Oryza sativa (Rice) & (at2g22670 : 114.0) IAA8 (IAA8) gene is auxin inducible.; indoleacetic acid-induced protein 8 (IAA8); CONTAINS InterPro DOMAIN/s: Aux/IAA-ARF-dimerisation (InterPro:IPR011525), AUX/IAA protein (InterPro:IPR003311); BEST Arabidopsis thaliana protein match is: indole-3-acetic a…	1.16028
							30.11	signalling.light	zm00001d045098	Transcript	(at4g31820 : 440.0) A member of the NPY family genes (NPY1/AT4G31820, NPY2/AT2G14820, NPY3/AT5G67440, NPY4/AT2G23050, NPY5/AT4G37590). Encodes a protein with similarity to NHP3. Contains BTB/POZ domain. Promoter region has canonical auxin response element binding site and Wus binding site. Co-localizes to the late endosome with PID. Regulates cotyledon development through control of PIN1 polarity…	1.03118
							30.11	signalling.light	zm00001d046998	Transcript	(at3g23290 : 200.0) LIGHT SENSITIVE HYPOCOTYLS 4 (LSH4); CONTAINS InterPro DOMAIN/s: Protein of unknown function DUF640 (InterPro:IPR006936); BEST Arabidopsis thaliana protein match is: Protein of unknown function (DUF640) (TAIR:AT2G31160.1); Has 30201 Blast hits to 17322 proteins in 780 species: Archae - 12; Bacteria - 1396; Metazoa - 17338; Fungi - 3422; Plants - 5037; Viruses - 0; Other Eukary…	1.03908
							30.11.1	signalling.light.COP9 signalosome	zm00001d044008	Transcript	(at5g41790 : 255.0) encodes a protein that physically interacts specifically with the putative coiled-coil region of COP1 in vitro. In hypocotyl and cotyledon protoplasts, it is associated to the cytoskeleton, but not in the root. expression is not regulated by light.; COP1-interactive protein 1 (CIP1); FUNCTIONS IN: protein binding; INVOLVED IN: regulation of protein import into nucleus; LOCATED…	-1.34426
							17.8.1	hormone metabolism.salicylic acid.synthesis-degradation	zm00001d006145	Transcript	(at1g05680 : 231.0) Encodes a UDP-glucosyltransferase, UGT74E2, that acts on IBA (indole-3-butyric acid) and affects auxin homeostasis. The transcript and protein levels of this enzyme are strongly induced by H2O2 and may allow integration of ROS (reactive oxygen species) and auxin signaling. This enzyme can also transfer glycosyl groups to several compounds related to the explosive TNT when this…	-4.45699
							17.8.1	hormone metabolism.salicylic acid.synthesis-degradation	zm00001d021167	Transcript	(at1g05680 : 330.0) Encodes a UDP-glucosyltransferase, UGT74E2, that acts on IBA (indole-3-butyric acid) and affects auxin homeostasis. The transcript and protein levels of this enzyme are strongly induced by H2O2 and may allow integration of ROS (reactive oxygen species) and auxin signaling. This enzyme can also transfer glycosyl groups to several compounds related to the explosive TNT when this…	1.32664
							17.8.1.1.4	hormone metabolism.salicylic acid.synthesis-degradation.synthesis.SA glucosyltransferase ether bond making SAG	zm00001d006145	Transcript	(at1g05680 : 231.0) Encodes a UDP-glucosyltransferase, UGT74E2, that acts on IBA (indole-3-butyric acid) and affects auxin homeostasis. The transcript and protein levels of this enzyme are strongly induced by H2O2 and may allow integration of ROS (reactive oxygen species) and auxin signaling. This enzyme can also transfer glycosyl groups to several compounds related to the explosive TNT when this…	-4.45699
							17.8.1.1.4	hormone metabolism.salicylic acid.synthesis-degradation.synthesis.SA glucosyltransferase ether bond making SAG	zm00001d021167	Transcript	(at1g05680 : 330.0) Encodes a UDP-glucosyltransferase, UGT74E2, that acts on IBA (indole-3-butyric acid) and affects auxin homeostasis. The transcript and protein levels of this enzyme are strongly induced by H2O2 and may allow integration of ROS (reactive oxygen species) and auxin signaling. This enzyme can also transfer glycosyl groups to several compounds related to the explosive TNT when this…	1.32664
							17.8.1.1.5	hormone metabolism.salicylic acid.synthesis-degradation.synthesis.SA glucosyltransferase ester and ether bond making SGE, SAG	zm00001d006145	Transcript	(at1g05680 : 231.0) Encodes a UDP-glucosyltransferase, UGT74E2, that acts on IBA (indole-3-butyric acid) and affects auxin homeostasis. The transcript and protein levels of this enzyme are strongly induced by H2O2 and may allow integration of ROS (reactive oxygen species) and auxin signaling. This enzyme can also transfer glycosyl groups to several compounds related to the explosive TNT when this…	-4.45699
							17.8.1.1.5	hormone metabolism.salicylic acid.synthesis-degradation.synthesis.SA glucosyltransferase ester and ether bond making SGE, SAG	zm00001d021167	Transcript	(at1g05680 : 330.0) Encodes a UDP-glucosyltransferase, UGT74E2, that acts on IBA (indole-3-butyric acid) and affects auxin homeostasis. The transcript and protein levels of this enzyme are strongly induced by H2O2 and may allow integration of ROS (reactive oxygen species) and auxin signaling. This enzyme can also transfer glycosyl groups to several compounds related to the explosive TNT when this…	1.32664
							20.1.1	stress.biotic.respiratory burst	zm00001d040805	Transcript	(at1g09090 : 262.0) NADPH-oxidase AtrbohB plays a role in seed after-ripening. Major producer of superoxide in germinating seeds. AtrbohB pre-mRNA is alternatively spliced in seeds in a hormonally and developmentally regulated manner. ABA caused accumulation of AtrbohB-铿� mRNA and prevented prevented AtrbohB-a mRNA expression in fresh seeds.; respiratory burst oxidase homolog B (RBOHB); FUNCTIONS…	1.15374
							21.1	redox.thioredoxin	zm00001d051238	Transcript	(p80680|ftrv_maize : 156.0) Ferredoxin-thioredoxin reductase, variable chain (FTR-V) (Ferredoxin-thioredoxin reductase subunit A) (FTR-A) - Zea mays (Maize) & (at5g08410 : 106.0) ferredoxin/thioredoxin reductase subunit A (variable subunit) 2 (FTRA2); FUNCTIONS IN: ferredoxin:thioredoxin reductase activity, catalytic activity, ferredoxin reductase activity; INVOLVED IN: photosynthesis, light reac…	1.34575
							21.2.1	redox.ascorbate and glutathione.ascorbate	zm00001d020260	Transcript	(at4g39830 : 394.0) Cupredoxin superfamily protein; FUNCTIONS IN: oxidoreductase activity, L-ascorbate oxidase activity, copper ion binding; INVOLVED IN: oxidation reduction; LOCATED IN: endomembrane system, extracellular region; EXPRESSED IN: 19 plant structures; EXPRESSED DURING: 12 growth stages; CONTAINS InterPro DOMAIN/s: Multicopper oxidase, type 3 (InterPro:IPR011707), Multicopper oxidase,…	-1.91888
							21.4	redox.glutaredoxins	zm00001d018827	Transcript	(at1g32760 : 128.0) Glutaredoxin family protein; FUNCTIONS IN: electron carrier activity, protein disulfide oxidoreductase activity; INVOLVED IN: cell redox homeostasis; LOCATED IN: chloroplast; EXPRESSED IN: 12 plant structures; EXPRESSED DURING: 6 growth stages; CONTAINS InterPro DOMAIN/s: Thioredoxin fold (InterPro:IPR012335), Glutaredoxin (InterPro:IPR002109), Thioredoxin-like fold (InterPro:…	1.0491
							21.4	redox.glutaredoxins	zm00001d008843	Transcript	(at5g11930 : 93.6) Thioredoxin superfamily protein; FUNCTIONS IN: electron carrier activity, protein disulfide oxidoreductase activity; INVOLVED IN: cell redox homeostasis; EXPRESSED IN: 11 plant structures; EXPRESSED DURING: 6 growth stages; CONTAINS InterPro DOMAIN/s: Glutaredoxin-like, plant II (InterPro:IPR011905), Thioredoxin fold (InterPro:IPR012335), Glutaredoxin (InterPro:IPR002109), Thio…	1.14865
							21.4	redox.glutaredoxins	zm00001d044841	Transcript	(at5g39865 : 140.0) Glutaredoxin family protein; FUNCTIONS IN: electron carrier activity, protein disulfide oxidoreductase activity; INVOLVED IN: N-terminal protein myristoylation, cell redox homeostasis; LOCATED IN: plasma membrane; CONTAINS InterPro DOMAIN/s: Thioredoxin fold (InterPro:IPR012335), Glutaredoxin (InterPro:IPR002109), Thioredoxin-like fold (InterPro:IPR012336); BEST Arabidopsis th…	1.09371
							21.5.2	redox.peroxiredoxin.PER1	zm00001d022278	Transcript	(p52572|rehy_horvu : 370.0) Probable peroxiredoxin (EC 1.11.1.15) (Thioredoxin peroxidase) (Rehydrin homolog) (B15C) - Hordeum vulgare (Barley) & (at1g48130 : 301.0) encodes a protein similar to the 1-cysteine (1-Cys) peroxiredoxin family of antioxidants. Expression is limited to seed (aleurone and embryo) and is not induced by ABA or drought.; 1-cysteine peroxiredoxin 1 (PER1); FUNCTIONS IN: thi…	1.11324
							20.1.7	stress.biotic.PR-proteins	zm00001d023311	Transcript	(at3g14470 : 286.0) NB-ARC domain-containing disease resistance protein; FUNCTIONS IN: protein binding; INVOLVED IN: apoptosis, defense response; LOCATED IN: endomembrane system; EXPRESSED IN: 23 plant structures; EXPRESSED DURING: 14 growth stages; CONTAINS InterPro DOMAIN/s: Leucine-rich repeat-containing protein (InterPro:IPR015766), NB-ARC (InterPro:IPR002182), Leucine-rich repeat (InterPro:I…	-1.74878
							20.1.7	stress.biotic.PR-proteins	zm00001d023325	Transcript	(at3g14470 : 224.0) NB-ARC domain-containing disease resistance protein; FUNCTIONS IN: protein binding; INVOLVED IN: apoptosis, defense response; LOCATED IN: endomembrane system; EXPRESSED IN: 23 plant structures; EXPRESSED DURING: 14 growth stages; CONTAINS InterPro DOMAIN/s: Leucine-rich repeat-containing protein (InterPro:IPR015766), NB-ARC (InterPro:IPR002182), Leucine-rich repeat (InterPro:I…	-1.95301
							20.1.7	stress.biotic.PR-proteins	zm00001d007485	Transcript	(at2g34930 : 432.0) disease resistance family protein / LRR family protein; INVOLVED IN: signal transduction, defense response to fungus, defense response; LOCATED IN: cell wall; EXPRESSED IN: 10 plant structures; EXPRESSED DURING: 7 growth stages; CONTAINS InterPro DOMAIN/s: Leucine-rich repeat-containing N-terminal domain, type 2 (InterPro:IPR013210), Leucine-rich repeat (InterPro:IPR001611); B…	-1.61037
							20.1.7	stress.biotic.PR-proteins	zm00001d007935	Transcript	(at5g42510 : 114.0) Disease resistance-responsive (dirigent-like protein) family protein; FUNCTIONS IN: molecular_function unknown; INVOLVED IN: defense response; LOCATED IN: endomembrane system; CONTAINS InterPro DOMAIN/s: Plant disease resistance response protein (InterPro:IPR004265); BEST Arabidopsis thaliana protein match is: Disease resistance-responsive (dirigent-like protein) family protei…	2.58967
							20.1.7	stress.biotic.PR-proteins	zm00001d042768	Transcript	(p23472|chly_hevbr : 376.0) Hevamine-A precursor [Includes: Chitinase (EC 3.2.1.14); Lysozyme (EC 3.2.1.17)] - Hevea brasiliensis (Para rubber tree) & (at5g24090 : 343.0) Chitinase A (class III) expressed exclusively under environmental stress conditions.; chitinase A (CHIA); FUNCTIONS IN: cation binding, hydrolase activity, hydrolyzing O-glycosyl compounds, catalytic activity; INVOLVED IN: respo…	-1.39968
							20.1.7	stress.biotic.PR-proteins	zm00001d043988	Transcript	(p29024|chia_phaan : 363.0) Acidic endochitinase precursor (EC 3.2.1.14) - Phaseolus angularis (Adzuki bean) (Vigna angularis) & (at5g24090 : 344.0) Chitinase A (class III) expressed exclusively under environmental stress conditions.; chitinase A (CHIA); FUNCTIONS IN: cation binding, hydrolase activity, hydrolyzing O-glycosyl compounds, catalytic activity; INVOLVED IN: response to salt stress, re…	-1.00941
							20.1.7	stress.biotic.PR-proteins	zm00001d048814	Transcript	(at5g42510 : 89.0) Disease resistance-responsive (dirigent-like protein) family protein; FUNCTIONS IN: molecular_function unknown; INVOLVED IN: defense response; LOCATED IN: endomembrane system; CONTAINS InterPro DOMAIN/s: Plant disease resistance response protein (InterPro:IPR004265); BEST Arabidopsis thaliana protein match is: Disease resistance-responsive (dirigent-like protein) family protein…	-1.0624
							20.1.7	stress.biotic.PR-proteins	zm00001d051479	Transcript	(at1g65920 : 489.0) Regulator of chromosome condensation (RCC1) family with FYVE zinc finger domain; FUNCTIONS IN: zinc ion binding; LOCATED IN: plasma membrane, vacuole; EXPRESSED IN: 11 plant structures; EXPRESSED DURING: 6 growth stages; CONTAINS InterPro DOMAIN/s: Regulator of chromosome condensation, RCC1 (InterPro:IPR000408), Disease resistance/zinc finger/chromosome condensation-like regio…	1.1491
							20.1.7	stress.biotic.PR-proteins	zm00001d052927	Transcript	(at3g14470 : 211.0) NB-ARC domain-containing disease resistance protein; FUNCTIONS IN: protein binding; INVOLVED IN: apoptosis, defense response; LOCATED IN: endomembrane system; EXPRESSED IN: 23 plant structures; EXPRESSED DURING: 14 growth stages; CONTAINS InterPro DOMAIN/s: Leucine-rich repeat-containing protein (InterPro:IPR015766), NB-ARC (InterPro:IPR002182), Leucine-rich repeat (InterPro:I…	-1.40027
							20.1.7	stress.biotic.PR-proteins	zm00001d053171	Transcript	(at1g69550 : 143.0) disease resistance protein (TIR-NBS-LRR class); FUNCTIONS IN: transmembrane receptor activity, nucleoside-triphosphatase activity, nucleotide binding, ATP binding; INVOLVED IN: signal transduction, defense response, apoptosis, innate immune response; LOCATED IN: intrinsic to membrane, endomembrane system; EXPRESSED IN: 21 plant structures; EXPRESSED DURING: 13 growth stages; C…	-1.25402
							20.1.7	stress.biotic.PR-proteins	zm00001d014062	Transcript	(at2g34930 : 129.0) disease resistance family protein / LRR family protein; INVOLVED IN: signal transduction, defense response to fungus, defense response; LOCATED IN: cell wall; EXPRESSED IN: 10 plant structures; EXPRESSED DURING: 7 growth stages; CONTAINS InterPro DOMAIN/s: Leucine-rich repeat-containing N-terminal domain, type 2 (InterPro:IPR013210), Leucine-rich repeat (InterPro:IPR001611); B…	-2.51885
							20.1.7	stress.biotic.PR-proteins	zm00001d016219	Transcript	(at2g33060 : 315.0) receptor like protein 27 (RLP27); FUNCTIONS IN: kinase activity; INVOLVED IN: signal transduction, defense response; LOCATED IN: endomembrane system; CONTAINS InterPro DOMAIN/s: Leucine-rich repeat, typical subtype (InterPro:IPR003591), Leucine-rich repeat (InterPro:IPR001611); BEST Arabidopsis thaliana protein match is: receptor like protein 26 (TAIR:AT2G33050.1); Has 94044 B…	-1.89604
							20.1.7	stress.biotic.PR-proteins	zm00001d019356	Transcript	(at3g14470 : 418.0) NB-ARC domain-containing disease resistance protein; FUNCTIONS IN: protein binding; INVOLVED IN: apoptosis, defense response; LOCATED IN: endomembrane system; EXPRESSED IN: 23 plant structures; EXPRESSED DURING: 14 growth stages; CONTAINS InterPro DOMAIN/s: Leucine-rich repeat-containing protein (InterPro:IPR015766), NB-ARC (InterPro:IPR002182), Leucine-rich repeat (InterPro:I…	-3.45084
							20.1.7	stress.biotic.PR-proteins	zm00001d048014	Transcript	(at1g75050 : 264.0) Pathogenesis-related thaumatin superfamily protein; FUNCTIONS IN: molecular_function unknown; INVOLVED IN: response to other organism; LOCATED IN: endomembrane system; EXPRESSED IN: 6 plant structures; EXPRESSED DURING: 4 anthesis, petal differentiation and expansion stage; CONTAINS InterPro DOMAIN/s: Thaumatin, conserved site (InterPro:IPR017949), Thaumatin, pathogenesis-rela…	1.18913
							20.1.7.10	stress.biotic.PR-proteins.NPR	zm00001d039469	Transcript	(at1g64280 : 259.0) This gene is a key regulator of the salicylic acid (SA)-mediated systemic acquired resistance (SAR) pathway. It is similar to the transcription factor inhibitor I kappa B, and contains ankyrin repeats. It confers resistance to the pathogens Pseudomonas syringae and Peronospora parasitica in a dosage-dependent fashion. Although transgenic Arabidopsis plants overexpressing NPR1 …	-1.25832
							20.1.7.10.1	stress.biotic.PR-proteins.NPR.NPR1	zm00001d039469	Transcript	(at1g64280 : 259.0) This gene is a key regulator of the salicylic acid (SA)-mediated systemic acquired resistance (SAR) pathway. It is similar to the transcription factor inhibitor I kappa B, and contains ankyrin repeats. It confers resistance to the pathogens Pseudomonas syringae and Peronospora parasitica in a dosage-dependent fashion. Although transgenic Arabidopsis plants overexpressing NPR1 …	-1.25832
							29.5	protein.degradation	zm00001d029387	Transcript	(at1g02170 : 182.0) Metacaspase AtMCP1b. Arginine/lysine-specific cysteine protease activity. Induces apoptosis in yeast. Contains Pfam profile PF00656: ICE-like protease (caspase) p20 domain; metacaspase 1 (AMC1); FUNCTIONS IN: cysteine-type endopeptidase activity; INVOLVED IN: proteolysis, induction of apoptosis; LOCATED IN: chloroplast; EXPRESSED IN: 23 plant structures; EXPRESSED DURING: 15 g…	-1.58025
							29.5	protein.degradation	zm00001d029388	Transcript	(at1g02170 : 174.0) Metacaspase AtMCP1b. Arginine/lysine-specific cysteine protease activity. Induces apoptosis in yeast. Contains Pfam profile PF00656: ICE-like protease (caspase) p20 domain; metacaspase 1 (AMC1); FUNCTIONS IN: cysteine-type endopeptidase activity; INVOLVED IN: proteolysis, induction of apoptosis; LOCATED IN: chloroplast; EXPRESSED IN: 23 plant structures; EXPRESSED DURING: 15 g…	-4.99529
							29.5	protein.degradation	zm00001d029410	Transcript	(at2g27920 : 85.9) serine carboxypeptidase-like 51 (SCPL51); FUNCTIONS IN: serine-type carboxypeptidase activity; INVOLVED IN: proteolysis; LOCATED IN: mitochondrion; EXPRESSED IN: 22 plant structures; EXPRESSED DURING: 13 growth stages; CONTAINS InterPro DOMAIN/s: Peptidase S10, serine carboxypeptidase (InterPro:IPR001563), Peptidase S10, serine carboxypeptidase, active site (InterPro:IPR018202)…	-1.09259
							29.5	protein.degradation	zm00001d029475	Transcript	(at1g75460 : 139.0) ATP-dependent protease La (LON) domain protein; FUNCTIONS IN: ATP-dependent peptidase activity; INVOLVED IN: proteolysis; LOCATED IN: chloroplast; EXPRESSED IN: 19 plant structures; EXPRESSED DURING: 11 growth stages; CONTAINS InterPro DOMAIN/s: Peptidase S16, lon N-terminal (InterPro:IPR003111); BEST Arabidopsis thaliana protein match is: ATP-dependent protease La (LON) domai…	-1.30032
							29.5	protein.degradation	zm00001d001771	Transcript	(at3g52500 : 308.0) Eukaryotic aspartyl protease family protein; FUNCTIONS IN: aspartic-type endopeptidase activity; INVOLVED IN: proteolysis; LOCATED IN: cell wall, membrane, plant-type cell wall; EXPRESSED IN: 22 plant structures; EXPRESSED DURING: 13 growth stages; CONTAINS InterPro DOMAIN/s: Peptidase aspartic (InterPro:IPR021109), Peptidase aspartic, catalytic (InterPro:IPR009007), Peptidase…	1.23282
							29.5	protein.degradation	zm00001d039682	Transcript	(at1g70550 : 289.0) Protein of Unknown Function (DUF239); INVOLVED IN: biological_process unknown; LOCATED IN: endomembrane system; EXPRESSED IN: 21 plant structures; EXPRESSED DURING: 10 growth stages; CONTAINS InterPro DOMAIN/s: Protein of unknown function DUF239, plant (InterPro:IPR004314); BEST Arabidopsis thaliana protein match is: Protein of Unknown Function (DUF239) (TAIR:AT1G23340.2); Has…	1.00471
							29.5	protein.degradation	zm00001d048644	Transcript	(at3g13510 : 158.0) Protein of Unknown Function (DUF239); INVOLVED IN: biological_process unknown; LOCATED IN: endomembrane system; EXPRESSED IN: 22 plant structures; EXPRESSED DURING: 13 growth stages; CONTAINS InterPro DOMAIN/s: Protein of unknown function DUF239, plant (InterPro:IPR004314); BEST Arabidopsis thaliana protein match is: Protein of Unknown Function (DUF239) (TAIR:AT1G55360.1); Has…	-2.63088
							29.5	protein.degradation	zm00001d014682	Transcript	(at3g20210 : 80.1) Encodes a vacuolar processing enzyme with caspase-1-like activity that is specifically expressed in inner integument of developing seeds. Mutants display abnormal seed coat development. It is speculated to be involved in cell death of limited cell layers, the purpose of which is to form a seed coat.; delta vacuolar processing enzyme (DELTA-VPE); CONTAINS InterPro DOMAIN/s: Pept…	-2.74252
							29.5	protein.degradation	zm00001d014983	Transcript	(p37891|cbp3_orysa : 242.0) Serine carboxypeptidase 3 precursor (EC 3.4.16.5) (Serine carboxypeptidase III) - Oryza sativa (Rice) & (at3g45010 : 193.0) serine carboxypeptidase-like 48 (scpl48); FUNCTIONS IN: serine-type carboxypeptidase activity; INVOLVED IN: proteolysis; LOCATED IN: endomembrane system; EXPRESSED IN: 24 plant structures; EXPRESSED DURING: 13 growth stages; CONTAINS InterPro DOMA…	-1.15964
							29.5	protein.degradation	zm00001d035672	Transcript	(at2g37660 : 111.0) NAD(P)-binding Rossmann-fold superfamily protein; FUNCTIONS IN: copper ion binding; INVOLVED IN: defense response to bacterium; LOCATED IN: thylakoid, apoplast, chloroplast stroma, chloroplast; EXPRESSED IN: 24 plant structures; EXPRESSED DURING: 15 growth stages; CONTAINS InterPro DOMAIN/s: 3-beta hydroxysteroid dehydrogenase/isomerase (InterPro:IPR002225), NAD(P)-binding dom…	-1.01995
							29.5	protein.degradation	zm00001d046801	Transcript	(at2g24280 : 145.0) alpha/beta-Hydrolases superfamily protein; FUNCTIONS IN: serine-type peptidase activity, serine-type carboxypeptidase activity; INVOLVED IN: proteolysis; LOCATED IN: endomembrane system, lysosome; EXPRESSED IN: 22 plant structures; EXPRESSED DURING: 13 growth stages; CONTAINS InterPro DOMAIN/s: Peptidase S28 (InterPro:IPR008758); BEST Arabidopsis thaliana protein match is: Ser…	-2.23646
							29.5	protein.degradation	zm00001d047210	Transcript	(at1g02170 : 133.0) Metacaspase AtMCP1b. Arginine/lysine-specific cysteine protease activity. Induces apoptosis in yeast. Contains Pfam profile PF00656: ICE-like protease (caspase) p20 domain; metacaspase 1 (AMC1); FUNCTIONS IN: cysteine-type endopeptidase activity; INVOLVED IN: proteolysis, induction of apoptosis; LOCATED IN: chloroplast; EXPRESSED IN: 23 plant structures; EXPRESSED DURING: 15 g…	-2.09638
							29.5.1	protein.degradation.subtilases	zm00001d029686	Transcript	(at1g04110 : 520.0) Initially identified as a mutation affecting stomatal development and distribution. Encodes a protein similar to serine proteases.; STOMATAL DENSITY AND DISTRIBUTION (SDD1); CONTAINS InterPro DOMAIN/s: Protease-associated PA (InterPro:IPR003137), Proteinase inhibitor, propeptide (InterPro:IPR009020), Peptidase S8/S53, subtilisin/kexin/sedolisin (InterPro:IPR000209), Peptidase …	2.03272
							29.5.1	protein.degradation.subtilases	zm00001d033194	Transcript	(at5g67360 : 875.0) Encodes a subtilisin-like serine protease essential for mucilage release from seed coats.; ARA12; FUNCTIONS IN: serine-type endopeptidase activity; INVOLVED IN: proteolysis, seed coat development, mucilage metabolic process involved seed coat development, mucilage extrusion from seed coat; LOCATED IN: extracellular region, apoplast, cell wall, plant-type cell wall; EXPRESSED I…	1.26495
							29.5.1	protein.degradation.subtilases	zm00001d026068	Transcript	(at5g51750 : 931.0) subtilase 1.3 (SBT1.3); FUNCTIONS IN: identical protein binding, serine-type endopeptidase activity; INVOLVED IN: proteolysis, negative regulation of catalytic activity; LOCATED IN: apoplast; EXPRESSED IN: 26 plant structures; EXPRESSED DURING: 13 growth stages; CONTAINS InterPro DOMAIN/s: Protease-associated PA (InterPro:IPR003137), Proteinase inhibitor, propeptide (InterPro:…	1.20846
							29.5.1	protein.degradation.subtilases	zm00001d050092	Transcript	(at3g14240 : 888.0) Subtilase family protein; FUNCTIONS IN: identical protein binding, serine-type endopeptidase activity; INVOLVED IN: proteolysis, negative regulation of catalytic activity; LOCATED IN: endomembrane system; EXPRESSED IN: 22 plant structures; EXPRESSED DURING: 13 growth stages; CONTAINS InterPro DOMAIN/s: Protease-associated PA (InterPro:IPR003137), Proteinase inhibitor, propepti…	1.08271
							29.5.1	protein.degradation.subtilases	zm00001d015798	Transcript	(at5g59810 : 222.0) SBT5.4; FUNCTIONS IN: identical protein binding, serine-type endopeptidase activity; INVOLVED IN: proteolysis, negative regulation of catalytic activity; EXPRESSED IN: 12 plant structures; EXPRESSED DURING: 4 anthesis, C globular stage, petal differentiation and expansion stage; CONTAINS InterPro DOMAIN/s: Protease-associated PA (InterPro:IPR003137), Proteinase inhibitor, prop…	-1.13825
							29.5.1	protein.degradation.subtilases	zm00001d021283	Transcript	(at4g10550 : 261.0) Subtilase family protein; FUNCTIONS IN: identical protein binding, serine-type endopeptidase activity; INVOLVED IN: proteolysis, negative regulation of catalytic activity; EXPRESSED IN: 8 plant structures; EXPRESSED DURING: F mature embryo stage, petal differentiation and expansion stage, E expanded cotyledon stage, D bilateral stage; CONTAINS InterPro DOMAIN/s: Protease-assoc…	1.10968
							29.5.1	protein.degradation.subtilases	zm00001d048494	Transcript	(at1g04110 : 438.0) Initially identified as a mutation affecting stomatal development and distribution. Encodes a protein similar to serine proteases.; STOMATAL DENSITY AND DISTRIBUTION (SDD1); CONTAINS InterPro DOMAIN/s: Protease-associated PA (InterPro:IPR003137), Proteinase inhibitor, propeptide (InterPro:IPR009020), Peptidase S8/S53, subtilisin/kexin/sedolisin (InterPro:IPR000209), Peptidase …	1.01774
							29.5.3	protein.degradation.cysteine protease	zm00001d007464	Transcript	(o65039|cysep_ricco : 232.0) Vignain precursor (EC 3.4.22.-) (Cysteine endopeptidase) - Ricinus communis (Castor bean) & (at5g50260 : 221.0) Cysteine proteinases superfamily protein; FUNCTIONS IN: cysteine-type endopeptidase activity, cysteine-type peptidase activity; INVOLVED IN: proteolysis; LOCATED IN: endomembrane system; EXPRESSED IN: 8 plant structures; EXPRESSED DURING: 4 anthesis, C globu…	-3.70678
							29.5.3	protein.degradation.cysteine protease	zm00001d042446	Transcript	(p25250|cysp2_horvu : 489.0) Cysteine proteinase EP-B 2 precursor (EC 3.4.22.-) - Hordeum vulgare (Barley) & (at5g50260 : 408.0) Cysteine proteinases superfamily protein; FUNCTIONS IN: cysteine-type endopeptidase activity, cysteine-type peptidase activity; INVOLVED IN: proteolysis; LOCATED IN: endomembrane system; EXPRESSED IN: 8 plant structures; EXPRESSED DURING: 4 anthesis, C globular stage, p…	-1.81632
							29.5.3	protein.degradation.cysteine protease	zm00001d012120	Transcript	(p25250|cysp2_horvu : 452.0) Cysteine proteinase EP-B 2 precursor (EC 3.4.22.-) - Hordeum vulgare (Barley) & (at5g50260 : 370.0) Cysteine proteinases superfamily protein; FUNCTIONS IN: cysteine-type endopeptidase activity, cysteine-type peptidase activity; INVOLVED IN: proteolysis; LOCATED IN: endomembrane system; EXPRESSED IN: 8 plant structures; EXPRESSED DURING: 4 anthesis, C globular stage, p…	-3.07502
							29.5.4	protein.degradation.aspartate protease	zm00001d006525	Transcript	(at2g03200 : 247.0) Eukaryotic aspartyl protease family protein; FUNCTIONS IN: aspartic-type endopeptidase activity; INVOLVED IN: proteolysis; LOCATED IN: endomembrane system; EXPRESSED IN: 10 plant structures; EXPRESSED DURING: 4 anthesis, C globular stage, petal differentiation and expansion stage; CONTAINS InterPro DOMAIN/s: Peptidase aspartic (InterPro:IPR021109), Peptidase aspartic, catalyti…	-1.24683
							29.5.4	protein.degradation.aspartate protease	zm00001d042898	Transcript	(at5g02190 : 384.0) encodes an aspartic protease, has an important role in determining cell fate during embryonic development and in reproduction processes. The loss-of-function mutation of PCS1 causes degeneration of both male and female gametophytes and excessive cell death of developing embryos during torpedo stage.; PROMOTION OF CELL SURVIVAL 1 (PCS1); CONTAINS InterPro DOMAIN/s: Peptidase as…	1.8446
							29.5.4	protein.degradation.aspartate protease	zm00001d049997	Transcript	(at2g03200 : 308.0) Eukaryotic aspartyl protease family protein; FUNCTIONS IN: aspartic-type endopeptidase activity; INVOLVED IN: proteolysis; LOCATED IN: endomembrane system; EXPRESSED IN: 10 plant structures; EXPRESSED DURING: 4 anthesis, C globular stage, petal differentiation and expansion stage; CONTAINS InterPro DOMAIN/s: Peptidase aspartic (InterPro:IPR021109), Peptidase aspartic, catalyti…	2.59127
							29.5.4	protein.degradation.aspartate protease	zm00001d053001	Transcript	(at1g64830 : 171.0) Eukaryotic aspartyl protease family protein; FUNCTIONS IN: aspartic-type endopeptidase activity; INVOLVED IN: proteolysis; LOCATED IN: endomembrane system; EXPRESSED IN: sperm cell; CONTAINS InterPro DOMAIN/s: Peptidase aspartic (InterPro:IPR021109), Peptidase aspartic, catalytic (InterPro:IPR009007), Peptidase A1 (InterPro:IPR001461), Peptidase aspartic, active site (InterPro…	-1.80265
							29.5.4	protein.degradation.aspartate protease	zm00001d012415	Transcript	(at5g02190 : 378.0) encodes an aspartic protease, has an important role in determining cell fate during embryonic development and in reproduction processes. The loss-of-function mutation of PCS1 causes degeneration of both male and female gametophytes and excessive cell death of developing embryos during torpedo stage.; PROMOTION OF CELL SURVIVAL 1 (PCS1); CONTAINS InterPro DOMAIN/s: Peptidase as…	1.27132
							29.5.5	protein.degradation.serine protease	zm00001d004691	Transcript	(at5g42240 : 232.0) serine carboxypeptidase-like 42 (scpl42); FUNCTIONS IN: serine-type carboxypeptidase activity; INVOLVED IN: proteolysis; LOCATED IN: cell wall; EXPRESSED IN: 23 plant structures; EXPRESSED DURING: 13 growth stages; CONTAINS InterPro DOMAIN/s: Peptidase S10, serine carboxypeptidase (InterPro:IPR001563), Peptidase S10, serine carboxypeptidase, active site (InterPro:IPR018202); B…	-3.16521
							29.5.5	protein.degradation.serine protease	zm00001d007372	Transcript	(at1g28110 : 232.0) serine carboxypeptidase-like 45 (SCPL45); FUNCTIONS IN: serine-type carboxypeptidase activity; INVOLVED IN: proteolysis; LOCATED IN: plant-type cell wall; EXPRESSED IN: 21 plant structures; EXPRESSED DURING: 13 growth stages; CONTAINS InterPro DOMAIN/s: Peptidase S10, serine carboxypeptidase (InterPro:IPR001563), Peptidase S10, serine carboxypeptidase, active site (InterPro:IP…	-2.10534
							29.5.5	protein.degradation.serine protease	zm00001d051206	Transcript	(at5g23210 : 152.0) serine carboxypeptidase-like 34 (SCPL34); FUNCTIONS IN: serine-type carboxypeptidase activity; INVOLVED IN: proteolysis; LOCATED IN: plant-type cell wall; EXPRESSED IN: 22 plant structures; EXPRESSED DURING: 13 growth stages; CONTAINS InterPro DOMAIN/s: Peptidase S10, serine carboxypeptidase (InterPro:IPR001563), Peptidase S10, serine carboxypeptidase, active site (InterPro:IP…	-1.26448
							29.5.5	protein.degradation.serine protease	zm00001d014983	Transcript	(p37891|cbp3_orysa : 242.0) Serine carboxypeptidase 3 precursor (EC 3.4.16.5) (Serine carboxypeptidase III) - Oryza sativa (Rice) & (at3g45010 : 193.0) serine carboxypeptidase-like 48 (scpl48); FUNCTIONS IN: serine-type carboxypeptidase activity; INVOLVED IN: proteolysis; LOCATED IN: endomembrane system; EXPRESSED IN: 24 plant structures; EXPRESSED DURING: 13 growth stages; CONTAINS InterPro DOMA…	-1.15964
							29.5.7	protein.degradation.metalloprotease	zm00001d037232	Transcript	(at5g15250 : 832.0) Encodes an FtsH protease that is localized to the chloroplast. AtFtsH6 is involved in the degradation of both Lhcb3 and Lhcb1 during senescence and high-light acclimation.; FTSH protease 6 (FTSH6); CONTAINS InterPro DOMAIN/s: Peptidase M41, FtsH (InterPro:IPR005936), ATPase, AAA+ type, core (InterPro:IPR003593), ATPase, AAA-type, core (InterPro:IPR003959), ATPase, AAA-type, co…	-1.29785
							29.5.9	protein.degradation.AAA type	zm00001d027341	Transcript	(at2g46620 : 305.0) P-loop containing nucleoside triphosphate hydrolases superfamily protein; FUNCTIONS IN: nucleoside-triphosphatase activity, ATPase activity, nucleotide binding, ATP binding; LOCATED IN: endomembrane system; EXPRESSED IN: 22 plant structures; EXPRESSED DURING: 13 growth stages; CONTAINS InterPro DOMAIN/s: ATPase, AAA+ type, core (InterPro:IPR003593), ATPase, AAA-type, core (Int…	-1.22319
							29.5.9	protein.degradation.AAA type	zm00001d014623	Transcript	(at3g28580 : 293.0) P-loop containing nucleoside triphosphate hydrolases superfamily protein; FUNCTIONS IN: nucleoside-triphosphatase activity, ATPase activity, nucleotide binding, ATP binding; INVOLVED IN: response to abscisic acid stimulus; LOCATED IN: endoplasmic reticulum; EXPRESSED IN: 10 plant structures; EXPRESSED DURING: LP.04 four leaves visible, 4 anthesis, petal differentiation and exp…	1.17463
							29.5.9	protein.degradation.AAA type	zm00001d021638	Transcript	(at3g50930 : 333.0) cytochrome BC1 synthesis (BCS1); FUNCTIONS IN: nucleoside-triphosphatase activity, ATPase activity, nucleotide binding, ATP binding; LOCATED IN: mitochondrion; EXPRESSED IN: 24 plant structures; EXPRESSED DURING: 13 growth stages; CONTAINS InterPro DOMAIN/s: ATPase, AAA-type, core (InterPro:IPR003959), ATPase, AAA+ type, core (InterPro:IPR003593), ATPase, AAA-type, conserved s…	-4.58025
							29.5.9	protein.degradation.AAA type	zm00001d000156	Transcript	(at4g04910 : 120.0) N-ethylmaleimide sensitive factor; N-ethylmaleimide sensitive factor (NSF); FUNCTIONS IN: protein binding; LOCATED IN: vacuole; EXPRESSED IN: 26 plant structures; EXPRESSED DURING: 15 growth stages; CONTAINS InterPro DOMAIN/s: ATPase, AAA+ type, core (InterPro:IPR003593), ATPase, AAA-type, core (InterPro:IPR003959), ATPase, AAA-type, conserved site (InterPro:IPR003960), Aspart…	2.95545
							29.5.11.1	protein.degradation.ubiquitin.ubiquitin	zm00001d042449	Transcript	(at5g14360 : 84.7) Ubiquitin-like superfamily protein; CONTAINS InterPro DOMAIN/s: Ubiquitin (InterPro:IPR000626), Ubiquitin supergroup (InterPro:IPR019955); BEST Arabidopsis thaliana protein match is: Ubiquitin-like superfamily protein (TAIR:AT5G40630.1); Has 222 Blast hits to 222 proteins in 21 species: Archae - 0; Bacteria - 0; Metazoa - 4; Fungi - 6; Plants - 210; Viruses - 0; Other Eukaryote…	1.20002
							29.5.11.3	protein.degradation.ubiquitin.E2	zm00001d002570	Transcript	(at3g57870 : 90.9) Encodes a SUMO liagse that directs the attachment of the small protein SUMO to target proteins via an isopeptide bond. This enzyme is localized to the nucleus and plants with reduced levels of this protein show higher sensitivity to ABA in root growth inhibition assays. It has high similarity to the yeast UBC9 SUMO ligase and is sometimes referred to by that name.; sumo conjuga…	2.32664
							29.5.11.3	protein.degradation.ubiquitin.E2	zm00001d008260	Transcript	(at1g50490 : 186.0) Encodes one of two ubiquitin-conjugating enzymes belonging to the E2-C gene family (the other being UBC19). Transcript is always found in diving cells, but also in other non-dividing cells.; ubiquitin-conjugating enzyme 20 (UBC20); CONTAINS InterPro DOMAIN/s: Ubiquitin-conjugating enzyme/RWD-like (InterPro:IPR016135), Ubiquitin-conjugating enzyme E2 H10 (InterPro:IPR015582), U…	1.11027
							29.5.11.4.2	protein.degradation.ubiquitin.E3.RING	zm00001d027483	Transcript	(at1g20823 : 95.1) RING/U-box superfamily protein; FUNCTIONS IN: zinc ion binding; INVOLVED IN: response to chitin; EXPRESSED IN: 22 plant structures; EXPRESSED DURING: 13 growth stages; CONTAINS InterPro DOMAIN/s: Zinc finger, RING-type (InterPro:IPR001841), Zinc finger, C3HC4 RING-type (InterPro:IPR018957); BEST Arabidopsis thaliana protein match is: RING/U-box superfamily protein (TAIR:AT1G764…	1.51372
							29.5.11.4.2	protein.degradation.ubiquitin.E3.RING	zm00001d027684	Transcript	(at5g43420 : 93.6) RING/U-box superfamily protein; FUNCTIONS IN: zinc ion binding; CONTAINS InterPro DOMAIN/s: Zinc finger, RING-type (InterPro:IPR001841), Zinc finger, C3HC4 RING-type (InterPro:IPR018957); BEST Arabidopsis thaliana protein match is: RING/U-box superfamily protein (TAIR:AT1G04360.1); Has 1807 Blast hits to 1807 proteins in 277 species: Archae - 0; Bacteria - 0; Metazoa - 736; Fun…	2.17463
							29.5.11.4.2	protein.degradation.ubiquitin.E3.RING	zm00001d030945	Transcript	(at3g18930 : 127.0) RING/U-box superfamily protein; FUNCTIONS IN: zinc ion binding; EXPRESSED IN: 23 plant structures; EXPRESSED DURING: 13 growth stages; CONTAINS InterPro DOMAIN/s: Zinc finger, RING-type (InterPro:IPR001841), Zinc finger, C3HC4 RING-type (InterPro:IPR018957); BEST Arabidopsis thaliana protein match is: RING/U-box superfamily protein (TAIR:AT3G03550.1); Has 35333 Blast hits to 3…	2.0491
							29.5.11.4.2	protein.degradation.ubiquitin.E3.RING	zm00001d024886	Transcript	(at5g60710 : 208.0) Zinc finger (C3HC4-type RING finger) family protein; FUNCTIONS IN: ubiquitin-protein ligase activity, zinc ion binding; INVOLVED IN: N-terminal protein myristoylation; LOCATED IN: plasma membrane; EXPRESSED IN: 24 plant structures; EXPRESSED DURING: 15 growth stages; CONTAINS InterPro DOMAIN/s: Zinc finger, RING-type (InterPro:IPR001841), Zinc finger, C3HC4 RING-type (InterPro…	-1.05425
							29.5.11.4.2	protein.degradation.ubiquitin.E3.RING	zm00001d025915	Transcript	(at4g03510 : 117.0) RMA1 encodes a novel 28 kDa protein with a RING finger motif and a C-terminal membrane-anchoring domain that is involved in the secretory pathway. Has E3 ubiquitin ligase activity.; RING membrane-anchor 1 (RMA1); CONTAINS InterPro DOMAIN/s: Zinc finger, RING-type, conserved site (InterPro:IPR017907), Zinc finger, RING-type (InterPro:IPR001841), Zinc finger, C3HC4 RING-type (In…	1.21621
							29.5.11.4.2	protein.degradation.ubiquitin.E3.RING	zm00001d003624	Transcript	(at3g19380 : 95.9) plant U-box 25 (PUB25); FUNCTIONS IN: ubiquitin-protein ligase activity, binding; INVOLVED IN: response to chitin; LOCATED IN: ubiquitin ligase complex; EXPRESSED IN: 22 plant structures; EXPRESSED DURING: 12 growth stages; CONTAINS InterPro DOMAIN/s: U box domain (InterPro:IPR003613), Armadillo-like helical (InterPro:IPR011989), Armadillo-type fold (InterPro:IPR016024); BEST A…	-2.71776
							29.5.11.4.2	protein.degradation.ubiquitin.E3.RING	zm00001d005685	Transcript	(at5g40250 : 144.0) RING/U-box superfamily protein; FUNCTIONS IN: zinc ion binding; EXPRESSED IN: 22 plant structures; EXPRESSED DURING: 13 growth stages; CONTAINS InterPro DOMAIN/s: Zinc finger, RING-type (InterPro:IPR001841), Zinc finger, C3HC4 RING-type (InterPro:IPR018957); BEST Arabidopsis thaliana protein match is: RING/U-box superfamily protein (TAIR:AT1G23980.1); Has 9426 Blast hits to 94…	3.32664
							29.5.11.4.2	protein.degradation.ubiquitin.E3.RING	zm00001d005699	Transcript	(at3g47820 : 130.0) PLANT U-BOX 39 (PUB39); FUNCTIONS IN: ubiquitin-protein ligase activity, binding; INVOLVED IN: protein ubiquitination; LOCATED IN: ubiquitin ligase complex; CONTAINS InterPro DOMAIN/s: U box domain (InterPro:IPR003613), Armadillo-like helical (InterPro:IPR011989), Armadillo (InterPro:IPR000225), Armadillo-type fold (InterPro:IPR016024); BEST Arabidopsis thaliana protein match …	1.07686
							29.5.11.4.2	protein.degradation.ubiquitin.E3.RING	zm00001d006879	Transcript	(at1g72310 : 87.0) Encodes a putative RING-H2 zinc finger protein ATL3 (ATL3).; ATL3; FUNCTIONS IN: zinc ion binding; EXPRESSED IN: 22 plant structures; EXPRESSED DURING: 13 growth stages; CONTAINS InterPro DOMAIN/s: Zinc finger, RING-type (InterPro:IPR001841), Zinc finger, C3HC4 RING-type (InterPro:IPR018957); BEST Arabidopsis thaliana protein match is: RING/U-box superfamily protein (TAIR:AT1G5…	2.19735
							29.5.11.4.2	protein.degradation.ubiquitin.E3.RING	zm00001d007609	Transcript	(at4g33565 : 90.1) RING/U-box superfamily protein; FUNCTIONS IN: zinc ion binding; INVOLVED IN: biological_process unknown; LOCATED IN: plasma membrane; CONTAINS InterPro DOMAIN/s: Zinc finger, RING-type (InterPro:IPR001841), Zinc finger, C3HC4 RING-type (InterPro:IPR018957); BEST Arabidopsis thaliana protein match is: RING/U-box superfamily protein (TAIR:AT1G72220.1); Has 9700 Blast hits to 9677…	1.25567
							29.5.11.4.2	protein.degradation.ubiquitin.E3.RING	zm00001d039377	Transcript	(at1g72200 : 83.2) RING/U-box superfamily protein; FUNCTIONS IN: zinc ion binding; EXPRESSED IN: 13 plant structures; EXPRESSED DURING: LP.04 four leaves visible, 4 anthesis, petal differentiation and expansion stage, LP.08 eight leaves visible; CONTAINS InterPro DOMAIN/s: Zinc finger, RING-type (InterPro:IPR001841), Zinc finger, C3HC4 RING-type (InterPro:IPR018957); BEST Arabidopsis thaliana pro…	2.27005
							29.5.11.4.2	protein.degradation.ubiquitin.E3.RING	zm00001d041387	Transcript	(at3g18930 : 108.0) RING/U-box superfamily protein; FUNCTIONS IN: zinc ion binding; EXPRESSED IN: 23 plant structures; EXPRESSED DURING: 13 growth stages; CONTAINS InterPro DOMAIN/s: Zinc finger, RING-type (InterPro:IPR001841), Zinc finger, C3HC4 RING-type (InterPro:IPR018957); BEST Arabidopsis thaliana protein match is: RING/U-box superfamily protein (TAIR:AT3G03550.1); Has 35333 Blast hits to 3…	1.74168
							29.5.11.4.2	protein.degradation.ubiquitin.E3.RING	zm00001d042359	Transcript	(at3g25030 : 84.0) RING/U-box superfamily protein; CONTAINS InterPro DOMAIN/s: Zinc finger, RING-type (InterPro:IPR001841); BEST Arabidopsis thaliana protein match is: RING/U-box superfamily protein (TAIR:AT4G13100.1); Has 35333 Blast hits to 34131 proteins in 2444 species: Archae - 798; Bacteria - 22429; Metazoa - 974; Fungi - 991; Plants - 531; Viruses - 0; Other Eukaryotes - 9610 (source: NCBI…	1.76144
							29.5.11.4.2	protein.degradation.ubiquitin.E3.RING	zm00001d050144	Transcript	(at2g31510 : 95.5) ARIADNE 7 (ARI7); FUNCTIONS IN: zinc ion binding, nucleic acid binding; EXPRESSED IN: 23 plant structures; EXPRESSED DURING: 14 growth stages; CONTAINS InterPro DOMAIN/s: Zinc finger, C6HC-type (InterPro:IPR002867), Zinc finger, RING-type (InterPro:IPR001841), Zinc finger, CCHC-type (InterPro:IPR001878); BEST Arabidopsis thaliana protein match is: RING/U-box superfamily protein…	2.68053
							29.5.11.4.2	protein.degradation.ubiquitin.E3.RING	zm00001d050798	Transcript	(q9lrb7|el5_orysa : 182.0) E3 ubiquitin-protein ligase EL5 (EC 6.3.2.-) - Oryza sativa (Rice) & (at1g53820 : 92.4) RING/U-box superfamily protein; FUNCTIONS IN: zinc ion binding; CONTAINS InterPro DOMAIN/s: Zinc finger, RING-type (InterPro:IPR001841), Zinc finger, C3HC4 RING-type (InterPro:IPR018957); BEST Arabidopsis thaliana protein match is: RING/U-box superfamily protein (TAIR:AT1G72310.1); H…	-2.68645
							29.5.11.4.2	protein.degradation.ubiquitin.E3.RING	zm00001d053433	Transcript	(at5g05810 : 83.2) ATL43; FUNCTIONS IN: zinc ion binding; LOCATED IN: endomembrane system; CONTAINS InterPro DOMAIN/s: Zinc finger, RING-type (InterPro:IPR001841), Zinc finger, C3HC4 RING-type (InterPro:IPR018957); BEST Arabidopsis thaliana protein match is: RING/U-box superfamily protein (TAIR:AT2G20030.1); Has 8903 Blast hits to 8881 proteins in 285 species: Archae - 0; Bacteria - 2; Metazoa - …	1.50352
							29.5.11.4.2	protein.degradation.ubiquitin.E3.RING	zm00001d053519	Transcript	(at5g01960 : 110.0) RING/U-box superfamily protein; FUNCTIONS IN: zinc ion binding; LOCATED IN: chloroplast; EXPRESSED IN: 23 plant structures; EXPRESSED DURING: 14 growth stages; CONTAINS InterPro DOMAIN/s: Zinc finger, RING-type, conserved site (InterPro:IPR017907), Zinc finger, RING-type (InterPro:IPR001841), Zinc finger, C3HC4 RING-type (InterPro:IPR018957); BEST Arabidopsis thaliana protein …	3.00651
							29.5.11.4.2	protein.degradation.ubiquitin.E3.RING	zm00001d013025	Transcript	(at3g05250 : 89.0) RING/U-box superfamily protein; FUNCTIONS IN: zinc ion binding; EXPRESSED IN: 23 plant structures; EXPRESSED DURING: 14 growth stages; CONTAINS InterPro DOMAIN/s: Zinc finger, RING-type, conserved site (InterPro:IPR017907), Zinc finger, RING-type (InterPro:IPR001841), Zinc finger, C3HC4 RING-type (InterPro:IPR018957); Has 547 Blast hits to 545 proteins in 114 species: Archae - …	1.29749
							29.5.11.4.2	protein.degradation.ubiquitin.E3.RING	zm00001d016840	Transcript	(q9lrb7|el5_orysa : 146.0) E3 ubiquitin-protein ligase EL5 (EC 6.3.2.-) - Oryza sativa (Rice) & (at1g53820 : 89.7) RING/U-box superfamily protein; FUNCTIONS IN: zinc ion binding; CONTAINS InterPro DOMAIN/s: Zinc finger, RING-type (InterPro:IPR001841), Zinc finger, C3HC4 RING-type (InterPro:IPR018957); BEST Arabidopsis thaliana protein match is: RING/U-box superfamily protein (TAIR:AT1G72310.1); H…	-2.16521
							29.5.11.4.2	protein.degradation.ubiquitin.E3.RING	zm00001d017653	Transcript	(at3g60220 : 94.7) Encodes a putative RING-H2 zinc finger protein ATL4 (ATL4).; TOXICOS EN LEVADURA 4 (ATL4); FUNCTIONS IN: zinc ion binding; EXPRESSED IN: 18 plant structures; EXPRESSED DURING: 11 growth stages; CONTAINS InterPro DOMAIN/s: Zinc finger, RING-type (InterPro:IPR001841), Zinc finger, C3HC4 RING-type (InterPro:IPR018957); BEST Arabidopsis thaliana protein match is: RING/U-box superfa…	1.98625
							29.5.11.4.2	protein.degradation.ubiquitin.E3.RING	zm00001d037192	Transcript	(at5g27420 : 141.0) Encodes CNI1 (Carbon/Nitrogen Insensitive1) (also named as ATL31), a RING type ubiquitin ligase that functions in the Carbon/Nitrogen response for growth phase transition in Arabidopsis seedlings.; carbon/nitrogen insensitive 1 (CNI1); CONTAINS InterPro DOMAIN/s: Zinc finger, RING-type (InterPro:IPR001841), Zinc finger, C3HC4 RING-type (InterPro:IPR018957); BEST Arabidopsis th…	-1.6142
							29.5.11.4.2	protein.degradation.ubiquitin.E3.RING	zm00001d038766	Transcript	(at2g46160 : 166.0) RING/U-box superfamily protein; FUNCTIONS IN: zinc ion binding; CONTAINS InterPro DOMAIN/s: Zinc finger, RING-type (InterPro:IPR001841), Zinc finger, C3HC4 RING-type (InterPro:IPR018957); BEST Arabidopsis thaliana protein match is: RING/U-box superfamily protein (TAIR:AT3G61550.1); Has 8150 Blast hits to 8125 proteins in 272 species: Archae - 0; Bacteria - 0; Metazoa - 1983; F…	1.00471
							29.5.11.4.2	protein.degradation.ubiquitin.E3.RING	zm00001d020332	Transcript	(at1g60190 : 344.0) ARM repeat superfamily protein; FUNCTIONS IN: ubiquitin-protein ligase activity, binding, zinc ion binding; INVOLVED IN: protein ubiquitination; LOCATED IN: ubiquitin ligase complex; EXPRESSED IN: 6 plant structures; EXPRESSED DURING: 4 anthesis, petal differentiation and expansion stage; CONTAINS InterPro DOMAIN/s: Zinc finger, RING-type (InterPro:IPR001841), U box domain (In…	1.35361
							29.5.11.4.2	protein.degradation.ubiquitin.E3.RING	zm00001d009106	Transcript	(q9lrb7|el5_orysa : 91.3) E3 ubiquitin-protein ligase EL5 (EC 6.3.2.-) - Oryza sativa (Rice) & (at2g42350 : 84.7) RING/U-box superfamily protein; FUNCTIONS IN: zinc ion binding; EXPRESSED IN: stem, root, stamen; EXPRESSED DURING: 4 anthesis; CONTAINS InterPro DOMAIN/s: Zinc finger, RING-type (InterPro:IPR001841), Zinc finger, C3HC4 RING-type (InterPro:IPR018957); BEST Arabidopsis thaliana protein…	1.24572
							29.5.11.4.2	protein.degradation.ubiquitin.E3.RING	zm00001d012720	Transcript	(at2g42360 : 80.5) RING/U-box superfamily protein; CONTAINS InterPro DOMAIN/s: Zinc finger, RING-type (InterPro:IPR001841), Zinc finger, C3HC4 RING-type (InterPro:IPR018957); BEST Arabidopsis thaliana protein match is: RING/U-box superfamily protein (TAIR:AT2G42350.1); Has 8862 Blast hits to 8837 proteins in 292 species: Archae - 0; Bacteria - 0; Metazoa - 2202; Fungi - 673; Plants - 4781; Viruse…	1.39899
							29.5.11.4.2	protein.degradation.ubiquitin.E3.RING	zm00001d044808	Transcript	(at5g40250 : 237.0) RING/U-box superfamily protein; FUNCTIONS IN: zinc ion binding; EXPRESSED IN: 22 plant structures; EXPRESSED DURING: 13 growth stages; CONTAINS InterPro DOMAIN/s: Zinc finger, RING-type (InterPro:IPR001841), Zinc finger, C3HC4 RING-type (InterPro:IPR018957); BEST Arabidopsis thaliana protein match is: RING/U-box superfamily protein (TAIR:AT1G23980.1); Has 9426 Blast hits to 94…	1.46899
							29.5.11.4.3.2	protein.degradation.ubiquitin.E3.SCF.FBOX	zm00001d029442	Transcript	(at4g33160 : 252.0) F-box family protein; CONTAINS InterPro DOMAIN/s: F-box domain, cyclin-like (InterPro:IPR001810), F-box domain, Skp2-like (InterPro:IPR022364); BEST Arabidopsis thaliana protein match is: Galactose oxidase/kelch repeat superfamily protein (TAIR:AT1G27340.1); Has 30201 Blast hits to 17322 proteins in 780 species: Archae - 12; Bacteria - 1396; Metazoa - 17338; Fungi - 3422; Plan…	-1.76788
							29.5.11.4.3.2	protein.degradation.ubiquitin.E3.SCF.FBOX	zm00001d026321	Transcript	(at5g60570 : 440.0) Galactose oxidase/kelch repeat superfamily protein; CONTAINS InterPro DOMAIN/s: Galactose oxidase/kelch, beta-propeller (InterPro:IPR011043), Kelch repeat type 1 (InterPro:IPR006652), Kelch related (InterPro:IPR013089), Kelch-type beta propeller (InterPro:IPR015915); BEST Arabidopsis thaliana protein match is: Galactose oxidase/kelch repeat superfamily protein (TAIR:AT1G26930.…	1.43767
							29.5.11.4.3.2	protein.degradation.ubiquitin.E3.SCF.FBOX	zm00001d004895	Transcript	(at2g36090 : 145.0) F-box family protein; CONTAINS InterPro DOMAIN/s: F-box domain, Skp2-like (InterPro:IPR022364); BEST Arabidopsis thaliana protein match is: F-box family protein (TAIR:AT2G27310.1); Has 123 Blast hits to 123 proteins in 13 species: Archae - 0; Bacteria - 0; Metazoa - 0; Fungi - 0; Plants - 123; Viruses - 0; Other Eukaryotes - 0 (source: NCBI BLink). & (reliability: 290.0) & (or…	1.08118
							29.5.11.4.3.2	protein.degradation.ubiquitin.E3.SCF.FBOX	zm00001d043723	Transcript	(at1g23390 : 80.5) Kelch repeat-containing F-box family protein; CONTAINS InterPro DOMAIN/s: F-box domain, cyclin-like (InterPro:IPR001810), F-box domain, Skp2-like (InterPro:IPR022364), Galactose oxidase/kelch, beta-propeller (InterPro:IPR011043), Kelch-type beta propeller (InterPro:IPR015915); BEST Arabidopsis thaliana protein match is: Galactose oxidase/kelch repeat superfamily protein (TAIR:A…	1.46952
							29.5.11.4.3.2	protein.degradation.ubiquitin.E3.SCF.FBOX	zm00001d036925	Transcript	(at1g80440 : 176.0) Galactose oxidase/kelch repeat superfamily protein; CONTAINS InterPro DOMAIN/s: Galactose oxidase/kelch, beta-propeller (InterPro:IPR011043), Kelch repeat type 1 (InterPro:IPR006652), Kelch related (InterPro:IPR013089), Kelch-type beta propeller (InterPro:IPR015915); BEST Arabidopsis thaliana protein match is: Galactose oxidase/kelch repeat superfamily protein (TAIR:AT1G15670.…	1.32664
							29.5.11.5	protein.degradation.ubiquitin.ubiquitin protease	zm00001d002238	Transcript	(at3g14400 : 108.0) Encodes a ubiquitin-specific protease.; ubiquitin-specific protease 25 (UBP25); FUNCTIONS IN: ubiquitin-specific protease activity, ubiquitin thiolesterase activity; INVOLVED IN: ubiquitin-dependent protein catabolic process; EXPRESSED IN: 24 plant structures; EXPRESSED DURING: 15 growth stages; CONTAINS InterPro DOMAIN/s: Peptidase C19, ubiquitin carboxyl-terminal hydrolase 2…	-1.37571
							26.12	misc.peroxidases	zm00001d027411	Transcript	(at3g03670 : 160.0) Peroxidase superfamily protein; FUNCTIONS IN: peroxidase activity, heme binding; INVOLVED IN: oxidation reduction, response to oxidative stress; LOCATED IN: plant-type cell wall; EXPRESSED IN: 9 plant structures; EXPRESSED DURING: 4 anthesis, C globular stage, petal differentiation and expansion stage; CONTAINS InterPro DOMAIN/s: Haem peroxidase (InterPro:IPR010255), Plant per…	1.3086
							26.12	misc.peroxidases	zm00001d024745	Transcript	(at1g05260 : 267.0) Encodes a cold-inducible cationic peroxidase that is involved in the stress response. In response to low temperature, RCI3 transcripts accumulate in the aerial part and in roots of etiolated seedlings but only in roots of light-grown seedlings.; RARE COLD INDUCIBLE GENE 3 (RCI3); FUNCTIONS IN: peroxidase activity; INVOLVED IN: response to desiccation, response to cold, hyperos…	-1.29756
							26.12	misc.peroxidases	zm00001d024752	Transcript	(at1g05260 : 279.0) Encodes a cold-inducible cationic peroxidase that is involved in the stress response. In response to low temperature, RCI3 transcripts accumulate in the aerial part and in roots of etiolated seedlings but only in roots of light-grown seedlings.; RARE COLD INDUCIBLE GENE 3 (RCI3); FUNCTIONS IN: peroxidase activity; INVOLVED IN: response to desiccation, response to cold, hyperos…	-1.06776
							26.12	misc.peroxidases	zm00001d002004	Transcript	(at4g37520 : 149.0) Peroxidase superfamily protein; FUNCTIONS IN: protein binding, peroxidase activity; INVOLVED IN: oxidation reduction, response to oxidative stress; LOCATED IN: cytoplasm; CONTAINS InterPro DOMAIN/s: Haem peroxidase (InterPro:IPR010255), Plant peroxidase (InterPro:IPR000823), Peroxidases heam-ligand binding site (InterPro:IPR019793), Haem peroxidase, plant/fungal/bacterial (Int…	1.19343
							26.12	misc.peroxidases	zm00001d002898	Transcript	(at1g71695 : 174.0) Peroxidase superfamily protein; FUNCTIONS IN: peroxidase activity, heme binding; INVOLVED IN: response to oxidative stress, oxidation reduction; LOCATED IN: cell wall, vacuole, membrane, plant-type cell wall; EXPRESSED IN: 23 plant structures; EXPRESSED DURING: 13 growth stages; CONTAINS InterPro DOMAIN/s: Haem peroxidase (InterPro:IPR010255), Plant peroxidase (InterPro:IPR000…	-2.55717
							26.12	misc.peroxidases	zm00001d042022	Transcript	(at1g71695 : 187.0) Peroxidase superfamily protein; FUNCTIONS IN: peroxidase activity, heme binding; INVOLVED IN: response to oxidative stress, oxidation reduction; LOCATED IN: cell wall, vacuole, membrane, plant-type cell wall; EXPRESSED IN: 23 plant structures; EXPRESSED DURING: 13 growth stages; CONTAINS InterPro DOMAIN/s: Haem peroxidase (InterPro:IPR010255), Plant peroxidase (InterPro:IPR000…	-1.56535
							26.12	misc.peroxidases	zm00001d043938	Transcript	(at2g34060 : 228.0) Peroxidase superfamily protein; FUNCTIONS IN: peroxidase activity, heme binding; INVOLVED IN: response to oxidative stress, oxidation reduction; LOCATED IN: endomembrane system; EXPRESSED IN: root, flower; EXPRESSED DURING: petal differentiation and expansion stage; CONTAINS InterPro DOMAIN/s: Haem peroxidase (InterPro:IPR010255), Plant peroxidase (InterPro:IPR000823), Peroxid…	1.3186
							26.12	misc.peroxidases	zm00001d049071	Transcript	(at4g25980 : 303.0) Peroxidase superfamily protein; FUNCTIONS IN: peroxidase activity; INVOLVED IN: response to oxidative stress, oxidation reduction; LOCATED IN: endomembrane system; EXPRESSED IN: shoot apex, embryo, seed; EXPRESSED DURING: E expanded cotyledon stage, D bilateral stage; CONTAINS InterPro DOMAIN/s: Haem peroxidase (InterPro:IPR010255), Plant peroxidase (InterPro:IPR000823), Perox…	2.17463
							26.12	misc.peroxidases	zm00001d052335	Transcript	(at5g05340 : 176.0) Peroxidase superfamily protein; FUNCTIONS IN: protein binding, peroxidase activity; INVOLVED IN: response to oxidative stress, oxidation reduction; LOCATED IN: apoplast, cell wall; EXPRESSED IN: 9 plant structures; EXPRESSED DURING: LP.04 four leaves visible, 4 anthesis, C globular stage, petal differentiation and expansion stage; CONTAINS InterPro DOMAIN/s: Haem peroxidase (I…	-1.63188
							26.12	misc.peroxidases	zm00001d053554	Transcript	(p00434|perp7_brara : 235.0) Peroxidase P7 (EC 1.11.1.7) (TP7) - Brassica rapa (Turnip) & (at5g05340 : 234.0) Peroxidase superfamily protein; FUNCTIONS IN: protein binding, peroxidase activity; INVOLVED IN: response to oxidative stress, oxidation reduction; LOCATED IN: apoplast, cell wall; EXPRESSED IN: 9 plant structures; EXPRESSED DURING: LP.04 four leaves visible, 4 anthesis, C globular stage,…	-2.37066
							26.12	misc.peroxidases	zm00001d013212	Transcript	(at5g14130 : 139.0) Peroxidase superfamily protein; FUNCTIONS IN: peroxidase activity, heme binding; INVOLVED IN: response to oxidative stress, oxidation reduction; LOCATED IN: endomembrane system; EXPRESSED IN: embryo, hypocotyl, fruit, root; EXPRESSED DURING: C globular stage; CONTAINS InterPro DOMAIN/s: Haem peroxidase (InterPro:IPR010255), Plant peroxidase (InterPro:IPR000823), Peroxidases he…	-1.11077
							26.12	misc.peroxidases	zm00001d014603	Transcript	(at4g30170 : 174.0) Peroxidase family protein; FUNCTIONS IN: peroxidase activity, heme binding; INVOLVED IN: oxidation reduction, response to oxidative stress; LOCATED IN: endomembrane system; EXPRESSED IN: hypocotyl, root; CONTAINS InterPro DOMAIN/s: Haem peroxidase (InterPro:IPR010255), Plant peroxidase (InterPro:IPR000823), Peroxidases heam-ligand binding site (InterPro:IPR019793), Haem peroxi…	1.46414
							26.12	misc.peroxidases	zm00001d016182	Transcript	(q05855|per1_wheat : 159.0) Peroxidase precursor (EC 1.11.1.7) (WP2) - Triticum aestivum (Wheat) & (at5g05340 : 154.0) Peroxidase superfamily protein; FUNCTIONS IN: protein binding, peroxidase activity; INVOLVED IN: response to oxidative stress, oxidation reduction; LOCATED IN: apoplast, cell wall; EXPRESSED IN: 9 plant structures; EXPRESSED DURING: LP.04 four leaves visible, 4 anthesis, C globul…	1.02461
							26.12	misc.peroxidases	zm00001d016443	Transcript	(at5g42180 : 193.0) Peroxidase superfamily protein; FUNCTIONS IN: peroxidase activity, heme binding; INVOLVED IN: oxidation reduction, response to oxidative stress; LOCATED IN: plant-type cell wall; EXPRESSED IN: 10 plant structures; EXPRESSED DURING: 4 anthesis, C globular stage, petal differentiation and expansion stage; CONTAINS InterPro DOMAIN/s: Haem peroxidase (InterPro:IPR010255), Plant pe…	1.64214
							26.12	misc.peroxidases	zm00001d037547	Transcript	(p37834|per1_orysa : 219.0) Peroxidase 1 precursor (EC 1.11.1.7) - Oryza sativa (Rice) & (at4g11290 : 214.0) Peroxidase superfamily protein; FUNCTIONS IN: peroxidase activity, heme binding; INVOLVED IN: response to oxidative stress, oxidation reduction; LOCATED IN: endomembrane system; EXPRESSED IN: 11 plant structures; EXPRESSED DURING: 7 growth stages; CONTAINS InterPro DOMAIN/s: Haem peroxidas…	-1.61196
							26.12	misc.peroxidases	zm00001d037550	Transcript	(at1g05260 : 219.0) Encodes a cold-inducible cationic peroxidase that is involved in the stress response. In response to low temperature, RCI3 transcripts accumulate in the aerial part and in roots of etiolated seedlings but only in roots of light-grown seedlings.; RARE COLD INDUCIBLE GENE 3 (RCI3); FUNCTIONS IN: peroxidase activity; INVOLVED IN: response to desiccation, response to cold, hyperos…	-1.04489
							26.12	misc.peroxidases	zm00001d022456	Transcript	(p37835|per2_orysa : 214.0) Peroxidase 2 precursor (EC 1.11.1.7) - Oryza sativa (Rice) & (at5g05340 : 182.0) Peroxidase superfamily protein; FUNCTIONS IN: protein binding, peroxidase activity; INVOLVED IN: response to oxidative stress, oxidation reduction; LOCATED IN: apoplast, cell wall; EXPRESSED IN: 9 plant structures; EXPRESSED DURING: LP.04 four leaves visible, 4 anthesis, C globular stage, …	-2.0198
							26.12	misc.peroxidases	zm00001d022457	Transcript	(p37835|per2_orysa : 261.0) Peroxidase 2 precursor (EC 1.11.1.7) - Oryza sativa (Rice) & (at5g05340 : 216.0) Peroxidase superfamily protein; FUNCTIONS IN: protein binding, peroxidase activity; INVOLVED IN: response to oxidative stress, oxidation reduction; LOCATED IN: apoplast, cell wall; EXPRESSED IN: 9 plant structures; EXPRESSED DURING: LP.04 four leaves visible, 4 anthesis, C globular stage, …	-1.1752
							26.12	misc.peroxidases	zm00001d009140	Transcript	(p37835|per2_orysa : 196.0) Peroxidase 2 precursor (EC 1.11.1.7) - Oryza sativa (Rice) & (at1g44970 : 189.0) Peroxidase superfamily protein; FUNCTIONS IN: peroxidase activity, heme binding; INVOLVED IN: response to oxidative stress, oxidation reduction; LOCATED IN: endomembrane system; EXPRESSED IN: 17 plant structures; EXPRESSED DURING: 7 growth stages; CONTAINS InterPro DOMAIN/s: Haem peroxidas…	1.66768
							26.12	misc.peroxidases	zm00001d010218	Transcript	(at5g06730 : 188.0) Peroxidase superfamily protein; FUNCTIONS IN: peroxidase activity, heme binding; INVOLVED IN: response to oxidative stress, oxidation reduction; LOCATED IN: plasma membrane; EXPRESSED IN: root, cultured cell; CONTAINS InterPro DOMAIN/s: Haem peroxidase (InterPro:IPR010255), Plant peroxidase (InterPro:IPR000823), Peroxidases heam-ligand binding site (InterPro:IPR019793), Haem p…	-1.86319
							26.12	misc.peroxidases	zm00001d046184	Transcript	(at5g05340 : 259.0) Peroxidase superfamily protein; FUNCTIONS IN: protein binding, peroxidase activity; INVOLVED IN: response to oxidative stress, oxidation reduction; LOCATED IN: apoplast, cell wall; EXPRESSED IN: 9 plant structures; EXPRESSED DURING: LP.04 four leaves visible, 4 anthesis, C globular stage, petal differentiation and expansion stage; CONTAINS InterPro DOMAIN/s: Haem peroxidase (I…	-1.46476
							27.3.26	RNA.regulation of transcription.MYB-related transcription factor family	zm00001d034945	Transcript	(at3g09600 : 92.4) Homeodomain-like superfamily protein; FUNCTIONS IN: DNA binding, sequence-specific DNA binding transcription factor activity; INVOLVED IN: in 9 processes; LOCATED IN: chloroplast; EXPRESSED IN: 22 plant structures; EXPRESSED DURING: 13 growth stages; CONTAINS InterPro DOMAIN/s: SANT, DNA-binding (InterPro:IPR001005), Homeodomain-like (InterPro:IPR009057), Myb, DNA-binding (Inte…	-2.31722
							27.3.26	RNA.regulation of transcription.MYB-related transcription factor family	zm00001d042830	Transcript	(at5g58900 : 121.0) Homeodomain-like transcriptional regulator; FUNCTIONS IN: DNA binding, sequence-specific DNA binding transcription factor activity; INVOLVED IN: regulation of transcription; EXPRESSED IN: 20 plant structures; EXPRESSED DURING: 11 growth stages; CONTAINS InterPro DOMAIN/s: Molecular chaperone, heat shock protein, Hsp40, DnaJ (InterPro:IPR015609), SANT, eukarya (InterPro:IPR0178…	1.05534
							27.3.26	RNA.regulation of transcription.MYB-related transcription factor family	zm00001d044409	Transcript	(at5g47390 : 95.5) myb-like transcription factor family protein; CONTAINS InterPro DOMAIN/s: SANT, DNA-binding (InterPro:IPR001005), Homeodomain-like (InterPro:IPR009057), Myb, DNA-binding (InterPro:IPR014778), Zinc finger, CCHC-type (InterPro:IPR001878), HTH transcriptional regulator, Myb-type, DNA-binding (InterPro:IPR017930), Myb-like DNA-binding domain, SHAQKYF class (InterPro:IPR006447); BES…	1.06699
							27.3.26	RNA.regulation of transcription.MYB-related transcription factor family	zm00001d038270	Transcript	(at2g38090 : 226.0) Duplicated homeodomain-like superfamily protein; CONTAINS InterPro DOMAIN/s: Molecular chaperone, heat shock protein, Hsp40, DnaJ (InterPro:IPR015609), SANT, eukarya (InterPro:IPR017884), Myb-like DNA-binding domain, SHAQKYF class (InterPro:IPR006447), SANT, DNA-binding (InterPro:IPR001005), Homeodomain-like (InterPro:IPR009057), Myb, DNA-binding (InterPro:IPR014778), Homeodom…	-1.40337
							27.3.26	RNA.regulation of transcription.MYB-related transcription factor family	zm00001d008601	Transcript	(at5g58900 : 111.0) Homeodomain-like transcriptional regulator; FUNCTIONS IN: DNA binding, sequence-specific DNA binding transcription factor activity; INVOLVED IN: regulation of transcription; EXPRESSED IN: 20 plant structures; EXPRESSED DURING: 11 growth stages; CONTAINS InterPro DOMAIN/s: Molecular chaperone, heat shock protein, Hsp40, DnaJ (InterPro:IPR015609), SANT, eukarya (InterPro:IPR0178…	1.26251
							27.3.26	RNA.regulation of transcription.MYB-related transcription factor family	zm00001d008602	Transcript	(at2g38090 : 120.0) Duplicated homeodomain-like superfamily protein; CONTAINS InterPro DOMAIN/s: Molecular chaperone, heat shock protein, Hsp40, DnaJ (InterPro:IPR015609), SANT, eukarya (InterPro:IPR017884), Myb-like DNA-binding domain, SHAQKYF class (InterPro:IPR006447), SANT, DNA-binding (InterPro:IPR001005), Homeodomain-like (InterPro:IPR009057), Myb, DNA-binding (InterPro:IPR014778), Homeodom…	1.45564
							27.3.25	RNA.regulation of transcription.MYB domain transcription factor family	zm00001d028984	Transcript	(at5g18240 : 109.0) Encodes MYR1 (MYR1).; myb-related protein 1 (MYR1); FUNCTIONS IN: sequence-specific DNA binding transcription factor activity; INVOLVED IN: regulation of transcription; EXPRESSED IN: 21 plant structures; EXPRESSED DURING: 10 growth stages; CONTAINS InterPro DOMAIN/s: Homeodomain-like (InterPro:IPR009057), Myb, DNA-binding (InterPro:IPR014778), Myb-like DNA-binding domain, SHAQ…	-1.20474
							27.3.25	RNA.regulation of transcription.MYB domain transcription factor family	zm00001d030737	Transcript	(at2g37630 : 220.0) Encodes a MYB-domain protein involved in specification of the leaf proximodistal axis. Mutation results in lobed and dissected leaves with a characteristic asymmetry. Homologous to the Antirrhinum PHANTASTICA (PHAN) and maize ROUGH SHEATH2 (RS2) genes Asymmetric placement of auxin response at the distal leaf tip precedes visible asymmetric leaf growth. Acts alongside AXR1 to e…	1.49014
							27.3.25	RNA.regulation of transcription.MYB domain transcription factor family	zm00001d032024	Transcript	(p20025|myb38_maize : 259.0) Myb-related protein Zm38 - Zea mays (Maize) & (at4g38620 : 185.0) Encodes a R2R3 MYB protein which is involved in the response to UV-B. It functions as a repressor of target gene expression. One of its target genes encodes cinnamate 4-hydroxylase; mutants accumulate sinapate esters in their leaves. MYB4 binds to its own promoter and represses its own expression. Nucle…	1.85054
							27.3.25	RNA.regulation of transcription.MYB domain transcription factor family	zm00001d002843	Transcript	(at5g10280 : 83.6) Encodes a putative transcription factor (MYB92).; myb domain protein 92 (MYB92); CONTAINS InterPro DOMAIN/s: SANT, DNA-binding (InterPro:IPR001005), Homeodomain-like (InterPro:IPR009057), Myb, DNA-binding (InterPro:IPR014778), HTH transcriptional regulator, Myb-type, DNA-binding (InterPro:IPR017930), Homeodomain-related (InterPro:IPR012287), Myb transcription factor (InterPro:I…	1.96407
							27.3.25	RNA.regulation of transcription.MYB domain transcription factor family	zm00001d005300	Transcript	(at4g37260 : 190.0) Member of the R2R3 factor gene family.; myb domain protein 73 (MYB73); CONTAINS InterPro DOMAIN/s: SANT, DNA-binding (InterPro:IPR001005), Homeodomain-like (InterPro:IPR009057), Myb, DNA-binding (InterPro:IPR014778), HTH transcriptional regulator, Myb-type, DNA-binding (InterPro:IPR017930), Homeodomain-related (InterPro:IPR012287), Myb transcription factor (InterPro:IPR015495)…	1.19647
							27.3.25	RNA.regulation of transcription.MYB domain transcription factor family	zm00001d041762	Transcript	(at3g29230 : 336.0) Tetratricopeptide repeat (TPR)-like superfamily protein; CONTAINS InterPro DOMAIN/s: Pentatricopeptide repeat (InterPro:IPR002885); BEST Arabidopsis thaliana protein match is: Tetratricopeptide repeat (TPR)-like superfamily protein (TAIR:AT2G29760.1); Has 41738 Blast hits to 14344 proteins in 280 species: Archae - 0; Bacteria - 4; Metazoa - 166; Fungi - 161; Plants - 40664; Vi…	2.2271
							27.3.25	RNA.regulation of transcription.MYB domain transcription factor family	zm00001d044107	Transcript	(at3g27810 : 162.0) Encodes a member of the R2R3-MYB transcription factor gene family. Induced by jasmonate. Involved in jasmonate response during stamen development.; myb domain protein 21 (MYB21); FUNCTIONS IN: DNA binding, sequence-specific DNA binding transcription factor activity; INVOLVED IN: in 6 processes; EXPRESSED IN: 10 plant structures; EXPRESSED DURING: 4 anthesis, C globular stage, …	2.70515
							27.3.25	RNA.regulation of transcription.MYB domain transcription factor family	zm00001d038930	Transcript	(at5g57620 : 122.0) Encodes a putative transcription factor (MYB36).; myb domain protein 36 (MYB36); CONTAINS InterPro DOMAIN/s: SANT, DNA-binding (InterPro:IPR001005), Homeodomain-like (InterPro:IPR009057), Myb, DNA-binding (InterPro:IPR014778), HTH transcriptional regulator, Myb-type, DNA-binding (InterPro:IPR017930), Homeodomain-related (InterPro:IPR012287), Myb transcription factor (InterPro:…	-2.43586
							27.3.25	RNA.regulation of transcription.MYB domain transcription factor family	zm00001d021761	Transcript	(at4g05100 : 167.0) Member of the R2R3 factor gene family.; myb domain protein 74 (MYB74); CONTAINS InterPro DOMAIN/s: SANT, DNA-binding (InterPro:IPR001005), Homeodomain-like (InterPro:IPR009057), Myb, DNA-binding (InterPro:IPR014778), HTH transcriptional regulator, Myb-type, DNA-binding (InterPro:IPR017930), Homeodomain-related (InterPro:IPR012287), Myb transcription factor (InterPro:IPR015495)…	1.15671
							27.3.25	RNA.regulation of transcription.MYB domain transcription factor family	zm00001d008695	Transcript	(at4g05100 : 115.0) Member of the R2R3 factor gene family.; myb domain protein 74 (MYB74); CONTAINS InterPro DOMAIN/s: SANT, DNA-binding (InterPro:IPR001005), Homeodomain-like (InterPro:IPR009057), Myb, DNA-binding (InterPro:IPR014778), HTH transcriptional regulator, Myb-type, DNA-binding (InterPro:IPR017930), Homeodomain-related (InterPro:IPR012287), Myb transcription factor (InterPro:IPR015495)…	3.17463
							27.3.25	RNA.regulation of transcription.MYB domain transcription factor family	zm00001d047579	Transcript	(at3g06490 : 214.0) putative transcription factor MYB108 (MYB108) mRNA,; myb domain protein 108 (MYB108); CONTAINS InterPro DOMAIN/s: SANT, DNA-binding (InterPro:IPR001005), Homeodomain-like (InterPro:IPR009057), Myb, DNA-binding (InterPro:IPR014778), HTH transcriptional regulator, Myb-type, DNA-binding (InterPro:IPR017930), Homeodomain-related (InterPro:IPR012287), Myb transcription factor (Inte…	1.38862
							30.6	signalling.MAP kinases	zm00001d043672	Transcript	(at1g73500 : 154.0) member of MAP Kinase Kinase family. Autophosphorylates and also phosphorylates MPK3 and MPK6. Independently involved in ethylene and calmalexin biosynthesis. Induces transcription of ACS2, ACS6, ERF1, ERF2, ERF5, ERF6, CYP79B2, CYP79B3, CYP71A13 and PAD3.; MAP kinase kinase 9 (MKK9); FUNCTIONS IN: protein kinase activator activity, MAP kinase kinase activity, kinase activity; …	-3.99529
							30.6	signalling.MAP kinases	zm00001d011654	Transcript	(at4g26890 : 176.0) member of MEKK subfamily; mitogen-activated protein kinase kinase kinase 16 (MAPKKK16); FUNCTIONS IN: protein serine/threonine kinase activity, protein kinase activity, kinase activity, ATP binding; INVOLVED IN: protein amino acid phosphorylation; EXPRESSED IN: root, carpel; EXPRESSED DURING: 4 anthesis; CONTAINS InterPro DOMAIN/s: Protein kinase, ATP binding site (InterPro:IP…	1.58967
							30.6	signalling.MAP kinases	zm00001d047728	Transcript	(at2g30040 : 174.0) member of MEKK subfamily; mitogen-activated protein kinase kinase kinase 14 (MAPKKK14); FUNCTIONS IN: protein serine/threonine kinase activity, protein kinase activity, kinase activity, ATP binding; INVOLVED IN: protein amino acid phosphorylation; EXPRESSED IN: 21 plant structures; EXPRESSED DURING: 11 growth stages; CONTAINS InterPro DOMAIN/s: Protein kinase, ATP binding site…	2.17463
							17.7.1.2	hormone metabolism.jasmonate.synthesis-degradation.lipoxygenase	zm00001d031449	Transcript	(q84yk8|loxc2_orysa : 888.0) Probable lipoxygenase 8, chloroplast precursor (EC 1.13.11.12) - Oryza sativa (Rice) & (at3g45140 : 651.0) Chloroplast lipoxygenase required for wound-induced jasmonic acid accumulation in Arabidopsis.Mutants are resistant to Staphylococcus aureus and accumulate salicylic acid upon infection.; lipoxygenase 2 (LOX2); FUNCTIONS IN: lipoxygenase activity; INVOLVED IN: in…	-1.35904
							17.7.1.2	hormone metabolism.jasmonate.synthesis-degradation.lipoxygenase	zm00001d033624	Transcript	(q53rb0|lox4_orysa : 590.0) Probable lipoxygenase 4 (EC 1.13.11.12) - Oryza sativa (Rice) & (at3g22400 : 443.0) LOX5; FUNCTIONS IN: oxidoreductase activity, acting on single donors with incorporation of molecular oxygen, incorporation of two atoms of oxygen, lipoxygenase activity, iron ion binding, metal ion binding; INVOLVED IN: root development; LOCATED IN: chloroplast; EXPRESSED IN: 22 plant s…	-1.06664
							17.7.1.2	hormone metabolism.jasmonate.synthesis-degradation.lipoxygenase	zm00001d002000	Transcript	(q76i22|lox1_orysa : 229.0) Lipoxygenase 1 (EC 1.13.11.12) (9-lipoxygenase) (r9-LOX1) - Oryza sativa (Rice) & (at3g22400 : 223.0) LOX5; FUNCTIONS IN: oxidoreductase activity, acting on single donors with incorporation of molecular oxygen, incorporation of two atoms of oxygen, lipoxygenase activity, iron ion binding, metal ion binding; INVOLVED IN: root development; LOCATED IN: chloroplast; EXPRES…	1.52625
							17.7.1.2	hormone metabolism.jasmonate.synthesis-degradation.lipoxygenase	zm00001d041204	Transcript	(p38417|lox4_soybn : 539.0) Lipoxygenase-4 (EC 1.13.11.12) (L-4) (VSP94) - Glycine max (Soybean) & (at1g17420 : 469.0) Lipoxygenase; lipoxygenase 3 (LOX3); FUNCTIONS IN: oxidoreductase activity, acting on single donors with incorporation of molecular oxygen, incorporation of two atoms of oxygen, lipoxygenase activity, iron ion binding, metal ion binding; INVOLVED IN: growth, response to fungus, j…	-1.27749
							17.7.1.2	hormone metabolism.jasmonate.synthesis-degradation.lipoxygenase	zm00001d013493	Transcript	(q53rb0|lox4_orysa : 452.0) Probable lipoxygenase 4 (EC 1.13.11.12) - Oryza sativa (Rice) & (at3g22400 : 326.0) LOX5; FUNCTIONS IN: oxidoreductase activity, acting on single donors with incorporation of molecular oxygen, incorporation of two atoms of oxygen, lipoxygenase activity, iron ion binding, metal ion binding; INVOLVED IN: root development; LOCATED IN: chloroplast; EXPRESSED IN: 22 plant s…	1.11235
							17.7.1.2	hormone metabolism.jasmonate.synthesis-degradation.lipoxygenase	zm00001d015852	Transcript	(q8gsm2|lox23_horvu : 857.0) Lipoxygenase 2.3, chloroplast precursor (EC 1.13.11.12) (LOX2:Hv:3) - Hordeum vulgare (Barley) & (at3g45140 : 681.0) Chloroplast lipoxygenase required for wound-induced jasmonic acid accumulation in Arabidopsis.Mutants are resistant to Staphylococcus aureus and accumulate salicylic acid upon infection.; lipoxygenase 2 (LOX2); FUNCTIONS IN: lipoxygenase activity; INVOL…	1.60322
							17.7.1.3	hormone metabolism.jasmonate.synthesis-degradation.allene oxidase synthase	zm00001d028282	Transcript	(q7xys3|c74a2_orysa : 741.0) Cytochrome P450 74A2 (EC 4.2.1.92) (Allene oxide synthase 2) (Hydroperoxide dehydrase 2) - Oryza sativa (Rice) & (at5g42650 : 562.0) Encodes a member of the cytochrome p450 CYP74 gene family that functions as an allene oxide synthase. This enzyme catalyzes dehydration of the hydroperoxide to an unstable allene oxide in the JA biosynthetic pathway. It shows a dual cata…	1.07067
							17.7.1.5	hormone metabolism.jasmonate.synthesis-degradation.12-Oxo-PDA-reductase	zm00001d011097	Transcript	(at1g76680 : 509.0) Encodes a member of an alpha/beta barrel fold family of FMN-containing oxidoreductases. One of the closely related 12-oxophytodienoic acid reductases. This enzyme is not expected to participate in jasmonic acid biosynthesis because during in vitro assays, it shows very little activity with the naturally occurring OPDA isomer. Shows activity towards 2,4,6-trinitrotoluene. Expre…	-2.50013
							17.7.1.10	hormone metabolism.jasmonate.synthesis-degradation.jasmonate-O-methyltransferase	zm00001d036164	Transcript	(at1g19640 : 131.0) Encodes a S-adenosyl-L-methionine:jasmonic acid carboxyl methyltransferase that catalyzes the formation of methyljasmonate from jasmonic acid. Its expression is induced in response to wounding or methyljasmonate treatment.; jasmonic acid carboxyl methyltransferase (JMT); CONTAINS InterPro DOMAIN/s: SAM dependent carboxyl methyltransferase (InterPro:IPR005299); BEST Arabidopsis…	-3.53021
							20.2.1	stress.abiotic.heat	zm00001d033987	Transcript	(at3g22830 : 145.0) member of Heat Stress Transcription Factor (Hsf) family; heat shock transcription factor A6B (HSFA6B); FUNCTIONS IN: DNA binding, sequence-specific DNA binding transcription factor activity; INVOLVED IN: regulation of transcription, DNA-dependent; LOCATED IN: nucleus; EXPRESSED IN: root; CONTAINS InterPro DOMAIN/s: Winged helix-turn-helix transcription repressor DNA-binding (I…	1.09904
							20.2.1	stress.abiotic.heat	zm00001d024903	Transcript	(q08277|hsp82_maize : 1066.0) Heat shock protein 82 - Zea mays (Maize) & (at5g52640 : 991.0) Encodes a cytosolic heat shock protein AtHSP90.1. AtHSP90.1 interacts with disease resistance signaling components SGT1b and RAR1 and is required for RPS2-mediated resistance.; heat shock protein 90.1 (HSP90.1); FUNCTIONS IN: unfolded protein binding, ATP binding; INVOLVED IN: defense response to bacteriu…	1.01783
							20.2.1	stress.abiotic.heat	zm00001d025136	Transcript	(at4g29920 : 275.0) Double Clp-N motif-containing P-loop nucleoside triphosphate hydrolases superfamily protein; INVOLVED IN: protein metabolic process; LOCATED IN: chloroplast; CONTAINS InterPro DOMAIN/s: Clp, N-terminal (InterPro:IPR004176); BEST Arabidopsis thaliana protein match is: Clp amino terminal domain-containing protein (TAIR:AT5G57130.1); Has 2205 Blast hits to 2155 proteins in 769 sp…	1.09904
							20.2.1	stress.abiotic.heat	zm00001d051607	Transcript	(at4g16660 : 297.0) heat shock protein 70 (Hsp 70) family protein; FUNCTIONS IN: ATP binding; LOCATED IN: plasma membrane, chloroplast; EXPRESSED IN: 24 plant structures; EXPRESSED DURING: 13 growth stages; CONTAINS InterPro DOMAIN/s: Heat shock protein 70, conserved site (InterPro:IPR018181), Heat shock protein Hsp70 (InterPro:IPR001023), Heat shock protein 70 (InterPro:IPR013126); BEST Arabidop…	-1.07755
							20.2.1	stress.abiotic.heat	zm00001d052194	Transcript	(q39818|hs22m_soybn : 108.0) Heat shock 22 kDa protein, mitochondrial precursor - Glycine max (Soybean) & (at5g51440 : 106.0) HSP20-like chaperones superfamily protein; CONTAINS InterPro DOMAIN/s: Heat shock protein Hsp20 (InterPro:IPR002068), HSP20-like chaperone (InterPro:IPR008978); BEST Arabidopsis thaliana protein match is: mitochondrion-localized small heat shock protein 23.6 (TAIR:AT4G2520…	1.1111
							20.2.1	stress.abiotic.heat	zm00001d018298	Transcript	(at1g54050 : 96.7) HSP20-like chaperones superfamily protein; CONTAINS InterPro DOMAIN/s: Heat shock protein Hsp20 (InterPro:IPR002068), HSP20-like chaperone (InterPro:IPR008978); BEST Arabidopsis thaliana protein match is: heat shock protein 17.6A (TAIR:AT5G12030.1); Has 4491 Blast hits to 4491 proteins in 1181 species: Archae - 166; Bacteria - 2520; Metazoa - 2; Fungi - 140; Plants - 1242; Viru…	1.24615
							20.2.1	stress.abiotic.heat	zm00001d037586	Transcript	(at3g62600 : 120.0) J domain protein localized in ER lumen. Can partially compensate for the growth defect in jem1 scj1 mutant yeast. Forms a complex SDF2-ERdj3B-BiP that is required for the proper accumulation of the surface-exposed leucine-rich repeat receptor kinases EFR. EFR is involved in PAMP (pathogen associated molecular patterns) triggered immunity.; ATERDJ3B; FUNCTIONS IN: unfolded prot…	-1.02748
							20.2.1	stress.abiotic.heat	zm00001d022563	Transcript	(at4g02100 : 293.0) Heat shock protein DnaJ with tetratricopeptide repeat; FUNCTIONS IN: binding, heat shock protein binding; INVOLVED IN: protein folding; LOCATED IN: cellular_component unknown; EXPRESSED IN: leaf; CONTAINS InterPro DOMAIN/s: Tetratricopeptide-like helical (InterPro:IPR011990), Heat shock protein DnaJ, N-terminal (InterPro:IPR001623); BEST Arabidopsis thaliana protein match is: …	1.4363
							20.2.1	stress.abiotic.heat	zm00001d008392	Transcript	(at4g13830 : 89.4) DnaJ-like protein (J20); nuclear gene; DNAJ-like 20 (J20); FUNCTIONS IN: heat shock protein binding; INVOLVED IN: protein folding, response to stress; LOCATED IN: nucleus; EXPRESSED IN: 23 plant structures; EXPRESSED DURING: 13 growth stages; CONTAINS InterPro DOMAIN/s: Molecular chaperone, heat shock protein, Hsp40, DnaJ (InterPro:IPR015609), Heat shock protein DnaJ, N-termina…	1.36461
							20.2.1	stress.abiotic.heat	zm00001d008577	Transcript	(p27777|hsp11_orysa : 180.0) 16.9 kDa class I heat shock protein 1 - Oryza sativa (Rice) & (at3g46230 : 154.0) member of the class I small heat-shock protein (sHSP) family, which accounts for the majority of sHSPs in maturing seeds; heat shock protein 17.4 (HSP17.4); INVOLVED IN: response to heat; LOCATED IN: cellular_component unknown; EXPRESSED IN: 15 plant structures; EXPRESSED DURING: M germi…	1.11433
							20.2.1	stress.abiotic.heat	zm00001d010529	Transcript	(p09189|hsp7c_pethy : 940.0) Heat shock cognate 70 kDa protein - Petunia hybrida (Petunia) & (at3g12580 : 927.0) heat shock protein 70 (HSP70); FUNCTIONS IN: ATP binding; INVOLVED IN: in 9 processes; LOCATED IN: cytosol, mitochondrion, cell wall, plasma membrane; EXPRESSED IN: 23 plant structures; EXPRESSED DURING: 11 growth stages; CONTAINS InterPro DOMAIN/s: Heat shock protein 70, conserved sit…	1.0227
							20.2.1	stress.abiotic.heat	zm00001d045678	Transcript	(at2g46240 : 83.2) A member of Arabidopsis BAG (Bcl-2-associated athanogene) proteins, plant homologs of mammalian regulators of apoptosis. Expression of BAG6 in leaves was strongly induced by heat stress. Knockout mutants exhibited enhanced susceptibility to fungal pathogen Botrytis cinerea. Plant BAG proteins are multi-functional and remarkably similar to their animal counterparts, as they regu…	-1.83964
							20.2.1	stress.abiotic.heat	zm00001d047542	Transcript	(q08275|hsp23_maize : 227.0) 17.0 kDa class II heat shock protein (HSP 18) - Zea mays (Maize) & (at5g12020 : 144.0) 17.6 kDa class II heat shock protein (HSP17.6II); CONTAINS InterPro DOMAIN/s: Heat shock protein Hsp20 (InterPro:IPR002068), HSP20-like chaperone (InterPro:IPR008978); BEST Arabidopsis thaliana protein match is: heat shock protein 17.6A (TAIR:AT5G12030.1); Has 1807 Blast hits to 180…	1.39756
							20.2.1	stress.abiotic.heat	zm00001d047548	Transcript	(q08275|hsp23_maize : 260.0) 17.0 kDa class II heat shock protein (HSP 18) - Zea mays (Maize) & (at5g12020 : 149.0) 17.6 kDa class II heat shock protein (HSP17.6II); CONTAINS InterPro DOMAIN/s: Heat shock protein Hsp20 (InterPro:IPR002068), HSP20-like chaperone (InterPro:IPR008978); BEST Arabidopsis thaliana protein match is: heat shock protein 17.6A (TAIR:AT5G12030.1); Has 1807 Blast hits to 180…	1.45314
							20.2.1	stress.abiotic.heat	zm00001d048538	Transcript	(q04960|dnjh_cucsa : 157.0) DnaJ protein homolog (DNAJ-1) - Cucumis sativus (Cucumber) & (at3g44110 : 147.0) homologous to the co-chaperon DNAJ protein from E coli; DNAJ homologue 3 (ATJ3); FUNCTIONS IN: unfolded protein binding, heat shock protein binding; INVOLVED IN: protein folding, response to salt stress, regulation of ATPase activity; LOCATED IN: nucleolus, cell wall, plasma membrane; EXPR…	1.6613
							26.9	misc.glutathione S transferases	zm00001d027539	Transcript	(at2g30870 : 95.1) early dehydration-induced gene ERD13 homologous to tobacco and maize glutathione S-transferases. Encodes glutathione transferase belonging to the phi class of GSTs. Naming convention according to Wagner et al. (2002); glutathione S-transferase PHI 10 (GSTF10); FUNCTIONS IN: glutathione transferase activity, copper ion binding, glutathione binding; INVOLVED IN: response to cadmi…	-2.19407
							26.9	misc.glutathione S transferases	zm00001d027540	Transcript	(at2g30870 : 114.0) early dehydration-induced gene ERD13 homologous to tobacco and maize glutathione S-transferases. Encodes glutathione transferase belonging to the phi class of GSTs. Naming convention according to Wagner et al. (2002); glutathione S-transferase PHI 10 (GSTF10); FUNCTIONS IN: glutathione transferase activity, copper ion binding, glutathione binding; INVOLVED IN: response to cadm…	-3.48714
							26.9	misc.glutathione S transferases	zm00001d042095	Transcript	(p32111|gstx1_soltu : 112.0) Probable glutathione S-transferase (EC 2.5.1.18) (Pathogenesis-related protein 1) - Solanum tuberosum (Potato) & (at2g29440 : 101.0) Encodes glutathione transferase belonging to the tau class of GSTs. Naming convention according to Wagner et al. (2002).; glutathione S-transferase tau 6 (GSTU6); CONTAINS InterPro DOMAIN/s: Thioredoxin fold (InterPro:IPR012335), Glutath…	-3.61978
							26.9	misc.glutathione S transferases	zm00001d042098	Transcript	(p32111|gstx1_soltu : 139.0) Probable glutathione S-transferase (EC 2.5.1.18) (Pathogenesis-related protein 1) - Solanum tuberosum (Potato) & (at2g29490 : 127.0) Encodes glutathione transferase belonging to the tau class of GSTs. Naming convention according to Wagner et al. (2002).; glutathione S-transferase TAU 1 (GSTU1); CONTAINS InterPro DOMAIN/s: Thioredoxin fold (InterPro:IPR012335), Glutath…	-2.69573
							26.9	misc.glutathione S transferases	zm00001d042099	Transcript	(p32111|gstx1_soltu : 144.0) Probable glutathione S-transferase (EC 2.5.1.18) (Pathogenesis-related protein 1) - Solanum tuberosum (Potato) & (at1g10370 : 133.0) EARLY-RESPONSIVE TO DEHYDRATION 9 (ERD9); FUNCTIONS IN: glutathione transferase activity; INVOLVED IN: response to water deprivation, response to karrikin, toxin catabolic process; LOCATED IN: chloroplast, cytoplasm; EXPRESSED IN: 21 pla…	-2.63915
							26.9	misc.glutathione S transferases	zm00001d049657	Transcript	(q06398|gstu6_orysa : 218.0) Probable glutathione S-transferase GSTU6 (EC 2.5.1.18) (28 kDa cold-induced protein) - Oryza sativa (Rice) & (at1g10370 : 202.0) EARLY-RESPONSIVE TO DEHYDRATION 9 (ERD9); FUNCTIONS IN: glutathione transferase activity; INVOLVED IN: response to water deprivation, response to karrikin, toxin catabolic process; LOCATED IN: chloroplast, cytoplasm; EXPRESSED IN: 21 plant s…	-1.25832
							17.5.1	hormone metabolism.ethylene.synthesis-degradation	zm00001d030548	Transcript	(at5g20400 : 134.0) encodes a protein whose sequence is similar to flavanone 3 hydroxylase from Malus.; 2-oxoglutarate (2OG) and Fe(II)-dependent oxygenase superfamily protein; CONTAINS InterPro DOMAIN/s: Oxoglutarate/iron-dependent oxygenase (InterPro:IPR005123); BEST Arabidopsis thaliana protein match is: 2-oxoglutarate (2OG) and Fe(II)-dependent oxygenase superfamily protein (TAIR:AT1G49390.1)…	-2.01914
							17.5.1.1	hormone metabolism.ethylene.synthesis-degradation.1-aminocyclopropane-1-carboxylate synthase	zm00001d039487	Transcript	(at4g26200 : 369.0) Member of a family of proteins in Arabidopsis that encode 1-Amino-cyclopropane-1-carboxylate synthase, an enzyme involved in ethylene biosynthesis. Not expressed in response to IAA.; 1-amino-cyclopropane-1-carboxylate synthase 7 (ACS7); CONTAINS InterPro DOMAIN/s: 1-aminocyclopropane-1-carboxylate synthase (InterPro:IPR001176), Pyridoxal phosphate-dependent transferase, major …	-2.03091
							17.5.1.2	hormone metabolism.ethylene.synthesis-degradation.1-aminocyclopropane-1-carboxylate oxidase	zm00001d024843	Transcript	(at1g77330 : 395.0) similar to 1-aminocyclopropane-1-carboxylate oxidase GI:3386565 from (Sorghum bicolor); 2-oxoglutarate (2OG) and Fe(II)-dependent oxygenase superfamily protein; CONTAINS InterPro DOMAIN/s: Oxoglutarate/iron-dependent oxygenase (InterPro:IPR005123); BEST Arabidopsis thaliana protein match is: ACC oxidase 2 (TAIR:AT1G62380.1); Has 8581 Blast hits to 8541 proteins in 996 species:…	-2.14078
							17.5.1.2	hormone metabolism.ethylene.synthesis-degradation.1-aminocyclopropane-1-carboxylate oxidase	zm00001d024850	Transcript	(at1g77330 : 399.0) similar to 1-aminocyclopropane-1-carboxylate oxidase GI:3386565 from (Sorghum bicolor); 2-oxoglutarate (2OG) and Fe(II)-dependent oxygenase superfamily protein; CONTAINS InterPro DOMAIN/s: Oxoglutarate/iron-dependent oxygenase (InterPro:IPR005123); BEST Arabidopsis thaliana protein match is: ACC oxidase 2 (TAIR:AT1G62380.1); Has 8581 Blast hits to 8541 proteins in 996 species:…	-3.58025
							17.5.1.2	hormone metabolism.ethylene.synthesis-degradation.1-aminocyclopropane-1-carboxylate oxidase	zm00001d024851	Transcript	(at1g77330 : 399.0) similar to 1-aminocyclopropane-1-carboxylate oxidase GI:3386565 from (Sorghum bicolor); 2-oxoglutarate (2OG) and Fe(II)-dependent oxygenase superfamily protein; CONTAINS InterPro DOMAIN/s: Oxoglutarate/iron-dependent oxygenase (InterPro:IPR005123); BEST Arabidopsis thaliana protein match is: ACC oxidase 2 (TAIR:AT1G62380.1); Has 8581 Blast hits to 8541 proteins in 996 species:…	-3.58025
							17.5.1.2	hormone metabolism.ethylene.synthesis-degradation.1-aminocyclopropane-1-carboxylate oxidase	zm00001d024852	Transcript	(at1g77330 : 402.0) similar to 1-aminocyclopropane-1-carboxylate oxidase GI:3386565 from (Sorghum bicolor); 2-oxoglutarate (2OG) and Fe(II)-dependent oxygenase superfamily protein; CONTAINS InterPro DOMAIN/s: Oxoglutarate/iron-dependent oxygenase (InterPro:IPR005123); BEST Arabidopsis thaliana protein match is: ACC oxidase 2 (TAIR:AT1G62380.1); Has 8581 Blast hits to 8541 proteins in 996 species:…	-3.5346
							17.5.1.2	hormone metabolism.ethylene.synthesis-degradation.1-aminocyclopropane-1-carboxylate oxidase	zm00001d024853	Transcript	(at1g77330 : 395.0) similar to 1-aminocyclopropane-1-carboxylate oxidase GI:3386565 from (Sorghum bicolor); 2-oxoglutarate (2OG) and Fe(II)-dependent oxygenase superfamily protein; CONTAINS InterPro DOMAIN/s: Oxoglutarate/iron-dependent oxygenase (InterPro:IPR005123); BEST Arabidopsis thaliana protein match is: ACC oxidase 2 (TAIR:AT1G62380.1); Has 8581 Blast hits to 8541 proteins in 996 species:…	-1.4521
							17.5.1.2	hormone metabolism.ethylene.synthesis-degradation.1-aminocyclopropane-1-carboxylate oxidase	zm00001d020686	Transcript	(q40634|acco1_orysa : 432.0) 1-aminocyclopropane-1-carboxylate oxidase 1 (EC 1.14.17.4) (ACC oxidase 1) (Ethylene-forming enzyme) (EFE) - Oryza sativa (Rice) & (at1g05010 : 325.0) Encodes 1-aminocyclopropane-1-carboxylate oxidase; ethylene-forming enzyme (EFE); FUNCTIONS IN: 1-aminocyclopropane-1-carboxylate oxidase activity; INVOLVED IN: response to fungus, ethylene biosynthetic process; EXPRESS…	1.56804
							17.5.2	hormone metabolism.ethylene.signal transduction	zm00001d028074	Transcript	(at4g37580 : 239.0) involved in apical hook development. putative N-acetyltransferase; HOOKLESS 1 (HLS1); CONTAINS InterPro DOMAIN/s: GCN5-related N-acetyltransferase, C-terminal (InterPro:IPR022610), GCN5-related N-acetyltransferase (InterPro:IPR000182), Acyl-CoA N-acyltransferase (InterPro:IPR016181); BEST Arabidopsis thaliana protein match is: Acyl-CoA N-acyltransferases (NAT) superfamily prot…	1.30337
							17.5.2	hormone metabolism.ethylene.signal transduction	zm00001d034920	Transcript	(at3g23240 : 114.0) encodes a member of the ERF (ethylene response factor) subfamily B-3 of ERF/AP2 transcription factor family (ERF1). The protein contains one AP2 domain. There are 18 members in this subfamily including ATERF-1, ATERF-2, AND ATERF-5. EREBP like protein that binds GCC box of ethylene regulated promoters such as basic chitinases. Constitutive expression of ERF1 phenocopies ethyle…	-1.49005
							17.5.2	hormone metabolism.ethylene.signal transduction	zm00001d026563	Transcript	(at3g20310 : 82.4) Encodes a member of the ERF (ethylene response factor) subfamily B-1 of ERF/AP2 transcription factor family (ATERF-7). The protein contains one AP2 domain. Phosphorylated by PKS3 in vitro. Involved in ABA-mediated responses. Acts as a repressor of GCC box帽mediated transcription together with AtSin3 and HDA19.; ethylene response factor 7 (ERF7); CONTAINS InterPro DOMAIN/s: DNA-b…	1.36226
							17.5.2	hormone metabolism.ethylene.signal transduction	zm00001d001907	Transcript	(at3g20310 : 83.6) Encodes a member of the ERF (ethylene response factor) subfamily B-1 of ERF/AP2 transcription factor family (ATERF-7). The protein contains one AP2 domain. Phosphorylated by PKS3 in vitro. Involved in ABA-mediated responses. Acts as a repressor of GCC box帽mediated transcription together with AtSin3 and HDA19.; ethylene response factor 7 (ERF7); CONTAINS InterPro DOMAIN/s: DNA-b…	1.70515
							17.5.2	hormone metabolism.ethylene.signal transduction	zm00001d002761	Transcript	(at5g47230 : 117.0) encodes a member of the ERF (ethylene response factor) subfamily B-3 of ERF/AP2 transcription factor family (ATERF-5). The protein contains one AP2 domain. There are 18 members in this subfamily including ATERF-1, ATERF-2, AND ATERF-5.; ethylene responsive element binding factor 5 (ERF5); CONTAINS InterPro DOMAIN/s: DNA-binding, integrase-type (InterPro:IPR016177), Pathogenesi…	-1.33924
							17.5.2	hormone metabolism.ethylene.signal transduction	zm00001d005892	Transcript	(at4g34410 : 95.1) encodes a member of the ERF (ethylene response factor) subfamily B-3 of ERF/AP2 transcription factor family. The protein contains one AP2 domain. There are 18 members in this subfamily including ATERF-1, ATERF-2, AND ATERF-5.; redox responsive transcription factor 1 (RRTF1); CONTAINS InterPro DOMAIN/s: DNA-binding, integrase-type (InterPro:IPR016177), Pathogenesis-related trans…	4.00471
							17.5.2	hormone metabolism.ethylene.signal transduction	zm00001d043247	Transcript	(o81122|etr1_maldo : 124.0) Ethylene receptor (EC 2.7.13.3) - Malus domestica (Apple) (Malus sylvestris) & (at2g40940 : 123.0) Ethylene receptor, subfamily 1. Has histidine kinase activity.; ethylene response sensor 1 (ERS1); FUNCTIONS IN: ethylene binding, protein histidine kinase activity, receptor activity; INVOLVED IN: negative regulation of ethylene mediated signaling pathway; LOCATED IN: me…	-1.79443
							17.5.2	hormone metabolism.ethylene.signal transduction	zm00001d049364	Transcript	(at3g20310 : 83.2) Encodes a member of the ERF (ethylene response factor) subfamily B-1 of ERF/AP2 transcription factor family (ATERF-7). The protein contains one AP2 domain. Phosphorylated by PKS3 in vitro. Involved in ABA-mediated responses. Acts as a repressor of GCC box帽mediated transcription together with AtSin3 and HDA19.; ethylene response factor 7 (ERF7); CONTAINS InterPro DOMAIN/s: DNA-b…	1.35116
							17.5.2	hormone metabolism.ethylene.signal transduction	zm00001d053594	Transcript	(at3g23150 : 279.0) Involved in ethylene perception in Arabidopsis; ethylene response 2 (ETR2); FUNCTIONS IN: ethylene binding, protein histidine kinase activity, receptor activity, glycogen synthase kinase 3 activity; INVOLVED IN: negative regulation of ethylene mediated signaling pathway; LOCATED IN: endomembrane system, endoplasmic reticulum membrane, membrane; EXPRESSED IN: 22 plant structure…	1.23122
							17.5.2	hormone metabolism.ethylene.signal transduction	zm00001d017462	Transcript	(q9lw50|erf2_nicsy : 131.0) Ethylene-responsive transcription factor 2 (Ethylene-responsive element-binding factor 2) (EREBP-2) (NsERF2) - Nicotiana sylvestris (Wood tobacco) & (at4g17500 : 129.0) Encodes a member of the ERF (ethylene response factor) subfamily B-3 of ERF/AP2 transcription factor family (ATERF-1). The protein contains one AP2 domain. There are 18 members in this subfamily includi…	-2.09105
							17.5.2	hormone metabolism.ethylene.signal transduction	zm00001d037941	Transcript	(at3g16770 : 105.0) Encodes a member of the ERF (ethylene response factor) subfamily B-2 of the plant specific ERF/AP2 transcription factor family (RAP2.3). The protein contains one AP2 domain. There are 5 members in this subfamily including RAP2.2 AND RAP2.12.It is localized to the nucleus and acts as a transcriptional activator through the GCC-box. It has been identified as a suppressor of Bax-…	1.65496
							17.5.2	hormone metabolism.ethylene.signal transduction	zm00001d038585	Transcript	(at1g28370 : 90.5) encodes a member of the ERF (ethylene response factor) subfamily B-1 of ERF/AP2 transcription factor family. The protein contains one AP2 domain. There are 15 members in this subfamily including ATERF-3, ATERF-4, ATERF-7, and leafy petiole.; ERF domain protein 11 (ERF11); CONTAINS InterPro DOMAIN/s: DNA-binding, integrase-type (InterPro:IPR016177), Pathogenesis-related transcri…	1.40382
							17.5.2	hormone metabolism.ethylene.signal transduction	zm00001d010676	Transcript	(at1g28360 : 109.0) encodes a member of the ERF (ethylene response factor) subfamily B-1 of ERF/AP2 transcription factor family (ERF12). The protein contains one AP2 domain. There are 15 members in this subfamily including ATERF-3, ATERF-4, ATERF-7, and leafy petiole.; ERF domain protein 12 (ERF12); CONTAINS InterPro DOMAIN/s: DNA-binding, integrase-type (InterPro:IPR016177), Pathogenesis-related…	1.54903
							17.5.2	hormone metabolism.ethylene.signal transduction	zm00001d012585	Transcript	(q9lw49|erf4_nicsy : 91.7) Ethylene-responsive transcription factor 4 (Ethylene-responsive element-binding factor 4 homolog) (EREBP-3) (NsERF3) - Nicotiana sylvestris (Wood tobacco) & (at5g44210 : 89.7) encodes a member of the ERF (ethylene response factor) subfamily B-1 of ERF/AP2 transcription factor family (ATERF-9). The protein contains one AP2 domain. There are 15 members in this subfamily i…	1.0751
							17.5.3	hormone metabolism.ethylene.induced-regulated-responsive-activated	zm00001d033226	Transcript	(at5g63120 : 90.9) P-loop containing nucleoside triphosphate hydrolases superfamily protein; FUNCTIONS IN: helicase activity, nucleic acid binding, ATP binding, ATP-dependent helicase activity; EXPRESSED IN: 22 plant structures; EXPRESSED DURING: 10 growth stages; CONTAINS InterPro DOMAIN/s: DNA/RNA helicase, DEAD/DEAH box type, N-terminal (InterPro:IPR011545), RNA helicase, DEAD-box type, Q moti…	4.32664
							17.5.3	hormone metabolism.ethylene.induced-regulated-responsive-activated	zm00001d047209	Transcript	(at2g22300 : 283.0) Encodes a putative CAM binding transcription factor. Loss of function mutations show enhanced resistance to fungal and bacterial pathogens suggesting that CAMTA functions to suppress defense responses.; signal responsive 1 (SR1); FUNCTIONS IN: calmodulin binding, transcription regulator activity; INVOLVED IN: response to biotic stimulus; LOCATED IN: nucleus; EXPRESSED IN: 23 p…	-1.03712
							27.3.3	RNA.regulation of transcription.AP2/EREBP, APETALA2/Ethylene-responsive element binding protein family	zm00001d027924	Transcript	(q6k7e6|erf1_orysa : 93.2) Ethylene-responsive transcription factor 1 (Ethylene-responsive element-binding factor 1) (EREBP-1) (OsEREBP1) - Oryza sativa (Rice) & (at5g13330 : 92.8) encodes a member of the ERF (ethylene response factor) subfamily B-4 of ERF/AP2 transcription factor family. The protein contains one AP2 domain. There are 7 members in this subfamily.; related to AP2 6l (Rap2.6L); FUN…	1.11674
							27.3.3	RNA.regulation of transcription.AP2/EREBP, APETALA2/Ethylene-responsive element binding protein family	zm00001d026182	Transcript	(at2g44940 : 120.0) encodes a member of the DREB subfamily A-4 of ERF/AP2 transcription factor family. The protein contains one AP2 domain. There are 17 members in this subfamily including TINY.; Integrase-type DNA-binding superfamily protein; FUNCTIONS IN: DNA binding, sequence-specific DNA binding transcription factor activity; INVOLVED IN: regulation of transcription, DNA-dependent; LOCATED IN…	2.1267
							27.3.3	RNA.regulation of transcription.AP2/EREBP, APETALA2/Ethylene-responsive element binding protein family	zm00001d002867	Transcript	(at2g20880 : 156.0) Integrase-type DNA-binding superfamily protein; FUNCTIONS IN: DNA binding, sequence-specific DNA binding transcription factor activity; INVOLVED IN: regulation of transcription, DNA-dependent; LOCATED IN: nucleus, cytoplasm; EXPRESSED IN: stamen; EXPRESSED DURING: 4 anthesis, petal differentiation and expansion stage; CONTAINS InterPro DOMAIN/s: DNA-binding, integrase-type (In…	1.7152
							27.3.3	RNA.regulation of transcription.AP2/EREBP, APETALA2/Ethylene-responsive element binding protein family	zm00001d006169	Transcript	(at5g51990 : 80.5) encodes a member of the DREB subfamily A-1 of ERF/AP2 transcription factor family (CBF4). The protein contains one AP2 domain. There are six members in this subfamily, including CBF1, CBF2, and CBF3. This gene is involved in response to drought stress and abscisic acid treatment, but not to low temperature.; C-repeat-binding factor 4 (CBF4); FUNCTIONS IN: DNA binding, transcrip…	3.32664
							27.3.3	RNA.regulation of transcription.AP2/EREBP, APETALA2/Ethylene-responsive element binding protein family	zm00001d007840	Transcript	(at4g37750 : 134.0) ANT is required for control of cell proliferation and encodes a putative transcriptional regulator similar to AP2. Loss of function alleles have reduced fertility, abnormal ovules and abnormal lateral organs. Expressed specifically in the chalaza and in floral organ primordia.; AINTEGUMENTA (ANT); CONTAINS InterPro DOMAIN/s: DNA-binding, integrase-type (InterPro:IPR016177), Pa…	1.15014
							27.3.3	RNA.regulation of transcription.AP2/EREBP, APETALA2/Ethylene-responsive element binding protein family	zm00001d039324	Transcript	(at4g23750 : 114.0) encodes a member of the ERF (ethylene response factor) subfamily B-5 of ERF/AP2 transcription factor family. The protein contains one AP2 domain. There are 7 members in this subfamily. Monopteros target gene.; cytokinin response factor 2 (CRF2); CONTAINS InterPro DOMAIN/s: DNA-binding, integrase-type (InterPro:IPR016177), Pathogenesis-related transcriptional factor/ERF, DNA-bi…	1.10905
							27.3.3	RNA.regulation of transcription.AP2/EREBP, APETALA2/Ethylene-responsive element binding protein family	zm00001d051451	Transcript	(at5g52020 : 85.9) encodes a member of the DREB subfamily A-4 of ERF/AP2 transcription factor family. The protein contains one AP2 domain. There are 17 members in this subfamily including TINY.; Integrase-type DNA-binding superfamily protein; FUNCTIONS IN: DNA binding, transcription activator activity, sequence-specific DNA binding transcription factor activity; INVOLVED IN: defense response to f…	1.85271
							27.3.3	RNA.regulation of transcription.AP2/EREBP, APETALA2/Ethylene-responsive element binding protein family	zm00001d017477	Transcript	(at2g44940 : 136.0) encodes a member of the DREB subfamily A-4 of ERF/AP2 transcription factor family. The protein contains one AP2 domain. There are 17 members in this subfamily including TINY.; Integrase-type DNA-binding superfamily protein; FUNCTIONS IN: DNA binding, sequence-specific DNA binding transcription factor activity; INVOLVED IN: regulation of transcription, DNA-dependent; LOCATED IN…	1.08271
							27.3.3	RNA.regulation of transcription.AP2/EREBP, APETALA2/Ethylene-responsive element binding protein family	zm00001d017592	Transcript	(at5g51990 : 120.0) encodes a member of the DREB subfamily A-1 of ERF/AP2 transcription factor family (CBF4). The protein contains one AP2 domain. There are six members in this subfamily, including CBF1, CBF2, and CBF3. This gene is involved in response to drought stress and abscisic acid treatment, but not to low temperature.; C-repeat-binding factor 4 (CBF4); FUNCTIONS IN: DNA binding, transcri…	2.41975
							27.3.3	RNA.regulation of transcription.AP2/EREBP, APETALA2/Ethylene-responsive element binding protein family	zm00001d037941	Transcript	(at3g16770 : 105.0) Encodes a member of the ERF (ethylene response factor) subfamily B-2 of the plant specific ERF/AP2 transcription factor family (RAP2.3). The protein contains one AP2 domain. There are 5 members in this subfamily including RAP2.2 AND RAP2.12.It is localized to the nucleus and acts as a transcriptional activator through the GCC-box. It has been identified as a suppressor of Bax-…	1.65496
							27.3.3	RNA.regulation of transcription.AP2/EREBP, APETALA2/Ethylene-responsive element binding protein family	zm00001d039077	Transcript	(at1g64380 : 124.0) encodes a member of the DREB subfamily A-6 of ERF/AP2 transcription factor family. The protein contains one AP2 domain. There are 8 members in this subfamily including RAP2.4.; Integrase-type DNA-binding superfamily protein; CONTAINS InterPro DOMAIN/s: DNA-binding, integrase-type (InterPro:IPR016177), Pathogenesis-related transcriptional factor/ERF, DNA-binding (InterPro:IPR00…	1.03446
							27.3.3	RNA.regulation of transcription.AP2/EREBP, APETALA2/Ethylene-responsive element binding protein family	zm00001d021207	Transcript	(at4g25480 : 106.0) encodes a member of the DREB subfamily A-1 of ERF/AP2 transcription factor family (CBF3). The protein contains one AP2 domain. There are six members in this subfamily, including CBF1, CBF2, and CBF3. This gene is involved in response to low temperature and abscisic acid.; dehydration response element B1A (DREB1A); CONTAINS InterPro DOMAIN/s: DNA-binding, integrase-type (InterP…	1.2748
							27.3.3	RNA.regulation of transcription.AP2/EREBP, APETALA2/Ethylene-responsive element binding protein family	zm00001d012585	Transcript	(q9lw49|erf4_nicsy : 91.7) Ethylene-responsive transcription factor 4 (Ethylene-responsive element-binding factor 4 homolog) (EREBP-3) (NsERF3) - Nicotiana sylvestris (Wood tobacco) & (at5g44210 : 89.7) encodes a member of the ERF (ethylene response factor) subfamily B-1 of ERF/AP2 transcription factor family (ATERF-9). The protein contains one AP2 domain. There are 15 members in this subfamily i…	1.0751
							27.3.3	RNA.regulation of transcription.AP2/EREBP, APETALA2/Ethylene-responsive element binding protein family	zm00001d045204	Transcript	(at2g23340 : 112.0) encodes a member of the DREB subfamily A-5 of ERF/AP2 transcription factor family. The protein contains one AP2 domain. There are 16 members in this subfamily including RAP2.1, RAP2.9 and RAP2.10.; DREB and EAR motif protein 3 (DEAR3); FUNCTIONS IN: DNA binding, sequence-specific DNA binding transcription factor activity; INVOLVED IN: regulation of transcription, DNA-dependent…	2.16794
							27.3.3	RNA.regulation of transcription.AP2/EREBP, APETALA2/Ethylene-responsive element binding protein family	zm00001d048004	Transcript	(at5g10510 : 153.0) Encodes an AP2-domain transcription factor involved in root stem cell identity and root development.; AINTEGUMENTA-like 6 (AIL6); CONTAINS InterPro DOMAIN/s: DNA-binding, integrase-type (InterPro:IPR016177), Pathogenesis-related transcriptional factor/ERF, DNA-binding (InterPro:IPR001471); BEST Arabidopsis thaliana protein match is: AINTEGUMENTA-like 7 (TAIR:AT5G65510.1). & (q…	1.54903
							27.3.8	RNA.regulation of transcription.C2C2(Zn) DOF zinc finger family	zm00001d031278	Transcript	(p38564|mnb1a_maize : 344.0) Dof zinc finger protein MNB1A - Zea mays (Maize) & (at3g50410 : 111.0) Arabidopsis Dof protein containing a single 51-amino acid zinc finger DNA-binding domain, which may play an important roles in plant growth and development.; OBF binding protein 1 (OBP1); CONTAINS InterPro DOMAIN/s: Zinc finger, Dof-type (InterPro:IPR003851); BEST Arabidopsis thaliana protein match…	1.85468
							27.3.8	RNA.regulation of transcription.C2C2(Zn) DOF zinc finger family	zm00001d033325	Transcript	(p38564|mnb1a_maize : 110.0) Dof zinc finger protein MNB1A - Zea mays (Maize) & (at3g21270 : 100.0) Encodes Dof zinc finger protein adof2.; DOF zinc finger protein 2 (DOF2); CONTAINS InterPro DOMAIN/s: Zinc finger, Dof-type (InterPro:IPR003851); BEST Arabidopsis thaliana protein match is: DOF zinc finger protein 1 (TAIR:AT1G51700.1); Has 1111 Blast hits to 1102 proteins in 62 species: Archae - 0;…	3.46414
							27.3.8	RNA.regulation of transcription.C2C2(Zn) DOF zinc finger family	zm00001d034651	Transcript	(at5g02460 : 174.0) Dof-type zinc finger DNA-binding family protein; CONTAINS InterPro DOMAIN/s: Zinc finger, Dof-type (InterPro:IPR003851); BEST Arabidopsis thaliana protein match is: DNA binding with one finger 2.4 (TAIR:AT2G37590.1); Has 1212 Blast hits to 1182 proteins in 84 species: Archae - 0; Bacteria - 4; Metazoa - 69; Fungi - 10; Plants - 1097; Viruses - 0; Other Eukaryotes - 32 (source:…	1.66182
							27.3.8	RNA.regulation of transcription.C2C2(Zn) DOF zinc finger family	zm00001d005970	Transcript	(p38564|mnb1a_maize : 144.0) Dof zinc finger protein MNB1A - Zea mays (Maize) & (at3g50410 : 107.0) Arabidopsis Dof protein containing a single 51-amino acid zinc finger DNA-binding domain, which may play an important roles in plant growth and development.; OBF binding protein 1 (OBP1); CONTAINS InterPro DOMAIN/s: Zinc finger, Dof-type (InterPro:IPR003851); BEST Arabidopsis thaliana protein match…	2.29422
							27.3.8	RNA.regulation of transcription.C2C2(Zn) DOF zinc finger family	zm00001d006463	Transcript	(o24463|pbf_maize : 121.0) Dof zinc finger protein PBF (Prolamin box-binding factor) - Zea mays (Maize) & (at5g60200 : 120.0) Encodes a Dof-type transcription factor.; TARGET OF MONOPTEROS 6 (TMO6); CONTAINS InterPro DOMAIN/s: Zinc finger, Dof-type (InterPro:IPR003851); BEST Arabidopsis thaliana protein match is: Dof-type zinc finger DNA-binding family protein (TAIR:AT3G45610.1); Has 30201 Blast …	1.48394
							27.3.8	RNA.regulation of transcription.C2C2(Zn) DOF zinc finger family	zm00001d051439	Transcript	(at3g61850 : 111.0) Zinc finger transcription factor of the Dof family involved in the control of seed germination.; dof affecting germination 1 (DAG1); CONTAINS InterPro DOMAIN/s: Zinc finger, Dof-type (InterPro:IPR003851); BEST Arabidopsis thaliana protein match is: Dof-type zinc finger DNA-binding family protein (TAIR:AT2G46590.2); Has 30201 Blast hits to 17322 proteins in 780 species: Archae …	1.60878
							27.3.8	RNA.regulation of transcription.C2C2(Zn) DOF zinc finger family	zm00001d051700	Transcript	(at5g60850 : 122.0) Encodes a zinc finger protein.; OBF binding protein 4 (OBP4); CONTAINS InterPro DOMAIN/s: Zinc finger, Dof-type (InterPro:IPR003851); BEST Arabidopsis thaliana protein match is: DOF zinc finger protein 1 (TAIR:AT1G51700.1); Has 1807 Blast hits to 1807 proteins in 277 species: Archae - 0; Bacteria - 0; Metazoa - 736; Fungi - 347; Plants - 385; Viruses - 0; Other Eukaryotes - 33…	2.00471
							27.3.8	RNA.regulation of transcription.C2C2(Zn) DOF zinc finger family	zm00001d017900	Transcript	(at5g60850 : 124.0) Encodes a zinc finger protein.; OBF binding protein 4 (OBP4); CONTAINS InterPro DOMAIN/s: Zinc finger, Dof-type (InterPro:IPR003851); BEST Arabidopsis thaliana protein match is: DOF zinc finger protein 1 (TAIR:AT1G51700.1); Has 1807 Blast hits to 1807 proteins in 277 species: Archae - 0; Bacteria - 0; Metazoa - 736; Fungi - 347; Plants - 385; Viruses - 0; Other Eukaryotes - 33…	3.17463
							27.3.8	RNA.regulation of transcription.C2C2(Zn) DOF zinc finger family	zm00001d020837	Transcript	(p38564|mnb1a_maize : 126.0) Dof zinc finger protein MNB1A - Zea mays (Maize) & (at3g21270 : 96.3) Encodes Dof zinc finger protein adof2.; DOF zinc finger protein 2 (DOF2); CONTAINS InterPro DOMAIN/s: Zinc finger, Dof-type (InterPro:IPR003851); BEST Arabidopsis thaliana protein match is: DOF zinc finger protein 1 (TAIR:AT1G51700.1); Has 1111 Blast hits to 1102 proteins in 62 species: Archae - 0; …	1.73053
							27.3.8	RNA.regulation of transcription.C2C2(Zn) DOF zinc finger family	zm00001d012703	Transcript	(at2g34140 : 103.0) Dof-type zinc finger DNA-binding family protein; FUNCTIONS IN: DNA binding, sequence-specific DNA binding transcription factor activity; INVOLVED IN: regulation of transcription; LOCATED IN: cellular_component unknown; EXPRESSED IN: hypocotyl, root, flower, stamen; EXPRESSED DURING: 4 anthesis, petal differentiation and expansion stage; CONTAINS InterPro DOMAIN/s: Zinc finger,…	1.77024
							10	cell wall	zm00001d029715	Transcript	(at4g24140 : 286.0) alpha/beta-Hydrolases superfamily protein; FUNCTIONS IN: hydrolase activity; LOCATED IN: endomembrane system; EXPRESSED IN: 10 plant structures; EXPRESSED DURING: 4 anthesis, F mature embryo stage, petal differentiation and expansion stage, E expanded cotyledon stage, D bilateral stage; CONTAINS InterPro DOMAIN/s: Alpha/beta hydrolase fold-1 (InterPro:IPR000073); BEST Arabidop…	1.61614
							10	cell wall	zm00001d045468	Transcript	(at4g24140 : 206.0) alpha/beta-Hydrolases superfamily protein; FUNCTIONS IN: hydrolase activity; LOCATED IN: endomembrane system; EXPRESSED IN: 10 plant structures; EXPRESSED DURING: 4 anthesis, F mature embryo stage, petal differentiation and expansion stage, E expanded cotyledon stage, D bilateral stage; CONTAINS InterPro DOMAIN/s: Alpha/beta hydrolase fold-1 (InterPro:IPR000073); BEST Arabidop…	1.32664
							10.1.5	cell wall.precursor synthesis.UXS	zm00001d047774	Transcript	(at3g62830 : 176.0) encodes an isoform of UDP-glucuronic acid decarboxylase, which is predicted to be membrane-bound by PSORT. This enzyme produces UDP-xylose, which is a substrate for many cell wall carbohydrates including hemicellulose and pectin. UDP-xylose is also known to feedback regulate several cell wall biosynthetic enzymes.; UDP-GLUCURONIC ACID DECARBOXYLASE 2 (UXS2); FUNCTIONS IN: UDP-…	1.07288
							10.1.6	cell wall.precursor synthesis.GAE	zm00001d031577	Transcript	(at3g23820 : 483.0) UDP-D-glucuronate 4-epimerase; UDP-D-glucuronate 4-epimerase 6 (GAE6); FUNCTIONS IN: UDP-glucuronate 4-epimerase activity, catalytic activity; INVOLVED IN: cellular metabolic process, carbohydrate metabolic process, nucleotide-sugar metabolic process, metabolic process; LOCATED IN: cellular_component unknown; EXPRESSED IN: 26 plant structures; EXPRESSED DURING: 15 growth stage…	1.20634
							10.1.12.1	cell wall.precursor synthesis.KDO pathway.arabinose-5-phosphate isomerase	zm00001d053856	Transcript	(at3g54690 : 258.0) Sugar isomerase (SIS) family protein; FUNCTIONS IN: isomerase activity, sugar binding; INVOLVED IN: carbohydrate metabolic process; EXPRESSED IN: 23 plant structures; EXPRESSED DURING: 15 growth stages; CONTAINS InterPro DOMAIN/s: KpsF/GutQ (InterPro:IPR004800), Sugar isomerase (SIS) (InterPro:IPR001347), Cystathionine beta-synthase, core (InterPro:IPR000644); Has 8722 Blast h…	1.52827
							10.2	cell wall.cellulose synthesis	zm00001d053696	Transcript	(at2g35650 : 145.0) a member of Glycosyltransferase- Family 2 and encodes a beta-mannan synthase based on in vitro enzyme assays from heterologously expressed protein. Mutants exhibit defects in pollen tube growth and embryo development. The defective embryonic development was associated with reduced proliferation and failed cellularization of the endosperm.; cellulose synthase like (CSLA07); CON…	1.43394
							10.2	cell wall.cellulose synthesis	zm00001d046681	Transcript	(at5g03760 : 148.0) encodes a beta-mannan synthase that is required for agrobacterium-mediated plant genetic transformation involves a complex interaction between the bacterium and the host plant. 3' UTR is involved in transcriptional regulation and the gene is expressed in the elongation zone of the root.; ATCSLA09; CONTAINS InterPro DOMAIN/s: Glycosyl transferase, family 2 (InterPro:IPR001173);…	1.5611
							10.2.1	cell wall.cellulose synthesis.cellulose synthase	zm00001d023810	Transcript	(at1g02730 : 923.0) Encodes a gene similar to cellulose synthase. Knock-out mutant has reduced growth, reduced xylan level and reduced xylan synthase activity in stems.; cellulose synthase-like D5 (CSLD5); CONTAINS InterPro DOMAIN/s: Cellulose synthase (InterPro:IPR005150); BEST Arabidopsis thaliana protein match is: cellulose synthase-like D3 (TAIR:AT3G03050.1); Has 3375 Blast hits to 3003 prote…	1.10093
							10.2.1	cell wall.cellulose synthesis.cellulose synthase	zm00001d053696	Transcript	(at2g35650 : 145.0) a member of Glycosyltransferase- Family 2 and encodes a beta-mannan synthase based on in vitro enzyme assays from heterologously expressed protein. Mutants exhibit defects in pollen tube growth and embryo development. The defective embryonic development was associated with reduced proliferation and failed cellularization of the endosperm.; cellulose synthase like (CSLA07); CON…	1.43394
							10.2.1	cell wall.cellulose synthesis.cellulose synthase	zm00001d046681	Transcript	(at5g03760 : 148.0) encodes a beta-mannan synthase that is required for agrobacterium-mediated plant genetic transformation involves a complex interaction between the bacterium and the host plant. 3' UTR is involved in transcriptional regulation and the gene is expressed in the elongation zone of the root.; ATCSLA09; CONTAINS InterPro DOMAIN/s: Glycosyl transferase, family 2 (InterPro:IPR001173);…	1.5611
							10.2.2	cell wall.cellulose synthesis.COBRA	zm00001d007208	Transcript	(at4g16120 : 607.0) putative membrane-anchored cell wall protein; COBRA-like protein-7 precursor (COBL7); FUNCTIONS IN: molecular_function unknown; INVOLVED IN: biological_process unknown; LOCATED IN: anchored to plasma membrane, Golgi apparatus, anchored to membrane; EXPRESSED IN: 25 plant structures; EXPRESSED DURING: 13 growth stages; CONTAINS InterPro DOMAIN/s: Glycosyl-phosphatidyl inositol-…	-1.18292
							10.2.2	cell wall.cellulose synthesis.COBRA	zm00001d022082	Transcript	(q6z4g7|cobl6_orysa : 291.0) COBRA-like 6 protein precursor (BRITTLE CULM1-like 7 protein) - Oryza sativa (Rice) & (at5g15630 : 276.0) Encodes a member of the COBRA family, similar to phytochelatin synthetase. Involved in secondary cell wall biosynthesis. Mutants make smaller plants with reduced levels of cellulose and cell wall sugars.; IRREGULAR XYLEM 6 (IRX6); INVOLVED IN: secondary cell wall …	1.02779
							10.2.2	cell wall.cellulose synthesis.COBRA	zm00001d047276	Transcript	(q6vsv1|cobl5_orysa : 590.0) COBRA-like 5 protein precursor (Protein BRITTLE CULM1) - Oryza sativa (Rice) & (at5g15630 : 518.0) Encodes a member of the COBRA family, similar to phytochelatin synthetase. Involved in secondary cell wall biosynthesis. Mutants make smaller plants with reduced levels of cellulose and cell wall sugars.; IRREGULAR XYLEM 6 (IRX6); INVOLVED IN: secondary cell wall biogene…	1.78607
							10.3	cell wall.hemicellulose synthesis	zm00001d018716	Transcript	(at1g14100 : 384.0) member of Glycosyltransferase Family- 37. FUT8 was previously associated to AT1G14110; fucosyltransferase 8 (FUT8); FUNCTIONS IN: galactoside 2-alpha-L-fucosyltransferase activity; INVOLVED IN: cell wall biogenesis; LOCATED IN: endomembrane system, membrane; EXPRESSED IN: leaf whorl, sepal, flower; EXPRESSED DURING: petal differentiation and expansion stage; CONTAINS InterPro …	-2.22332
							10.3.2	cell wall.hemicellulose synthesis.glucuronoxylan	zm00001d016806	Transcript	(at3g18660 : 564.0) Plants expressing an RNAi construct specifically targeting PGSIP1 was shown to have a dramatically reduced amount of starch.; plant glycogenin-like starch initiation protein 1 (PGSIP1); FUNCTIONS IN: transferase activity, transferring glycosyl groups; INVOLVED IN: biosynthetic process, starch metabolic process; LOCATED IN: chloroplast; EXPRESSED IN: 19 plant structures; EXPRES…	-2.26831
							10.5.1.1	cell wall.cell wall proteins.AGPs.AGP	zm00001d043929	Transcript	(at5g03170 : 176.0) FASCICLIN-like arabinogalactan-protein 11 (FLA11); CONTAINS InterPro DOMAIN/s: FAS1 domain (InterPro:IPR000782); BEST Arabidopsis thaliana protein match is: FASCICLIN-like arabinogalactan-protein 12 (TAIR:AT5G60490.1); Has 965 Blast hits to 948 proteins in 162 species: Archae - 18; Bacteria - 233; Metazoa - 22; Fungi - 18; Plants - 634; Viruses - 0; Other Eukaryotes - 40 (sour…	1.00345
							10.5.1.1	cell wall.cell wall proteins.AGPs.AGP	zm00001d036699	Transcript	(at3g60900 : 109.0) FASCICLIN-like arabinogalactan-protein 10 (FLA10); LOCATED IN: anchored to plasma membrane, plasma membrane, anchored to membrane; EXPRESSED IN: 17 plant structures; EXPRESSED DURING: 8 growth stages; CONTAINS InterPro DOMAIN/s: FAS1 domain (InterPro:IPR000782); BEST Arabidopsis thaliana protein match is: FASCICLIN-like arabinogalactan protein 8 (TAIR:AT2G45470.1); Has 12874 B…	1.20369
							10.5.1.1	cell wall.cell wall proteins.AGPs.AGP	zm00001d020903	Transcript	(at2g04780 : 194.0) fasciclin-like arabinogalactan-protein 7 (Fla7); FASCICLIN-like arabinoogalactan 7 (FLA7); LOCATED IN: anchored to plasma membrane, plasma membrane, anchored to membrane, membrane; EXPRESSED IN: 22 plant structures; EXPRESSED DURING: 13 growth stages; CONTAINS InterPro DOMAIN/s: FAS1 domain (InterPro:IPR000782); BEST Arabidopsis thaliana protein match is: FASCICLIN-like arabin…	1.32664
							10.5.1.1	cell wall.cell wall proteins.AGPs.AGP	zm00001d009566	Transcript	(at1g03870 : 169.0) fasciclin-like arabinogalactan-protein 9 (Fla9); FASCICLIN-like arabinoogalactan 9 (FLA9); LOCATED IN: anchored to plasma membrane, plasma membrane, anchored to membrane; EXPRESSED IN: 23 plant structures; EXPRESSED DURING: 14 growth stages; CONTAINS InterPro DOMAIN/s: FAS1 domain (InterPro:IPR000782); BEST Arabidopsis thaliana protein match is: FASCICLIN-like arabinogalactan …	1.46229
							10.5.1.2	cell wall.cell wall proteins.AGPs.AGP Fucosyltransferase	zm00001d018716	Transcript	(at1g14100 : 384.0) member of Glycosyltransferase Family- 37. FUT8 was previously associated to AT1G14110; fucosyltransferase 8 (FUT8); FUNCTIONS IN: galactoside 2-alpha-L-fucosyltransferase activity; INVOLVED IN: cell wall biogenesis; LOCATED IN: endomembrane system, membrane; EXPRESSED IN: leaf whorl, sepal, flower; EXPRESSED DURING: petal differentiation and expansion stage; CONTAINS InterPro …	-2.22332
							10.5.3	cell wall.cell wall proteins.LRR	zm00001d034427	Transcript	(at3g22800 : 389.0) Leucine-rich repeat (LRR) family protein; FUNCTIONS IN: structural constituent of cell wall; LOCATED IN: endomembrane system; EXPRESSED IN: 8 plant structures; EXPRESSED DURING: petal differentiation and expansion stage; CONTAINS InterPro DOMAIN/s: Leucine-rich repeat-containing N-terminal domain, type 2 (InterPro:IPR013210), Leucine-rich repeat (InterPro:IPR001611); BEST Arab…	-1.57614
							10.5.3	cell wall.cell wall proteins.LRR	zm00001d036455	Transcript	(at1g12040 : 332.0) encodes a a chimeric leucine-rich repeat/extensin protein that regulates root hair morphogenesis and elongation. Null mutants develop root hairs that frequently abort, swell, or branch. Gene is expressed in root hair cells and protein is specifically localized in the wall of the hair proper.; leucine-rich repeat/extensin 1 (LRX1); CONTAINS InterPro DOMAIN/s: Leucine-rich repea…	1.21716
							10.6.1	cell wall.degradation.cellulases and beta -1,4-glucanases	zm00001d051814	Transcript	(q6z5p2|gun7_orysa : 295.0) Endoglucanase 7 precursor (EC 3.2.1.4) (Endo-1,4-beta glucanase 7) (OsGLU10) - Oryza sativa (Rice) & (at2g32990 : 189.0) glycosyl hydrolase 9B8 (GH9B8); FUNCTIONS IN: hydrolase activity, hydrolyzing O-glycosyl compounds, catalytic activity; INVOLVED IN: carbohydrate metabolic process; LOCATED IN: endomembrane system; EXPRESSED IN: 17 plant structures; EXPRESSED DURING:…	-1.48612
							10.6.1	cell wall.degradation.cellulases and beta -1,4-glucanases	zm00001d013268	Transcript	(at5g20950 : 379.0) Glycosyl hydrolase family protein; FUNCTIONS IN: hydrolase activity, hydrolyzing O-glycosyl compounds; INVOLVED IN: carbohydrate metabolic process; LOCATED IN: cell wall, membrane, plant-type cell wall; EXPRESSED IN: 25 plant structures; EXPRESSED DURING: 13 growth stages; CONTAINS InterPro DOMAIN/s: Glycoside hydrolase, family 3, N-terminal (InterPro:IPR001764), Glycoside hyd…	1.0209
							10.6.2	cell wall.degradation.mannan-xylose-arabinose-fucose	zm00001d026415	Transcript	(at5g64570 : 260.0) Encodes a beta-d-xylosidase that belongs to family 3 of glycoside hydrolases.; beta-D-xylosidase 4 (XYL4); FUNCTIONS IN: xylan 1,4-beta-xylosidase activity, hydrolase activity, hydrolyzing O-glycosyl compounds; INVOLVED IN: xylan catabolic process; LOCATED IN: apoplast, cell wall; EXPRESSED IN: 24 plant structures; EXPRESSED DURING: 13 growth stages; CONTAINS InterPro DOMAIN/s…	1.57546
							10.6.2	cell wall.degradation.mannan-xylose-arabinose-fucose	zm00001d002410	Transcript	(at4g30270 : 137.0) encodes a protein similar to endo xyloglucan transferase in sequence. It is also very similar to BRU1 in soybean, which is involved in brassinosteroid response.; xyloglucan endotransglucosylase/hydrolase 24 (XTH24); FUNCTIONS IN: hydrolase activity, acting on glycosyl bonds, xyloglucan:xyloglucosyl transferase activity; INVOLVED IN: aging, response to gibberellin stimulus, gib…	1.02896
							10.6.2	cell wall.degradation.mannan-xylose-arabinose-fucose	zm00001d043965	Transcript	(at5g66460 : 306.0) Glycosyl hydrolase superfamily protein; FUNCTIONS IN: cation binding, hydrolase activity, hydrolyzing O-glycosyl compounds, catalytic activity; INVOLVED IN: carbohydrate metabolic process; LOCATED IN: endomembrane system; EXPRESSED IN: 17 plant structures; EXPRESSED DURING: 4 anthesis, C globular stage, 4 leaf senescence stage, petal differentiation and expansion stage, E expa…	1.28482
							10.6.2	cell wall.degradation.mannan-xylose-arabinose-fucose	zm00001d052792	Transcript	(at1g78060 : 688.0) Glycosyl hydrolase family protein; FUNCTIONS IN: hydrolase activity, hydrolyzing O-glycosyl compounds; INVOLVED IN: carbohydrate metabolic process; LOCATED IN: apoplast, cell wall, chloroplast, plant-type cell wall; EXPRESSED IN: 22 plant structures; EXPRESSED DURING: 13 growth stages; CONTAINS InterPro DOMAIN/s: Glycoside hydrolase, family 3, N-terminal (InterPro:IPR001764), …	1.50086
							10.6.3	cell wall.degradation.pectate lyases and polygalacturonases	zm00001d006623	Transcript	(q8gt95|pgip1_orysa : 506.0) Polygalacturonase inhibitor 1 precursor (Polygalacturonase-inhibiting protein) (Floral organ regulator 1) - Oryza sativa (Rice) & (at5g06870 : 225.0) Encodes a polygalacturonase inhibiting protein involved in plant defense response. PGIPs inhibit the activity of pectin degrading enzymes such as those produced by fungal pathogens. PGIP2 is induced by fungal infection a…	1.86364
							10.6.3	cell wall.degradation.pectate lyases and polygalacturonases	zm00001d040725	Transcript	(at1g48100 : 278.0) Pectin lyase-like superfamily protein; FUNCTIONS IN: polygalacturonase activity; INVOLVED IN: carbohydrate metabolic process; EXPRESSED IN: 19 plant structures; EXPRESSED DURING: 10 growth stages; CONTAINS InterPro DOMAIN/s: Pectin lyase fold/virulence factor (InterPro:IPR011050), Pectin lyase fold (InterPro:IPR012334), Glycoside hydrolase, family 28 (InterPro:IPR000743), Para…	1.72718
							10.6.3	cell wall.degradation.pectate lyases and polygalacturonases	zm00001d044110	Transcript	(at1g60590 : 189.0) Pectin lyase-like superfamily protein; FUNCTIONS IN: polygalacturonase activity; INVOLVED IN: carbohydrate metabolic process; EXPRESSED IN: 20 plant structures; EXPRESSED DURING: 10 growth stages; CONTAINS InterPro DOMAIN/s: Pectin lyase fold/virulence factor (InterPro:IPR011050), Pectin lyase fold (InterPro:IPR012334), Glycoside hydrolase, family 28 (InterPro:IPR000743), Para…	1.57703
							10.6.3	cell wall.degradation.pectate lyases and polygalacturonases	zm00001d050241	Transcript	(at1g70370 : 568.0) polygalacturonase 2 (PG2); FUNCTIONS IN: polygalacturonase activity; INVOLVED IN: biological_process unknown; LOCATED IN: endomembrane system; EXPRESSED IN: 23 plant structures; EXPRESSED DURING: 13 growth stages; CONTAINS InterPro DOMAIN/s: BURP (InterPro:IPR004873); BEST Arabidopsis thaliana protein match is: BURP domain-containing protein (TAIR:AT1G23760.1). & (reliability:…	1.73169
							10.6.3	cell wall.degradation.pectate lyases and polygalacturonases	zm00001d053395	Transcript	(at5g41870 : 248.0) Pectin lyase-like superfamily protein; FUNCTIONS IN: polygalacturonase activity; INVOLVED IN: carbohydrate metabolic process; LOCATED IN: endomembrane system; EXPRESSED IN: 12 plant structures; EXPRESSED DURING: 6 growth stages; CONTAINS InterPro DOMAIN/s: Pectin lyase fold/virulence factor (InterPro:IPR011050), Glycoside hydrolase, family 28 (InterPro:IPR000743), Pectin lyase…	2.6292
							10.6.3	cell wall.degradation.pectate lyases and polygalacturonases	zm00001d035753	Transcript	(at5g06860 : 254.0) Encodes a polygalacturonase inhibiting protein involved in defense response. PGIPs inhibit the function of cell wall pectin degrading enzymes such as those produced by fungal pathogens. PGIP1 is induced by fungal infection.; polygalacturonase inhibiting protein 1 (PGIP1); FUNCTIONS IN: polygalacturonase inhibitor activity; INVOLVED IN: signal transduction, defense response; LO…	-1.0562
							10.6.3	cell wall.degradation.pectate lyases and polygalacturonases	zm00001d009667	Transcript	(at1g60590 : 264.0) Pectin lyase-like superfamily protein; FUNCTIONS IN: polygalacturonase activity; INVOLVED IN: carbohydrate metabolic process; EXPRESSED IN: 20 plant structures; EXPRESSED DURING: 10 growth stages; CONTAINS InterPro DOMAIN/s: Pectin lyase fold/virulence factor (InterPro:IPR011050), Pectin lyase fold (InterPro:IPR012334), Glycoside hydrolase, family 28 (InterPro:IPR000743), Para…	1.35429
							10.7	cell wall.modification	zm00001d027283	Transcript	(q9ld07|expb7_orysa : 443.0) Expansin-B7 precursor (OsEXPB7) (Beta-expansin-7) (OsaEXPb1.12) - Oryza sativa (Rice) & (at1g65680 : 229.0) member of BETA-EXPANSINS. Naming convention from the Expansin Working Group (Kende et al, 2004. Plant Mol Bio); expansin B2 (EXPB2); INVOLVED IN: plant-type cell wall modification involved in multidimensional cell growth, unidimensional cell growth, plant-type c…	2.06188
							10.7	cell wall.modification	zm00001d027313	Transcript	(at2g36870 : 270.0) xyloglucan endotransglucosylase/hydrolase 32 (XTH32); FUNCTIONS IN: hydrolase activity, acting on glycosyl bonds, hydrolase activity, hydrolyzing O-glycosyl compounds; INVOLVED IN: carbohydrate metabolic process; LOCATED IN: endomembrane system; EXPRESSED IN: 19 plant structures; EXPRESSED DURING: 13 growth stages; CONTAINS InterPro DOMAIN/s: Concanavalin A-like lectin/glucana…	-1.01699
							10.7	cell wall.modification	zm00001d029903	Transcript	(q336t5|expb3_orysa : 189.0) Expansin-B3 precursor (OsEXPB3) (Beta-expansin-3) (OsaEXPb1.10) - Oryza sativa (Rice) & (at1g65680 : 115.0) member of BETA-EXPANSINS. Naming convention from the Expansin Working Group (Kende et al, 2004. Plant Mol Bio); expansin B2 (EXPB2); INVOLVED IN: plant-type cell wall modification involved in multidimensional cell growth, unidimensional cell growth, plant-type c…	1.51752
							10.7	cell wall.modification	zm00001d029913	Transcript	(q336t5|expb3_orysa : 263.0) Expansin-B3 precursor (OsEXPB3) (Beta-expansin-3) (OsaEXPb1.10) - Oryza sativa (Rice) & (at1g65680 : 142.0) member of BETA-EXPANSINS. Naming convention from the Expansin Working Group (Kende et al, 2004. Plant Mol Bio); expansin B2 (EXPB2); INVOLVED IN: plant-type cell wall modification involved in multidimensional cell growth, unidimensional cell growth, plant-type c…	1.3774
[truncated: 123 more rows]
