# Supplementary material for: Comparative transcriptome profiling and co-expression network analysis uncover the key genes associated withearly-stage resistance to Aspergillus flavus in maize
Source: BMC Plant Biol. 2021 May 13;21:216. doi: 10.1186/s12870-021-02983-x (PMC8117602; doi:10.1186/s12870-021-02983-x)
Supplement: Supplementary file 6 — Additional file 6: Table S4. GO analysis of genes in the green module. [file 12870_2021_2983_MOESM6_ESM.xls]

## Sheet: ClueGO Results
Table S4 GO analysis of genes in the green module.
GOID	GOTerm	Ontology Source	Term PValue	Term PValue Corrected with Bonferroni step down	Group PValue	Group PValue Corrected with Bonferroni step down	GOLevels	GOGroups	% Associated Genes	Nr. Genes	Associated Genes Found
GO:0008023	transcription elongation factor complex	GO_CellularComponent-EBI-UniProt-GOA_18.07.2019_00h00	3.84189e-05	0.00103731	3.84189e-05	0.000268933	[2, 5, 6, 7, 8, 9, 10, 11, 12]	Group00	13.6364	6	[LOC100194316, LOC103630545, LOC103631592, LOC103635834, LOC103636656, gtc102]
GO:0048589	developmental growth	GO_BiologicalProcess-EBI-UniProt-GOA_18.07.2019_00h00	0.0034192	0.017096	0.0034192	0.0102576	[2]	Group01	7.14286	5	[LOC100216809, LOC100501077, LOC103630487, LOC103633920, dek1]
GO:0098797	plasma membrane protein complex	GO_CellularComponent-EBI-UniProt-GOA_18.07.2019_00h00	5.49095e-10	2.36111e-08	5.49095e-10	7.68733e-09	[3, 4, 5, 6]	Group02	22.7273	10	[LOC100216809, LOC100280338, LOC103626482, LOC103640647, LOC103644387, LOC103651198, LOC103651372, LOC103651639, LOC103652644, LOC103654268]
GO:0003724	RNA helicase activity	GO_MolecularFunction-EBI-UniProt-GOA_18.07.2019_00h00	0.0150224	0.0150224	0.0150224	0.0150224	[3, 10]	Group03	5	5	[LOC103627696, LOC103633431, LOC103633484, LOC103649879, LOC109945984]
GO:0030684	preribosome	GO_CellularComponent-EBI-UniProt-GOA_18.07.2019_00h00	0.0150224	0.0150224	0.0150224	0.0150224	[3]	Group04	5	5	[LOC100382218, LOC103632096, LOC103634616, LOC103649658, gpm697]
GO:0006403	RNA localization	GO_BiologicalProcess-EBI-UniProt-GOA_18.07.2019_00h00	0.00460008	0.0184003	0.00460008	0.00920016	[3]	Group05	6.66667	5	[LOC100384227, LOC103625708, LOC103639534, LOC103652539, cl23032_-2]
GO:0051236	establishment of RNA localization	GO_BiologicalProcess-EBI-UniProt-GOA_18.07.2019_00h00	0.00160828	0.0192994	0.00460008	0.00920016	[3, 4]	Group05	8.47458	5	[LOC100384227, LOC103625708, LOC103639534, LOC103652539, cl23032_-2]
GO:0005635	nuclear envelope	GO_CellularComponent-EBI-UniProt-GOA_18.07.2019_00h00	0.000401256	0.00802512	0.000401256	0.00240754	[3, 4, 5, 6, 7, 8, 9]	Group06	7.52688	7	[LOC100193455, LOC100280166, LOC100384150, LOC103626805, LOC103632918, LOC103639534, cl23032_-2]
GO:0005643	nuclear pore	GO_CellularComponent-EBI-UniProt-GOA_18.07.2019_00h00	0.00321221	0.0192733	0.000401256	0.00240754	[2, 4, 5, 6, 7, 8, 9, 10]	Group06	7.24638	5	[LOC100193455, LOC103626805, LOC103632918, LOC103639534, cl23032_-2]
GO:0005911	cell-cell junction	GO_CellularComponent-EBI-UniProt-GOA_18.07.2019_00h00	0.00134854	0.0188796	0.00134854	0.00539418	[2]	Group07	4.28016	11	[LOC100216809, LOC100274007, LOC100278158, LOC100279374, LOC100279825, LOC103630487, LOC103631942, LOC103633920, LOC103640647, LOC103652644, LOC103654268]
GO:0009506	plasmodesma	GO_CellularComponent-EBI-UniProt-GOA_18.07.2019_00h00	0.00134854	0.0188796	0.00134854	0.00539418	[2, 3]	Group07	4.28016	11	[LOC100216809, LOC100274007, LOC100278158, LOC100279374, LOC100279825, LOC103630487, LOC103631942, LOC103633920, LOC103640647, LOC103652644, LOC103654268]
GO:0016458	gene silencing	GO_BiologicalProcess-EBI-UniProt-GOA_18.07.2019_00h00	0.00128113	0.019217	0.00128113	0.00640567	[2, 5, 6, 7]	Group08	6.19469	7	[LOC100279204, LOC100381417, LOC100502460, LOC103638205, LOC103652225, brd103, pco141670(283)]
GO:0031047	gene silencing by RNA	GO_BiologicalProcess-EBI-UniProt-GOA_18.07.2019_00h00	0.00460008	0.0184003	0.00128113	0.00640567	[3, 6, 7, 8]	Group08	6.66667	5	[LOC100279204, LOC100381417, LOC100502460, LOC103652225, pco141670(283)]
GO:1990234	transferase complex	GO_CellularComponent-EBI-UniProt-GOA_18.07.2019_00h00	1.74932e-07	6.82234e-06	2.9794e-07	3.27734e-06	[3]	Group09	4.80769	25	[LOC100194009, LOC100194316, LOC100216809, LOC100279825, LOC100280338, LOC100382790, LOC100502197, LOC100502460, LOC103626482, LOC103627197, LOC103636385, LOC103636656, LOC103639406, LOC103644387, LOC103651198, LOC103651372, LOC103651639, LOC103654141, LOC103654914, LOC541967, cyc2, koln2b(hox), pco070607a, rmr7, umc2361]
GO:0030880	RNA polymerase complex	GO_CellularComponent-EBI-UniProt-GOA_18.07.2019_00h00	0.000581376	0.0110462	2.9794e-07	3.27734e-06	[3, 4, 5]	Group09	6.20155	8	[LOC100194009, LOC100194316, LOC100279825, LOC100502460, LOC103636656, LOC103654914, LOC541967, rmr7]
GO:0097747	RNA polymerase activity	GO_MolecularFunction-EBI-UniProt-GOA_18.07.2019_00h00	0.000927624	0.014842	2.9794e-07	3.27734e-06	[3, 5]	Group09	7.69231	6	[LOC100194009, LOC100279825, LOC100502460, LOC103654914, LOC541967, rmr7]
GO:0003682	chromatin binding	GO_MolecularFunction-EBI-UniProt-GOA_18.07.2019_00h00	1.15962e-06	4.05866e-05	8.59445e-07	8.59445e-06	[2]	Group10	9.32203	11	[LOC100194009, LOC103630545, LOC103632028, LOC103643822, LOC103654986, brd103, gtc102, koln2b(hox), met1, pco141670(283), umc1614]
GO:0070988	demethylation	GO_BiologicalProcess-EBI-UniProt-GOA_18.07.2019_00h00	7.58758e-05	0.00189689	8.59445e-07	8.59445e-06	[2]	Group10	16.129	5	[LOC103636385, LOC103654141, LOC103654986, brd103, pco070607a]
GO:0042393	histone binding	GO_MolecularFunction-EBI-UniProt-GOA_18.07.2019_00h00	0.000652861	0.0117515	8.59445e-07	8.59445e-06	[3]	Group10	8.21918	6	[LOC100383529, LOC103630545, brd103, gtc102, koln2b(hox), umc1614]
GO:0006325	chromatin organization	GO_BiologicalProcess-EBI-UniProt-GOA_18.07.2019_00h00	4.24484e-06	0.000127345	8.59445e-07	8.59445e-06	[3, 5]	Group10	5.34591	17	[LOC100273924, LOC100502460, LOC103630545, LOC103636385, LOC103638205, LOC103643822, LOC103647912, LOC103651852, LOC103652148, LOC103654141, LOC103654986, brd103, gtc102, koln2b(hox), pco070607a, pco141670(283), umc1614]
GO:0019867	outer membrane	GO_CellularComponent-EBI-UniProt-GOA_18.07.2019_00h00	0.000134495	0.00309339	3.63566e-08	4.72635e-07	[2]	Group11	8.97436	7	[LOC100273527, LOC100381654, LOC100501833, LOC103635889, LOC103643094, pco070745(700), por1]
GO:0098805	whole membrane	GO_CellularComponent-EBI-UniProt-GOA_18.07.2019_00h00	4.78559e-08	1.96209e-06	3.63566e-08	4.72635e-07	[2]	Group11	5.32151	24	[IDP2385, LOC100191458, LOC100216577, LOC100272361, LOC100273527, LOC100381654, LOC100383446, LOC100383513, LOC100384052, LOC100384351, LOC100501833, LOC103635889, LOC103640647, LOC103643094, LOC103646012, LOC103650943, LOC103652644, LOC103653328, LOC103654268, LOC542217, pco070745(700), pco111783(218), pco143033, por1]
GO:0031968	organelle outer membrane	GO_CellularComponent-EBI-UniProt-GOA_18.07.2019_00h00	0.000134495	0.00309339	3.63566e-08	4.72635e-07	[3, 4, 5, 6, 7, 8]	Group11	8.97436	7	[LOC100273527, LOC100381654, LOC100501833, LOC103635889, LOC103643094, pco070745(700), por1]
GO:0042170	plastid membrane	GO_CellularComponent-EBI-UniProt-GOA_18.07.2019_00h00	9.62287e-05	0.00230949	3.63566e-08	4.72635e-07	[3, 4, 5, 6, 7, 8, 9, 10]	Group11	9.45946	7	[LOC100273527, LOC100381654, LOC100501833, LOC103635889, LOC103643094, LOC103649669, pco070745(700)]
GO:0044877	protein-containing complex binding	GO_MolecularFunction-EBI-UniProt-GOA_18.07.2019_00h00	1.51207e-07	6.04828e-06	4.71561e-11	7.07341e-10	[2]	Group12	7.23982	16	[LOC100192991, LOC103626210, LOC103629948, LOC103630545, LOC103633408, LOC103637423, LOC103643560, LOC103643709, LOC103643822, LOC103645585, LOC103650540, LOC103656035, cl3114_1(600), gtc102, koln2b(hox), pco086223]
GO:0008092	cytoskeletal protein binding	GO_MolecularFunction-EBI-UniProt-GOA_18.07.2019_00h00	7.52064e-07	2.78264e-05	4.71561e-11	7.07341e-10	[3]	Group12	6.07143	17	[LOC100216838, LOC100280166, LOC100285406, LOC100501495, LOC103626210, LOC103627381, LOC103627713, LOC103629948, LOC103633476, LOC103637423, LOC103643560, LOC103643709, LOC103643883, LOC103647964, LOC541864, myo1, myosin]
GO:0043021	ribonucleoprotein complex binding	GO_MolecularFunction-EBI-UniProt-GOA_18.07.2019_00h00	0.00154261	0.0200539	4.71561e-11	7.07341e-10	[3]	Group12	6.97674	6	[LOC100192991, LOC103633408, LOC103645585, LOC103650540, LOC103656035, pco086223]
GO:0051015	actin filament binding	GO_MolecularFunction-EBI-UniProt-GOA_18.07.2019_00h00	0.00264537	0.0185176	4.71561e-11	7.07341e-10	[3, 5]	Group12	7.57576	5	[LOC103626210, LOC103629948, LOC103637423, LOC103643560, LOC103643709]
GO:0030029	actin filament-based process	GO_BiologicalProcess-EBI-UniProt-GOA_18.07.2019_00h00	0.0150224	0.0150224	2.12397e-06	1.91157e-05	[2]	Group13	5	5	[LOC100216838, LOC103629948, LOC103637423, myo1, myosin]
GO:0008092	cytoskeletal protein binding	GO_MolecularFunction-EBI-UniProt-GOA_18.07.2019_00h00	7.52064e-07	2.78264e-05	2.12397e-06	1.91157e-05	[3]	Group13	6.07143	17	[LOC100216838, LOC100280166, LOC100285406, LOC100501495, LOC103626210, LOC103627381, LOC103627713, LOC103629948, LOC103633476, LOC103637423, LOC103643560, LOC103643709, LOC103643883, LOC103647964, LOC541864, myo1, myosin]
GO:0097435	supramolecular fiber organization	GO_BiologicalProcess-EBI-UniProt-GOA_18.07.2019_00h00	0.00199132	0.0219045	2.12397e-06	1.91157e-05	[3]	Group13	5.7377	7	[LOC100216838, LOC100280166, LOC100501495, LOC103629948, LOC103637423, myo1, myosin]
GO:0030036	actin cytoskeleton organization	GO_BiologicalProcess-EBI-UniProt-GOA_18.07.2019_00h00	0.0144367	0.0288734	2.12397e-06	1.91157e-05	[3, 5]	Group13	5.05051	5	[LOC100216838, LOC103629948, LOC103637423, myo1, myosin]
GO:0051015	actin filament binding	GO_MolecularFunction-EBI-UniProt-GOA_18.07.2019_00h00	0.00264537	0.0185176	2.12397e-06	1.91157e-05	[3, 5]	Group13	7.57576	5	[LOC103626210, LOC103629948, LOC103637423, LOC103643560, LOC103643709]
GO:0044430	cytoskeletal part	GO_CellularComponent-EBI-UniProt-GOA_18.07.2019_00h00	0.000221877	0.00488128	2.12397e-06	1.91157e-05	[3, 4, 5, 6, 7, 8]	Group13	4.95868	12	[LOC100193635, LOC100216838, LOC100280166, LOC100381693, LOC100501495, LOC103627381, LOC103627713, LOC103637423, LOC103654220, LOC541864, myo1, myosin]
GO:0007049	cell cycle	GO_BiologicalProcess-EBI-UniProt-GOA_18.07.2019_00h00	4.56849e-07	1.73602e-05	1.56854e-07	1.88225e-06	[2]	Group14	4.70588	24	[LOC100193455, LOC100193635, LOC100193866, LOC100194009, LOC100216809, LOC100280166, LOC100281587, LOC100304310, LOC100501077, LOC100501495, LOC103627197, LOC103627713, LOC103631385, LOC103638287, LOC103641404, LOC103642004, LOC103651852, LOC103653563, LOC103654220, MCM6, cesa3, cesa5, cl7929_1, cyc2]
GO:0007059	chromosome segregation	GO_BiologicalProcess-EBI-UniProt-GOA_18.07.2019_00h00	0.00575512	0.0172654	1.56854e-07	1.88225e-06	[2]	Group14	5.35714	6	[LOC100193455, LOC100193866, LOC100217039, LOC103631385, LOC103638287, LOC103654220]
GO:0022402	cell cycle process	GO_BiologicalProcess-EBI-UniProt-GOA_18.07.2019_00h00	1.19932e-08	5.03714e-07	1.56854e-07	1.88225e-06	[2, 3]	Group14	6.19718	22	[LOC100193455, LOC100193635, LOC100193866, LOC100194009, LOC100216809, LOC100280166, LOC100281587, LOC100304310, LOC100501077, LOC100501495, LOC103627713, LOC103631385, LOC103638287, LOC103641404, LOC103642004, LOC103653563, LOC103654220, MCM6, cesa3, cesa5, cl7929_1, cyc2]
GO:0051321	meiotic cell cycle	GO_BiologicalProcess-EBI-UniProt-GOA_18.07.2019_00h00	0.000832456	0.0141518	1.56854e-07	1.88225e-06	[2, 3]	Group14	6.66667	7	[LOC100193866, LOC100216809, LOC100280166, LOC103642004, LOC103653563, LOC103654220, cl7929_1]
GO:0000278	mitotic cell cycle	GO_BiologicalProcess-EBI-UniProt-GOA_18.07.2019_00h00	2.76239e-05	0.000773469	1.56854e-07	1.88225e-06	[3]	Group14	5.38462	14	[LOC100193455, LOC100193866, LOC100194009, LOC100280166, LOC100281587, LOC100501077, LOC103627197, LOC103627713, LOC103631385, LOC103638287, MCM6, cesa3, cesa5, cyc2]
GO:1903046	meiotic cell cycle process	GO_BiologicalProcess-EBI-UniProt-GOA_18.07.2019_00h00	0.00242757	0.0194205	1.56854e-07	1.88225e-06	[2, 3, 4]	Group14	6.38298	6	[LOC100193866, LOC100216809, LOC103642004, LOC103653563, LOC103654220, cl7929_1]
GO:0098813	nuclear chromosome segregation	GO_BiologicalProcess-EBI-UniProt-GOA_18.07.2019_00h00	0.0150224	0.0150224	1.56854e-07	1.88225e-06	[3, 4]	Group14	5	5	[LOC100193455, LOC100193866, LOC103631385, LOC103638287, LOC103654220]
GO:1903047	mitotic cell cycle process	GO_BiologicalProcess-EBI-UniProt-GOA_18.07.2019_00h00	4.19793e-05	0.00109146	1.56854e-07	1.88225e-06	[3, 4]	Group14	5.91133	12	[LOC100193455, LOC100193866, LOC100194009, LOC100281587, LOC100501077, LOC103627713, LOC103631385, LOC103638287, MCM6, cesa3, cesa5, cyc2]
GO:0044786	cell cycle DNA replication	GO_BiologicalProcess-EBI-UniProt-GOA_18.07.2019_00h00	0.000233943	0.00491281	1.56854e-07	1.88225e-06	[3, 4, 7, 8]	Group14	12.8205	5	[LOC100194009, LOC100281587, LOC100304310, LOC100501077, MCM6]
GO:0019867	outer membrane	GO_CellularComponent-EBI-UniProt-GOA_18.07.2019_00h00	0.000134495	0.00309339	1.81266e-05	0.000145013	[2]	Group15	8.97436	7	[LOC100273527, LOC100381654, LOC100501833, LOC103635889, LOC103643094, pco070745(700), por1]
GO:0048475	coated membrane	GO_CellularComponent-EBI-UniProt-GOA_18.07.2019_00h00	2.46186e-06	7.87794e-05	1.81266e-05	0.000145013	[2]	Group15	9.70874	10	[IDP2385, LOC100191458, LOC100216577, LOC100383446, LOC100384052, LOC100384351, LOC103640647, LOC103652644, LOC103654268, pco111783(218)]
GO:0098805	whole membrane	GO_CellularComponent-EBI-UniProt-GOA_18.07.2019_00h00	4.78559e-08	1.96209e-06	1.81266e-05	0.000145013	[2]	Group15	5.32151	24	[IDP2385, LOC100191458, LOC100216577, LOC100272361, LOC100273527, LOC100381654, LOC100383446, LOC100383513, LOC100384052, LOC100384351, LOC100501833, LOC103635889, LOC103640647, LOC103643094, LOC103646012, LOC103650943, LOC103652644, LOC103653328, LOC103654268, LOC542217, pco070745(700), pco111783(218), pco143033, por1]
GO:0012506	vesicle membrane	GO_CellularComponent-EBI-UniProt-GOA_18.07.2019_00h00	3.48502e-06	0.000108036	1.81266e-05	0.000145013	[3, 4]	Group15	9.34579	10	[IDP2385, LOC100191458, LOC100216577, LOC100383446, LOC100384052, LOC100384351, LOC103640647, LOC103652644, LOC103654268, pco111783(218)]
GO:0098588	bounding membrane of organelle	GO_CellularComponent-EBI-UniProt-GOA_18.07.2019_00h00	4.50119e-06	0.000130535	1.81266e-05	0.000145013	[3, 4]	Group15	4.01929	25	[IDP2385, LOC100191458, LOC100216577, LOC100272361, LOC100273527, LOC100381654, LOC100383446, LOC100383513, LOC100384052, LOC100384351, LOC100501833, LOC103635889, LOC103640647, LOC103643094, LOC103643332, LOC103646012, LOC103650943, LOC103652644, LOC103653328, LOC103654268, LOC542217, pco070745(700), pco111783(218), pco143033, por1]
GO:0030117	membrane coat	GO_CellularComponent-EBI-UniProt-GOA_18.07.2019_00h00	2.46186e-06	7.87794e-05	1.81266e-05	0.000145013	[3, 4, 5, 6, 7]	Group15	9.70874	10	[IDP2385, LOC100191458, LOC100216577, LOC100383446, LOC100384052, LOC100384351, LOC103640647, LOC103652644, LOC103654268, pco111783(218)]
GO:0030133	transport vesicle	GO_CellularComponent-EBI-UniProt-GOA_18.07.2019_00h00	0.00215478	0.019393	1.81266e-05	0.000145013	[3, 4, 5, 6, 7, 8]	Group15	7.93651	5	[LOC100191458, LOC103640647, LOC103652644, LOC103654268, pco111783(218)]
GO:0031968	organelle outer membrane	GO_CellularComponent-EBI-UniProt-GOA_18.07.2019_00h00	0.000134495	0.00309339	1.81266e-05	0.000145013	[3, 4, 5, 6, 7, 8]	Group15	8.97436	7	[LOC100273527, LOC100381654, LOC100501833, LOC103635889, LOC103643094, pco070745(700), por1]
GO:0044433	cytoplasmic vesicle part	GO_CellularComponent-EBI-UniProt-GOA_18.07.2019_00h00	1.57478e-06	5.19676e-05	1.81266e-05	0.000145013	[3, 4, 5, 6, 7, 8]	Group15	7.47126	13	[IDP2385, LOC100191458, LOC100216577, LOC100272361, LOC100383446, LOC100384052, LOC100384351, LOC103640647, LOC103650943, LOC103652644, LOC103653328, LOC103654268, pco111783(218)]
GO:0030660	Golgi-associated vesicle membrane	GO_CellularComponent-EBI-UniProt-GOA_18.07.2019_00h00	1.16739e-06	3.96914e-05	1.81266e-05	0.000145013	[3, 4, 5, 6, 7, 8, 9]	Group15	10.5263	10	[IDP2385, LOC100191458, LOC100216577, LOC100383446, LOC100384052, LOC100384351, LOC103640647, LOC103652644, LOC103654268, pco111783(218)]
GO:0030658	transport vesicle membrane	GO_CellularComponent-EBI-UniProt-GOA_18.07.2019_00h00	0.00200709	0.0200709	1.81266e-05	0.000145013	[3, 4, 5, 6, 7, 8, 9, 10]	Group15	8.06452	5	[LOC100191458, LOC103640647, LOC103652644, LOC103654268, pco111783(218)]
GO:0030662	coated vesicle membrane	GO_CellularComponent-EBI-UniProt-GOA_18.07.2019_00h00	9.57441e-07	3.44679e-05	1.81266e-05	0.000145013	[3, 4, 5, 6, 7, 8, 9, 10]	Group15	10.7527	10	[IDP2385, LOC100191458, LOC100216577, LOC100383446, LOC100384052, LOC100384351, LOC103640647, LOC103652644, LOC103654268, pco111783(218)]
