# Supplementary material for: Comparative transcriptome profiling and co-expression network analysis uncover the key genes associated withearly-stage resistance to Aspergillus flavus in maize
Source: BMC Plant Biol. 2021 May 13;21:216. doi: 10.1186/s12870-021-02983-x (PMC8117602; doi:10.1186/s12870-021-02983-x)
Supplement: Supplementary file 7 — Additional file 7: Table S5. GO analysis of genes in the yellow module. [file 12870_2021_2983_MOESM7_ESM.xls]

## Sheet: ClueGO Results
Table S5 GO analysis of genes in the yellow module.
GOID	GOTerm	Ontology Source	Term PValue	Term PValue Corrected with Bonferroni step down	Group PValue	Group PValue Corrected with Bonferroni step down	GOLevels	GOGroups	% Associated Genes	Nr. Genes	Associated Genes Found
GO:0044281	small molecule metabolic process	GO_BiologicalProcess-EBI-UniProt-GOA_18.07.2019_00h00	1.55143e-12	1.93929e-10	1.55143e-12	9.3086e-12	[2]	Group5	6.85121	99	[ACC1, ALS2, IDP310, IDP726, IDP86, LOC100136881, LOC100191595, LOC100191601, LOC100191856, LOC100191862, LOC100192461, LOC100192829, LOC100193539, LOC100193663, LOC100194039, LOC100272744, LOC100272999, LOC100273356, LOC100273579, LOC100273781, LOC100274473, LOC100274548, LOC100274585, LOC100275070, LOC100279065, LOC100279707, LOC100279867, LOC100280079, LOC100280392, LOC100280499, LOC100280735,…
GO:0044283	small molecule biosynthetic process	GO_BiologicalProcess-EBI-UniProt-GOA_18.07.2019_00h00	1.28625e-08	1.59495e-06	1.55143e-12	9.3086e-12	[3]	Group5	8.10345	47	[ACC1, ALS2, LOC100136881, LOC100191595, LOC100191601, LOC100191856, LOC100192461, LOC100192829, LOC100194039, LOC100273356, LOC100273579, LOC100274548, LOC100274585, LOC100279707, LOC100280079, LOC100280499, LOC100280735, LOC100281038, LOC100281497, LOC100282559, LOC100282655, LOC100283732, LOC100283818, LOC100284799, LOC100304324, LOC100501392, LOC103635817, LOC103639558, LOC103644011, LOC54199…
GO:0006082	organic acid metabolic process	GO_BiologicalProcess-EBI-UniProt-GOA_18.07.2019_00h00	1.54264e-08	1.89744e-06	1.55143e-12	9.3086e-12	[3]	Group5	7.01357	62	[ACC1, ALS2, LOC100136881, LOC100191595, LOC100191856, LOC100192461, LOC100192829, LOC100193663, LOC100194039, LOC100272999, LOC100273356, LOC100273579, LOC100274473, LOC100274548, LOC100274585, LOC100279707, LOC100280079, LOC100280392, LOC100280499, LOC100280735, LOC100281038, LOC100281464, LOC100281497, LOC100282655, LOC100283732, LOC100283818, LOC100284370, LOC100284799, LOC100501486, LOC10050…
GO:1901265	nucleoside phosphate binding	GO_MolecularFunction-EBI-UniProt-GOA_18.07.2019_00h00	7.72764e-06	0.000942772	2.14515e-05	0.000107258	[3]	Group4	4.59026	149	[ACC1, ALS2, AY111254, CDPK, CPN60II, CPNA, IDP726, LOC100191280, LOC100191746, LOC100191862, LOC100192496, LOC100192986, LOC100193018, LOC100193682, LOC100193758, LOC100193785, LOC100194039, LOC100194205, LOC100216690, LOC100216726, LOC100216882, LOC100217072, LOC100217243, LOC100272235, LOC100272934, LOC100273469, LOC100273781, LOC100273823, LOC100273945, LOC100274333, LOC100274535, LOC10027898…
GO:0000166	nucleotide binding	GO_MolecularFunction-EBI-UniProt-GOA_18.07.2019_00h00	7.72764e-06	0.000942772	2.14515e-05	0.000107258	[3, 4]	Group4	4.59026	149	[ACC1, ALS2, AY111254, CDPK, CPN60II, CPNA, IDP726, LOC100191280, LOC100191746, LOC100191862, LOC100192496, LOC100192986, LOC100193018, LOC100193682, LOC100193758, LOC100193785, LOC100194039, LOC100194205, LOC100216690, LOC100216726, LOC100216882, LOC100217072, LOC100217243, LOC100272235, LOC100272934, LOC100273469, LOC100273781, LOC100273823, LOC100273945, LOC100274333, LOC100274535, LOC10027898…
GO:0055086	nucleobase-containing small molecule metabolic process	GO_BiologicalProcess-EBI-UniProt-GOA_18.07.2019_00h00	1.26544e-05	0.00153118	4.82916e-05	0.000193166	[3, 4, 5]	Group3	7.59804	31	[IDP310, IDP726, IDP86, LOC100272744, LOC100272999, LOC100275070, LOC100279867, LOC100281464, LOC100282559, LOC100283606, LOC100285088, LOC100285211, LOC100381824, LOC100501392, LOC100502020, LOC100502295, LOC103632633, LOC103635817, LOC103643980, LOC103644011, LOC103651223, LOC107522026, LOC541999, dnp2, msh1, pco070235b, pco073706b, pco085544(477), pco116203, pco129562, pco130702b]
GO:0036094	small molecule binding	GO_MolecularFunction-EBI-UniProt-GOA_18.07.2019_00h00	2.14515e-05	0.00257418	2.14515e-05	0.000107258	[2]	Group4	4.46247	154	[ACC1, ALS2, AY111254, CDPK, CPN60II, CPNA, IDP726, LOC100191280, LOC100191746, LOC100191862, LOC100192461, LOC100192496, LOC100192986, LOC100193018, LOC100193682, LOC100193758, LOC100193785, LOC100194039, LOC100194205, LOC100216690, LOC100216726, LOC100216882, LOC100217072, LOC100217243, LOC100272235, LOC100272934, LOC100273469, LOC100273781, LOC100273823, LOC100273945, LOC100274333, LOC10027453…
GO:0006790	sulfur compound metabolic process	GO_BiologicalProcess-EBI-UniProt-GOA_18.07.2019_00h00	4.97981e-05	0.00592598	4.97981e-05	0.000149394	[3]	Group1	8.60656	21	[IDP726, LOC100274473, LOC100282324, LOC100282559, LOC100283818, LOC103642918, LOC103643980, LOC103651583, LOC109939612, LOC109944860, TIDP2999, akh2, cl345_1a, csu134, gst1, gst2, msh1, pco073706b, pco103407, pco116203, thi2]
GO:0019637	organophosphate metabolic process	GO_BiologicalProcess-EBI-UniProt-GOA_18.07.2019_00h00	5.57096e-05	0.00657373	4.82916e-05	0.000193166	[3, 4]	Group3	6.44628	39	[IDP310, IDP726, IDP86, LOC100191601, LOC100272744, LOC100272999, LOC100273469, LOC100274102, LOC100279857, LOC100279867, LOC100281464, LOC100284124, LOC100285298, LOC100285585, LOC100381824, LOC100501392, LOC100502020, LOC100502295, LOC103632633, LOC103635817, LOC103642551, LOC103643980, LOC103644011, LOC103651223, LOC103652867, LOC103653626, LOC109944860, LOC541999, PLD1, cl27615_1, dnp2, mips2…
GO:0005975	carbohydrate metabolic process	GO_BiologicalProcess-EBI-UniProt-GOA_18.07.2019_00h00	9.25639e-05	0.01083	9.25639e-05	0.000185128	[3]	Group0	5.59512	55	[AY107018, Bk2L3, CesA-1, IDP73, LOC100170239, LOC100191862, LOC100192969, LOC100193539, LOC100193663, LOC100272999, LOC100273469, LOC100273781, LOC100279065, LOC100279256, LOC100280420, LOC100281464, LOC100284124, LOC100284735, LOC100285523, LOC100381759, LOC100383811, LOC100501315, LOC100502020, LOC100502286, LOC103630365, LOC103630788, LOC103635817, LOC103638326, LOC103638898, LOC103639558, LO…
GO:1901135	carbohydrate derivative metabolic process	GO_BiologicalProcess-EBI-UniProt-GOA_18.07.2019_00h00	0.000140705	0.0163218	4.82916e-05	0.000193166	[3]	Group3	6.15142	39	[IDP310, IDP726, IDP86, LOC100194243, LOC100272744, LOC100272999, LOC100273469, LOC100274102, LOC100274473, LOC100275070, LOC100279857, LOC100280877, LOC100281464, LOC100282559, LOC100283606, LOC100284124, LOC100285088, LOC100285211, LOC100285298, LOC100381824, LOC100501392, LOC100502020, LOC100502295, LOC103632633, LOC103635817, LOC103639558, LOC103643980, LOC103644011, LOC103651223, LOC10727523…
GO:0071495	cellular response to endogenous stimulus	GO_BiologicalProcess-EBI-UniProt-GOA_18.07.2019_00h00	0.000390999	0.0449649	0.000390999	0.000390999	[3]	Group2	6.96379	25	[ARF16, AUX22, CDPK, LOC100191581, LOC100192461, LOC100193682, LOC100272369, LOC100272934, LOC100272999, LOC100278982, LOC100280241, LOC100282637, LOC100283352, LOC100285509, LOC100381527, LOC100382146, LOC100502387, LOC103626415, LOC103626605, LOC103639558, LOC103643602, LOC103650745, LOC103653932, pco129562, umc1460]
