# Supplementary material for: Comparative transcriptome profiling and co-expression network analysis uncover the key genes associated withearly-stage resistance to Aspergillus flavus in maize
Source: BMC Plant Biol. 2021 May 13;21:216. doi: 10.1186/s12870-021-02983-x (PMC8117602; doi:10.1186/s12870-021-02983-x)
Supplement: Supplementary file 8 — Additional file 8: Table S6. GO analysis of genes in the brown module. [file 12870_2021_2983_MOESM8_ESM.xls]

## Sheet: ClueGO Results
Table S6 GO analysis of genes in the brown module.
GOID	GOTerm	Ontology Source	Term PValue	Term PValue Corrected with Bonferroni step down	Group PValue	Group PValue Corrected with Bonferroni step down	GOLevels	GOGroups	% Associated Genes	Nr. Genes	Associated Genes Found
GO:0044282	small molecule catabolic process	GO_BiologicalProcess-EBI-UniProt-GOA_18.07.2019_00h00	7.58062e-05	0.0102338	7.58062e-05	0.000151612	[3]	Group0	9.90099	20	[AY104775, AY109712, LOC100191322, LOC100191445, LOC100281532, LOC100283131, LOC100283469, LOC100285945, LOC100381786, LOC100381820, LOC100383094, LOC541833, NRH1a, cl15517_1(364), hppd1, pco061337, pco103496(377), pco118301, pgd2, si687081f02]
GO:0050662	coenzyme binding	GO_MolecularFunction-EBI-UniProt-GOA_18.07.2019_00h00	5.3133e-05	0.00727922	5.3133e-05	0.000159399	[3]	Group1	7.56646	37	[IDP154, LOC100191218, LOC100191322, LOC100191445, LOC100192720, LOC100193070, LOC100193705, LOC100216722, LOC100272381, LOC100277985, LOC100281591, LOC100282161, LOC100284450, LOC100285076, LOC100285710, LOC100285945, LOC100381786, LOC100383280, LOC100384368, LOC103629835, LOC103631817, LOC103638604, LOC103644157, OPR4, TIDP3457, bZIP34, cko1, cl32009_1b, cl42025_1, cys2, gpm480, hm1, pco113346(…
GO:1901615	organic hydroxy compound metabolic process	GO_BiologicalProcess-EBI-UniProt-GOA_18.07.2019_00h00	0.000241897	0.0324141	0.000241897	0.000241897	[3]	Group2	9.09091	20	[LOC100191543, LOC100194132, LOC100217236, LOC100277985, LOC100280703, LOC100283131, LOC100283672, LOC100284209, LOC100285076, LOC100286040, LOC100383280, LOC103635265, LOC103647105, LOC107305676, comt, pco095943, pco110886, si618066c08, si687081f02, uaz279(cbp)]
GO:0044281	small molecule metabolic process	GO_BiologicalProcess-EBI-UniProt-GOA_18.07.2019_00h00	5.94324e-07	8.2611e-05	5.94324e-07	2.37729e-06	[2]	Group3	6.36678	92	[AY104775, AY109712, CA2P7, HK1a2, IDP154, IDP49, LOC100144301, LOC100191322, LOC100191445, LOC100191543, LOC100191860, LOC100192899, LOC100193279, LOC100193890, LOC100194132, LOC100194385, LOC100216722, LOC100217236, LOC100272381, LOC100272428, LOC100272983, LOC100273695, LOC100277449, LOC100277683, LOC100277985, LOC100279253, LOC100279536, LOC100279822, LOC100280694, LOC100280703, LOC100281255,…
GO:0006082	organic acid metabolic process	GO_BiologicalProcess-EBI-UniProt-GOA_18.07.2019_00h00	4.6691e-06	0.000644335	5.94324e-07	2.37729e-06	[3]	Group3	6.90045	61	[AY104775, CA2P7, IDP154, IDP49, LOC100191322, LOC100191445, LOC100191543, LOC100192899, LOC100193279, LOC100216722, LOC100272381, LOC100272428, LOC100272983, LOC100273695, LOC100277683, LOC100279253, LOC100279536, LOC100280694, LOC100280703, LOC100281255, LOC100281532, LOC100281591, LOC100281688, LOC100283105, LOC100283131, LOC100283469, LOC100283672, LOC100283955, LOC100285076, LOC100285945, LO…
GO:0006520	cellular amino acid metabolic process	GO_BiologicalProcess-EBI-UniProt-GOA_18.07.2019_00h00	6.53432e-05	0.00888667	5.94324e-07	2.37729e-06	[3, 4, 6]	Group3	7.89474	33	[AY104775, CA2P7, LOC100191445, LOC100192899, LOC100216722, LOC100272381, LOC100272428, LOC100272983, LOC100279253, LOC100281255, LOC100281532, LOC100281591, LOC100283955, LOC100286040, LOC100381786, LOC100381820, LOC100383320, LOC100383787, LOC103631673, LOC103631817, LOC103643510, LOC103644182, LOC103652654, LOC541833, asn3, cl15517_1(364), csu868(trp), cys2, hppd1, pco061337, pco103496(377), p…
