# Supplementary material for: Comparative transcriptome profiling and co-expression network analysis uncover the key genes associated withearly-stage resistance to Aspergillus flavus in maize
Source: BMC Plant Biol. 2021 May 13;21:216. doi: 10.1186/s12870-021-02983-x (PMC8117602; doi:10.1186/s12870-021-02983-x)
Supplement: Supplementary file 9 — Additional file 9: Table S7. GO analysis of genes in the blue module. [file 12870_2021_2983_MOESM9_ESM.xls]

## Sheet: ClueGO Results
Table S7 GO analysis of genes in the blue module.
GOID	GOTerm	Ontology Source	Term PValue	Term PValue Corrected with Bonferroni step down	Group PValue	Group PValue Corrected with Bonferroni step down	GOLevels	GOGroups	% Associated Genes	Nr. Genes	Associated Genes Found
GO:0005622	intracellular	GO_CellularComponent-EBI-UniProt-GOA_18.07.2019_00h00	6.84717e-07	0.000221848	6.82144e-07	6.82144e-06	[2, 3]	Group11	8.56135	898	[AI665898, AMADH2, AW257883, AY104511, AY105589, AY105910, AY109804, AY110060, AY110290, Atg4b, Atg7, CL10251_1, COL14, DGAT1-2, EIF5, EREB156, EREB71, EREB85, FtsH2B, GAPC3, GATA, GH3, GLN6, GNAT26, HAK23, HB128, HMGR, IDP113, IDP117, IDP1471, IDP150, IDP1602, IDP1623, IDP207, IDP2365, IDP2367, IDP248, IDP294, IDP340, IDP52, IDP620, IDP671, IDP808, IDP847, IDP85, IDPelo3, LIM6, LOC100126971, LOC…
GO:0044424	intracellular part	GO_CellularComponent-EBI-UniProt-GOA_18.07.2019_00h00	6.84717e-07	0.000221848	6.82144e-07	6.82144e-06	[2, 3, 4]	Group11	8.56135	898	[AI665898, AMADH2, AW257883, AY104511, AY105589, AY105910, AY109804, AY110060, AY110290, Atg4b, Atg7, CL10251_1, COL14, DGAT1-2, EIF5, EREB156, EREB71, EREB85, FtsH2B, GAPC3, GATA, GH3, GLN6, GNAT26, HAK23, HB128, HMGR, IDP113, IDP117, IDP1471, IDP150, IDP1602, IDP1623, IDP207, IDP2365, IDP2367, IDP248, IDP294, IDP340, IDP52, IDP620, IDP671, IDP808, IDP847, IDP85, IDPelo3, LIM6, LOC100126971, LOC…
GO:0044425	membrane part	GO_CellularComponent-EBI-UniProt-GOA_18.07.2019_00h00	1.10171e-05	0.00343734	1.10171e-05	6.61028e-05	[1, 2]	Group07	10.9054	748	[AI665898, AY105589, AY107726, AY110060, AY110248, AY110290, CL10251_1, CNR02, CNR10, CNR9, CYP734A7, DGAT1-2, ERD6, HAK11, HAK23, HAK24, HAK7, HK1b2, HMGR, IDP1623, IDP190, IDP1959, IDP207, IDP2353, IDP248, IDP340, IDP630, IDP85, IDP866, IDPelo3, LOC100126971, LOC100191237, LOC100191327, LOC100191328, LOC100191469, LOC100191539, LOC100191576, LOC100191625, LOC100191687, LOC100191783, LOC10019181…
GO:0031224	intrinsic component of membrane	GO_CellularComponent-EBI-UniProt-GOA_18.07.2019_00h00	4.39153e-07	0.000143603	1.10171e-05	6.61028e-05	[2, 3]	Group07	11.173	722	[AI665898, AY105589, AY107726, AY110060, AY110248, AY110290, CL10251_1, CNR02, CNR10, CNR9, CYP734A7, DGAT1-2, ERD6, HAK11, HAK23, HAK24, HAK7, HK1b2, HMGR, IDP1623, IDP190, IDP1959, IDP2353, IDP248, IDP340, IDP630, IDP85, IDP866, IDPelo3, LOC100126971, LOC100191237, LOC100191327, LOC100191328, LOC100191469, LOC100191539, LOC100191576, LOC100191625, LOC100191687, LOC100191783, LOC100191817, LOC10…
GO:0016021	integral component of membrane	GO_CellularComponent-EBI-UniProt-GOA_18.07.2019_00h00	5.07661e-07	0.00016499	1.10171e-05	6.61028e-05	[3, 4]	Group07	11.1792	711	[AI665898, AY105589, AY107726, AY110060, AY110248, AY110290, CL10251_1, CNR02, CNR10, CNR9, CYP734A7, DGAT1-2, ERD6, HAK11, HAK23, HAK24, HAK7, HK1b2, HMGR, IDP1623, IDP190, IDP1959, IDP2353, IDP248, IDP340, IDP630, IDP85, IDP866, IDPelo3, LOC100126971, LOC100191237, LOC100191327, LOC100191328, LOC100191469, LOC100191539, LOC100191576, LOC100191625, LOC100191687, LOC100191783, LOC100191817, LOC10…
GO:0043229	intracellular organelle	GO_CellularComponent-EBI-UniProt-GOA_18.07.2019_00h00	8.26092e-14	2.95741e-11	6.82144e-07	6.82144e-06	[2, 3, 4, 5]	Group11	7.80828	694	[AI665898, AMADH2, AY104511, AY105589, AY109804, AY110060, AY110290, CL10251_1, COL14, DGAT1-2, EREB156, EREB71, EREB85, FtsH2B, GATA, HAK23, HB128, HMGR, IDP113, IDP150, IDP1602, IDP207, IDP2365, IDP2367, IDP294, IDP340, IDP52, IDP808, IDP85, IDPelo3, LIM6, LOC100126971, LOC100191160, LOC100191225, LOC100191326, LOC100191469, LOC100191477, LOC100191576, LOC100191631, LOC100191817, LOC100191841, …
GO:0043170	macromolecule metabolic process	GO_BiologicalProcess-EBI-UniProt-GOA_18.07.2019_00h00	4.20375e-08	1.39565e-05	0.230723	0.230723	[3]	Group14	8.21983	694	[ALF6, AY105910, AY109804, AY110060, AY110290, AY111089, Atg4b, Atg7, Cel24A, DBP1, EIF5, EREB156, EREB71, EREB85, FtsH2B, GATA, GNAT26, HB128, HK1b2, IDP113, IDP1660, IDP2367, IDP2428, IDP294, IDP620, IDP752, IDP847, LOC100126971, LOC100191160, LOC100191225, LOC100191410, LOC100191502, LOC100191679, LOC100191919, LOC100191949, LOC100191951, LOC100192713, LOC100192732, LOC100192819, LOC100193019,…
GO:0043167	ion binding	GO_MolecularFunction-EBI-UniProt-GOA_18.07.2019_00h00	5.30418e-11	1.85116e-08	0.230723	0.230723	[2]	Group14	11.8268	683	[ACO31, ALF6, AW257883, AY104511, AY105910, AY109804, AY110217, AY110514, AY111089, CBL1, CBL5, CKX10, COL14, CYP734A7, EIF5, FtsH2B, GAPC3, GATA, GLN6, IDP113, IDP1480, IDP1660, IDP190, IDP2428, IDP294, IDP52, LIM3, LIM6, LOC100191237, LOC100191265, LOC100191304, LOC100191326, LOC100191469, LOC100191539, LOC100191675, LOC100191816, LOC100191841, LOC100191851, LOC100191940, LOC100191951, LOC10019…
GO:0043227	membrane-bounded organelle	GO_CellularComponent-EBI-UniProt-GOA_18.07.2019_00h00	4.39312e-07	0.000143216	6.82144e-07	6.82144e-06	[2]	Group11	8.28913	672	[AI665898, AMADH2, AY104511, AY105589, AY109804, AY110060, AY110290, CL10251_1, COL14, DGAT1-2, EREB156, EREB71, EREB85, FtsH2B, GATA, HAK23, HB128, HMGR, IDP113, IDP150, IDP1602, IDP207, IDP2365, IDP2367, IDP294, IDP340, IDP52, IDP808, IDP85, IDPelo3, LOC100126971, LOC100191160, LOC100191225, LOC100191326, LOC100191469, LOC100191477, LOC100191576, LOC100191631, LOC100191817, LOC100191841, LOC100…
GO:0043231	intracellular membrane-bounded organelle	GO_CellularComponent-EBI-UniProt-GOA_18.07.2019_00h00	7.50988e-07	0.000241818	6.82144e-07	6.82144e-06	[3, 4, 5, 6]	Group11	8.30203	663	[AI665898, AMADH2, AY104511, AY105589, AY109804, AY110060, AY110290, CL10251_1, COL14, DGAT1-2, EREB156, EREB71, EREB85, FtsH2B, GATA, HAK23, HB128, HMGR, IDP113, IDP150, IDP1602, IDP2365, IDP2367, IDP294, IDP340, IDP52, IDP808, IDP85, IDPelo3, LOC100126971, LOC100191160, LOC100191326, LOC100191469, LOC100191477, LOC100191576, LOC100191631, LOC100191817, LOC100191841, LOC100191843, LOC100191866, …
GO:1901564	organonitrogen compound metabolic process	GO_BiologicalProcess-EBI-UniProt-GOA_18.07.2019_00h00	6.99346e-07	0.000225889	0.230723	0.230723	[3]	Group14	11.2844	644	[AW257883, AY105910, AY109534, AY110060, AY110290, AY111089, Atg4b, Atg7, CKX10, DBP1, EIF5, FtsH2B, GAPC3, GATA, GLN6, GNAT26, HK1b2, HMGR, IDP113, IDP2367, IDP2428, IDP248, IDP294, IDP620, IDP752, IDP847, IDP866, IDPelo3, LOC100126971, LOC100191171, LOC100191222, LOC100191225, LOC100191326, LOC100191502, LOC100191625, LOC100191816, LOC100191851, LOC100191877, LOC100191922, LOC100191949, LOC1001…
GO:0016740	transferase activity	GO_MolecularFunction-EBI-UniProt-GOA_18.07.2019_00h00	7.78066e-07	0.000249759	0.230723	0.230723	[2]	Group14	11.5099	542	[AW257883, AY109804, AY110060, AY110290, AY111089, Atg7, DGAT1-2, GATA, GNAT26, HK1b2, IDP113, IDP253, IDP294, IDP340, IDP847, IDPelo3, LOC100126971, LOC100191326, LOC100191410, LOC100191625, LOC100191750, LOC100191816, LOC100191843, LOC100191851, LOC100191875, LOC100191913, LOC100191917, LOC100191949, LOC100191951, LOC100191982, LOC100192501, LOC100192579, LOC100192694, LOC100192713, LOC10019274…
GO:0036094	small molecule binding	GO_MolecularFunction-EBI-UniProt-GOA_18.07.2019_00h00	3.87862e-13	1.38079e-10	0.230723	0.230723	[2]	Group14	13.0687	451	[AR3, AY104511, AY105910, AY109804, AY110217, AY111089, CKX10, EIF5, FtsH2B, GAPC3, GATA, GLN6, IDP113, IDP1480, IDP294, IDP512, IDP52, IDP866, LOC100191469, LOC100191816, LOC100191841, LOC100191851, LOC100191877, LOC100191940, LOC100191951, LOC100191982, LOC100192472, LOC100192687, LOC100193364, LOC100193379, LOC100193466, LOC100193476, LOC100193709, LOC100193907, LOC100193944, LOC100193984, LOC…
GO:0043168	anion binding	GO_MolecularFunction-EBI-UniProt-GOA_18.07.2019_00h00	8.78217e-10	3.0035e-07	0.230723	0.230723	[3]	Group14	12.5218	430	[AY105910, AY109804, AY110217, AY111089, CKX10, EIF5, FtsH2B, GAPC3, GATA, GLN6, IDP113, IDP1480, IDP294, IDP52, LOC100191469, LOC100191816, LOC100191851, LOC100191940, LOC100191951, LOC100191982, LOC100192472, LOC100192687, LOC100193364, LOC100193379, LOC100193476, LOC100193907, LOC100193944, LOC100193984, LOC100194100, LOC100194241, LOC100194403, LOC100216601, LOC100216670, LOC100216941, LOC100…
GO:0140096	catalytic activity, acting on a protein	GO_MolecularFunction-EBI-UniProt-GOA_18.07.2019_00h00	2.01298e-09	6.84414e-07	0.230723	0.230723	[2]	Group14	12.5264	415	[AY105910, AY110290, AY111089, Atg4b, DBP1, FtsH2B, HK1b2, IDP113, IDP2428, IDP294, IDP752, IDP847, LOC100126971, LOC100191225, LOC100191502, LOC100191951, LOC100192713, LOC100193019, LOC100193667, LOC100193907, LOC100193944, LOC100194017, LOC100194202, LOC100194291, LOC100194403, LOC100216601, LOC100216835, LOC100216941, LOC100217023, LOC100217162, LOC100217250, LOC100272250, LOC100272395, LOC10…
GO:1901265	nucleoside phosphate binding	GO_MolecularFunction-EBI-UniProt-GOA_18.07.2019_00h00	1.85097e-10	6.38583e-08	0.230723	0.230723	[3]	Group14	12.7542	414	[AR3, AY104511, AY105910, AY109804, AY110217, AY111089, CKX10, EIF5, FtsH2B, GAPC3, GATA, GLN6, IDP113, IDP1480, IDP294, IDP512, IDP52, IDP866, LOC100191469, LOC100191841, LOC100191851, LOC100191877, LOC100191940, LOC100191951, LOC100191982, LOC100192472, LOC100192687, LOC100193364, LOC100193379, LOC100193466, LOC100193709, LOC100193907, LOC100193944, LOC100193984, LOC100194100, LOC100194241, LOC…
GO:0000166	nucleotide binding	GO_MolecularFunction-EBI-UniProt-GOA_18.07.2019_00h00	1.85097e-10	6.38583e-08	0.230723	0.230723	[3, 4]	Group14	12.7542	414	[AR3, AY104511, AY105910, AY109804, AY110217, AY111089, CKX10, EIF5, FtsH2B, GAPC3, GATA, GLN6, IDP113, IDP1480, IDP294, IDP512, IDP52, IDP866, LOC100191469, LOC100191841, LOC100191851, LOC100191877, LOC100191940, LOC100191951, LOC100191982, LOC100192472, LOC100192687, LOC100193364, LOC100193379, LOC100193466, LOC100193709, LOC100193907, LOC100193944, LOC100193984, LOC100194100, LOC100194241, LOC…
GO:0006793	phosphorus metabolic process	GO_BiologicalProcess-EBI-UniProt-GOA_18.07.2019_00h00	2.31602e-17	8.38399e-15	0.230723	0.230723	[3]	Group14	14.3066	391	[AW257883, AY109534, AY109804, AY111089, DBP1, GAPC3, HK1b2, HMGR, IDP113, IDP2428, IDP294, IDP752, IDP847, LOC100126971, LOC100136827, LOC100191222, LOC100191265, LOC100191326, LOC100191625, LOC100191851, LOC100191922, LOC100191950, LOC100191951, LOC100191982, LOC100192859, LOC100193907, LOC100193944, LOC100194241, LOC100194403, LOC100216601, LOC100216609, LOC100216900, LOC100216941, LOC10021713…
GO:1901576	organic substance biosynthetic process	GO_BiologicalProcess-EBI-UniProt-GOA_18.07.2019_00h00	0.000143018	0.0429054	3.0796e-14	4.31145e-13	[3]	Group13	8.15716	382	[ALF6, AW257883, AY105910, AY110060, AY110290, Atg7, DGAT1-2, EIF5, EREB156, EREB71, EREB85, GATA, GLN6, HB128, HMGR, IDPelo3, LOC100136827, LOC100191160, LOC100191171, LOC100191222, LOC100191265, LOC100191326, LOC100191410, LOC100191539, LOC100191625, LOC100191875, LOC100191877, LOC100191919, LOC100191922, LOC100191949, LOC100192547, LOC100192579, LOC100192819, LOC100192859, LOC100192955, LOC100…
GO:0044249	cellular biosynthetic process	GO_BiologicalProcess-EBI-UniProt-GOA_18.07.2019_00h00	0.000115937	0.0348969	3.0796e-14	4.31145e-13	[3]	Group13	8.11808	374	[ALF6, AW257883, AY105910, AY110060, AY110290, Atg7, DGAT1-2, EIF5, EREB156, EREB71, EREB85, GATA, GLN6, HB128, HMGR, IDPelo3, LOC100191160, LOC100191171, LOC100191222, LOC100191265, LOC100191326, LOC100191410, LOC100191539, LOC100191625, LOC100191875, LOC100191877, LOC100191919, LOC100191922, LOC100191949, LOC100192579, LOC100192819, LOC100192859, LOC100192955, LOC100193150, LOC100193209, LOC100…
GO:0097367	carbohydrate derivative binding	GO_MolecularFunction-EBI-UniProt-GOA_18.07.2019_00h00	1.53375e-07	5.06138e-05	0.230723	0.230723	[2]	Group14	12.2995	368	[AY105910, AY109804, AY110217, AY111089, EIF5, FtsH2B, GATA, GLN6, IDP113, IDP1480, IDP294, IDP52, LOC100191851, LOC100191940, LOC100191951, LOC100191982, LOC100192472, LOC100192687, LOC100193364, LOC100193379, LOC100193907, LOC100193944, LOC100193984, LOC100194100, LOC100194241, LOC100194403, LOC100216601, LOC100216670, LOC100216890, LOC100216941, LOC100217120, LOC100217162, LOC100272250, LOC100…
GO:0032553	ribonucleotide binding	GO_MolecularFunction-EBI-UniProt-GOA_18.07.2019_00h00	3.35561e-07	0.000110064	0.230723	0.230723	[3, 4, 5]	Group14	12.2428	363	[AY105910, AY109804, AY110217, AY111089, EIF5, FtsH2B, GATA, GLN6, IDP113, IDP1480, IDP294, IDP52, LOC100191851, LOC100191940, LOC100191951, LOC100191982, LOC100192472, LOC100192687, LOC100193364, LOC100193379, LOC100193907, LOC100193944, LOC100193984, LOC100194100, LOC100194241, LOC100194403, LOC100216601, LOC100216670, LOC100216941, LOC100217120, LOC100217162, LOC100272250, LOC100272420, LOC100…
GO:0008144	drug binding	GO_MolecularFunction-EBI-UniProt-GOA_18.07.2019_00h00	5.3878e-11	1.87495e-08	0.230723	0.230723	[2]	Group14	13.2364	355	[AY105910, AY109804, AY110217, AY111089, FtsH2B, GATA, GLN6, IDP113, IDP1480, IDP294, IDP52, LOC100191816, LOC100191851, LOC100191940, LOC100191951, LOC100191982, LOC100193364, LOC100193476, LOC100193907, LOC100193944, LOC100194100, LOC100194241, LOC100194403, LOC100216601, LOC100216890, LOC100216941, LOC100217162, LOC100272250, LOC100272420, LOC100272528, LOC100272952, LOC100273032, LOC100273396…
GO:0034641	cellular nitrogen compound metabolic process	GO_BiologicalProcess-EBI-UniProt-GOA_18.07.2019_00h00	1.09022e-17	3.96839e-15	3.0796e-14	4.31145e-13	[3]	Group13	6.62265	341	[ALF6, AW257883, AY105910, AY109534, AY110060, EIF5, EREB156, EREB71, EREB85, GAPC3, GATA, HB128, HMGR, IDP1660, LOC100191160, LOC100191171, LOC100191222, LOC100191410, LOC100191679, LOC100191851, LOC100191919, LOC100191922, LOC100191949, LOC100191982, LOC100192579, LOC100192732, LOC100192859, LOC100192955, LOC100193150, LOC100193161, LOC100193209, LOC100193466, LOC100193637, LOC100193654, LOC100…
GO:1901360	organic cyclic compound metabolic process	GO_BiologicalProcess-EBI-UniProt-GOA_18.07.2019_00h00	1.75792e-08	5.87144e-06	3.0796e-14	4.31145e-13	[3]	Group13	7.44657	338	[ALF6, AW257883, AY105910, AY109534, AY110060, CYP734A7, EREB156, EREB71, EREB85, GAPC3, GATA, HB128, HMGR, IDP1660, IDP248, LOC100191160, LOC100191222, LOC100191326, LOC100191410, LOC100191539, LOC100191679, LOC100191851, LOC100191919, LOC100191922, LOC100191949, LOC100191982, LOC100192485, LOC100192501, LOC100192579, LOC100192732, LOC100192859, LOC100193150, LOC100193161, LOC100193209, LOC10019…
GO:0050789	regulation of biological process	GO_BiologicalProcess-EBI-UniProt-GOA_18.07.2019_00h00	5.99983e-06	0.00188395	3.0796e-14	4.31145e-13	[1, 2]	Group13	7.80273	337	[ALF6, AY105910, CNR02, EIF5, EREB156, EREB71, EREB85, FtsH2B, HB128, HK1b2, IDP113, IDP1602, IDP279, IDP294, IDP847, LOC100126971, LOC100136827, LOC100191160, LOC100191919, LOC100191949, LOC100191951, LOC100193150, LOC100193184, LOC100193209, LOC100193364, LOC100193654, LOC100194006, LOC100194017, LOC100216670, LOC100216697, LOC100216759, LOC100216906, LOC100216929, LOC100216941, LOC100217051, L…
GO:0006725	cellular aromatic compound metabolic process	GO_BiologicalProcess-EBI-UniProt-GOA_18.07.2019_00h00	1.39746e-08	4.70943e-06	3.0796e-14	4.31145e-13	[3]	Group13	7.40575	330	[ALF6, AW257883, AY105910, AY109534, AY110060, CKX10, EREB156, EREB71, EREB85, GAPC3, GATA, HB128, HMGR, IDP1660, IDP248, LOC100191160, LOC100191222, LOC100191326, LOC100191410, LOC100191539, LOC100191679, LOC100191851, LOC100191919, LOC100191922, LOC100191949, LOC100191982, LOC100192485, LOC100192501, LOC100192732, LOC100192859, LOC100193150, LOC100193161, LOC100193209, LOC100193466, LOC10019363…
GO:0005524	ATP binding	GO_MolecularFunction-EBI-UniProt-GOA_18.07.2019_00h00	1.32067e-08	4.46388e-06	0.230723	0.230723	[3, 5, 6, 7, 8]	Group14	12.8509	325	[AY105910, AY109804, AY110217, AY111089, FtsH2B, GATA, GLN6, IDP113, IDP1480, IDP294, IDP52, LOC100191851, LOC100191940, LOC100191951, LOC100191982, LOC100193364, LOC100193907, LOC100193944, LOC100194100, LOC100194241, LOC100194403, LOC100216601, LOC100216941, LOC100217162, LOC100272250, LOC100272420, LOC100272528, LOC100272952, LOC100273032, LOC100273396, LOC100273408, LOC100273554, LOC100273591…
GO:0046483	heterocycle metabolic process	GO_BiologicalProcess-EBI-UniProt-GOA_18.07.2019_00h00	1.5049e-11	5.3123e-09	3.0796e-14	4.31145e-13	[3]	Group13	6.9879	306	[ALF6, AW257883, AY105910, AY109534, AY110060, CKX10, EREB156, EREB71, EREB85, GAPC3, GATA, HB128, HMGR, IDP1660, LOC100191160, LOC100191222, LOC100191410, LOC100191679, LOC100191851, LOC100191919, LOC100191922, LOC100191949, LOC100191982, LOC100192579, LOC100192732, LOC100192859, LOC100193150, LOC100193161, LOC100193209, LOC100193466, LOC100193637, LOC100193654, LOC100193984, LOC100194006, LOC10…
GO:0016772	transferase activity, transferring phosphorus-containing groups	GO_MolecularFunction-EBI-UniProt-GOA_18.07.2019_00h00	1.37424e-09	4.68617e-07	0.230723	0.230723	[3]	Group14	13.4762	283	[AW257883, AY109804, AY111089, HK1b2, IDP113, IDP294, IDP847, LOC100126971, LOC100191326, LOC100191410, LOC100191851, LOC100191951, LOC100191982, LOC100192955, LOC100193637, LOC100193907, LOC100193944, LOC100194403, LOC100216601, LOC100216609, LOC100216941, LOC100217162, LOC100272250, LOC100272420, LOC100272437, LOC100272528, LOC100272952, LOC100273011, LOC100273591, LOC100273687, LOC100273747, L…
GO:0006139	nucleobase-containing compound metabolic process	GO_BiologicalProcess-EBI-UniProt-GOA_18.07.2019_00h00	3.69375e-14	1.32975e-11	3.0796e-14	4.31145e-13	[3, 4]	Group13	6.58784	273	[ALF6, AW257883, AY105910, AY109534, AY110060, EREB156, EREB71, EREB85, GAPC3, GATA, HB128, HMGR, IDP1660, LOC100191160, LOC100191222, LOC100191410, LOC100191679, LOC100191851, LOC100191919, LOC100191922, LOC100191949, LOC100191982, LOC100192732, LOC100192859, LOC100193150, LOC100193161, LOC100193209, LOC100193637, LOC100193654, LOC100194241, LOC100216609, LOC100216697, LOC100216759, LOC100216835…
GO:0044422	organelle part	GO_CellularComponent-EBI-UniProt-GOA_18.07.2019_00h00	1.54558e-11	5.44045e-09	6.82144e-07	6.82144e-06	[1, 2]	Group11	6.72609	249	[AI665898, AY105589, AY109804, AY110060, DGAT1-2, FtsH2B, GATA, HMGR, IDP340, IDP52, IDPelo3, LOC100191477, LOC100191576, LOC100191817, LOC100191866, LOC100191922, LOC100191949, LOC100192547, LOC100192700, LOC100192819, LOC100192845, LOC100192955, LOC100193024, LOC100193209, LOC100193314, LOC100193352, LOC100193654, LOC100194321, LOC100216569, LOC100216602, LOC100217051, LOC100217215, LOC10027258…
GO:0044446	intracellular organelle part	GO_CellularComponent-EBI-UniProt-GOA_18.07.2019_00h00	1.85814e-11	6.52206e-09	6.82144e-07	6.82144e-06	[2, 3, 4, 5, 6]	Group11	6.73155	249	[AI665898, AY105589, AY109804, AY110060, DGAT1-2, FtsH2B, GATA, HMGR, IDP340, IDP52, IDPelo3, LOC100191477, LOC100191576, LOC100191817, LOC100191866, LOC100191922, LOC100191949, LOC100192547, LOC100192700, LOC100192819, LOC100192845, LOC100192955, LOC100193024, LOC100193209, LOC100193314, LOC100193352, LOC100193654, LOC100194321, LOC100216569, LOC100216602, LOC100217051, LOC100217215, LOC10027258…
GO:0003676	nucleic acid binding	GO_MolecularFunction-EBI-UniProt-GOA_18.07.2019_00h00	1.93642e-17	7.02921e-15	3.0796e-14	4.31145e-13	[3]	Group13	6.14879	243	[EIF5, EREB156, EREB71, EREB85, HB128, IBP1, IDP1480, IDP150, IDP1623, LOC100191160, LOC100191919, LOC100191949, LOC100192067, LOC100192732, LOC100193150, LOC100193161, LOC100193209, LOC100193250, LOC100193321, LOC100193454, LOC100193637, LOC100193774, LOC100194172, LOC100216697, LOC100216759, LOC100216777, LOC100216835, LOC100216906, LOC100217051, LOC100217137, LOC100272356, LOC100272412, LOC100…
GO:0055114	oxidation-reduction process	GO_BiologicalProcess-EBI-UniProt-GOA_18.07.2019_00h00	5.32766e-06	0.00168887	1.10827e-09	1.32993e-08	[2]	Group10	12.7612	226	[ACO31, AMADH2, AR3, AY104511, AY110514, CKX10, CYP734A7, FtsH2B, GAPC3, HMGR, IDP248, IDP340, IDP52, IDP610, IDP808, IDP866, LOC100191304, LOC100191328, LOC100191469, LOC100191539, LOC100191675, LOC100191824, LOC100191841, LOC100191877, LOC100191922, LOC100191950, LOC100192105, LOC100192501, LOC100192547, LOC100192687, LOC100192845, LOC100192876, LOC100193352, LOC100193466, LOC100193709, LOC1001…
GO:0044281	small molecule metabolic process	GO_BiologicalProcess-EBI-UniProt-GOA_18.07.2019_00h00	9.49821e-14	3.39086e-11	9.79816e-13	1.27376e-11	[2]	Group12	15.5709	225	[AW257883, AY104511, AY109534, GAPC3, GATA, GLN6, HMGR, IDP248, IDP866, IDPelo3, LOC100136827, LOC100191171, LOC100191222, LOC100191326, LOC100191469, LOC100191816, LOC100191841, LOC100191851, LOC100191877, LOC100191922, LOC100191950, LOC100191982, LOC100192485, LOC100192501, LOC100192579, LOC100192859, LOC100193352, LOC100193476, LOC100193572, LOC100193984, LOC100194241, LOC100216609, LOC1002171…
GO:0016491	oxidoreductase activity	GO_BiologicalProcess-EBI-UniProt-GOA_18.07.2019_00h00	8.69445e-05	0.0263442	1.10827e-09	1.32993e-08	[3]	Group10	12.4688	200	[ACO31, AMADH2, AR3, AY104511, AY110514, CKX10, CYP734A7, GAPC3, HMGR, IDP248, IDP340, IDP52, IDP610, IDP808, IDP866, LOC100191304, LOC100191328, LOC100191469, LOC100191539, LOC100191675, LOC100191824, LOC100191841, LOC100191877, LOC100191922, LOC100191950, LOC100192105, LOC100192547, LOC100192687, LOC100192845, LOC100192876, LOC100193352, LOC100193466, LOC100193709, LOC100194152, LOC100194161, L…
GO:0019222	regulation of metabolic process	GO_BiologicalProcess-EBI-UniProt-GOA_18.07.2019_00h00	3.66915e-10	1.26219e-07	3.0796e-14	4.31145e-13	[2, 3]	Group13	6.57498	196	[ALF6, AY105910, EIF5, EREB156, EREB71, EREB85, FtsH2B, HB128, IDP113, IDP847, LOC100191160, LOC100191919, LOC100191949, LOC100193150, LOC100193209, LOC100193364, LOC100193654, LOC100194006, LOC100194017, LOC100216759, LOC100216906, LOC100216929, LOC100272250, LOC100272412, LOC100272967, LOC100273032, LOC100273090, LOC100273300, LOC100273651, LOC100274485, LOC100274522, LOC100275342, LOC100275504…
GO:0031323	regulation of cellular metabolic process	GO_BiologicalProcess-EBI-UniProt-GOA_18.07.2019_00h00	2.63669e-08	8.78018e-06	3.0796e-14	4.31145e-13	[3, 4]	Group13	6.77966	188	[ALF6, AY105910, EIF5, EREB156, EREB71, EREB85, FtsH2B, HB128, IDP113, IDP847, LOC100191160, LOC100191919, LOC100191949, LOC100193150, LOC100193364, LOC100193654, LOC100194006, LOC100194017, LOC100216759, LOC100216906, LOC100216929, LOC100272412, LOC100272967, LOC100273032, LOC100273090, LOC100273300, LOC100273651, LOC100274485, LOC100274522, LOC100275342, LOC100275504, LOC100275623, LOC100276556…
GO:0060255	regulation of macromolecule metabolic process	GO_BiologicalProcess-EBI-UniProt-GOA_18.07.2019_00h00	9.56543e-11	3.3192e-08	3.0796e-14	4.31145e-13	[3, 4]	Group13	6.43496	187	[ALF6, AY105910, EIF5, EREB156, EREB71, EREB85, HB128, IDP847, LOC100191160, LOC100191919, LOC100191949, LOC100193150, LOC100193209, LOC100193364, LOC100193654, LOC100194017, LOC100216759, LOC100216906, LOC100216929, LOC100272250, LOC100272412, LOC100272967, LOC100273032, LOC100273090, LOC100273300, LOC100274485, LOC100274522, LOC100275504, LOC100275623, LOC100276556, LOC100276951, LOC100277834, …
GO:0080090	regulation of primary metabolic process	GO_BiologicalProcess-EBI-UniProt-GOA_18.07.2019_00h00	1.59148e-08	5.33147e-06	3.0796e-14	4.31145e-13	[3, 4]	Group13	6.70844	182	[ALF6, AY105910, EIF5, EREB156, EREB71, EREB85, HB128, IDP847, LOC100191160, LOC100191919, LOC100191949, LOC100193150, LOC100193364, LOC100193654, LOC100194017, LOC100216759, LOC100216906, LOC100216929, LOC100272412, LOC100272967, LOC100273032, LOC100273090, LOC100273300, LOC100273651, LOC100274485, LOC100274522, LOC100275504, LOC100275623, LOC100276556, LOC100276951, LOC100277834, LOC100278146, …
GO:0051171	regulation of nitrogen compound metabolic process	GO_BiologicalProcess-EBI-UniProt-GOA_18.07.2019_00h00	1.42626e-08	4.79222e-06	3.0796e-14	4.31145e-13	[3, 4]	Group13	6.684	180	[ALF6, AY105910, EIF5, EREB156, EREB71, EREB85, HB128, IDP847, LOC100191160, LOC100191919, LOC100191949, LOC100193150, LOC100193364, LOC100193654, LOC100194017, LOC100216759, LOC100216906, LOC100216929, LOC100272412, LOC100272967, LOC100273032, LOC100273090, LOC100273300, LOC100274485, LOC100274522, LOC100275504, LOC100275623, LOC100276556, LOC100276951, LOC100277834, LOC100278146, LOC100279570, …
GO:0048037	cofactor binding	GO_MolecularFunction-EBI-UniProt-GOA_18.07.2019_00h00	7.43235e-10	2.5493e-07	1.10827e-09	1.32993e-08	[2]	Group10	15.2078	172	[AY104511, CKX10, CYP734A7, GAPC3, HMGR, IDP512, IDP52, IDP866, LOC100191304, LOC100191469, LOC100191539, LOC100191675, LOC100191816, LOC100191841, LOC100191877, LOC100191922, LOC100192105, LOC100192687, LOC100192876, LOC100193466, LOC100193476, LOC100193709, LOC100194161, LOC100216609, LOC100216995, LOC100217040, LOC100217128, LOC100217165, LOC100272516, LOC100272582, LOC100272756, LOC100272801,…
GO:0006082	organic acid metabolic process	GO_BiologicalProcess-EBI-UniProt-GOA_18.07.2019_00h00	9.4242e-15	3.40214e-12	9.79816e-13	1.27376e-11	[3]	Group12	17.8733	158	[AY104511, AY109534, GAPC3, GATA, GLN6, IDP248, IDP866, IDPelo3, LOC100191171, LOC100191222, LOC100191326, LOC100191469, LOC100191816, LOC100191841, LOC100191851, LOC100191877, LOC100191982, LOC100192485, LOC100192501, LOC100193476, LOC100193984, LOC100194241, LOC100216609, LOC100217128, LOC100272431, LOC100272526, LOC100272913, LOC100272979, LOC100274017, LOC100274058, LOC100274239, LOC100274470…
GO:0009889	regulation of biosynthetic process	GO_BiologicalProcess-EBI-UniProt-GOA_18.07.2019_00h00	6.22143e-08	2.05929e-05	3.0796e-14	4.31145e-13	[3, 4]	Group13	6.61297	156	[ALF6, AY105910, EIF5, EREB156, EREB71, EREB85, HB128, LOC100191160, LOC100191919, LOC100191949, LOC100193150, LOC100193654, LOC100216759, LOC100216906, LOC100216929, LOC100272412, LOC100272967, LOC100273032, LOC100273090, LOC100273300, LOC100273651, LOC100274485, LOC100274522, LOC100275504, LOC100275623, LOC100277834, LOC100278146, LOC100279570, LOC100280103, LOC100280252, LOC100280792, LOC10028…
GO:0005515	protein binding	GO_MolecularFunction-EBI-UniProt-GOA_18.07.2019_00h00	1.00388e-05	0.00314215	1.00388e-05	7.02717e-05	[2]	Group01	6.91198	139	[ALF6, EIF5, IDP279, IDP294, IDP620, IDP847, LIM3, LIM6, LOC100191410, LOC100191877, LOC100191949, LOC100192536, LOC100193337, LOC100193364, LOC100194017, LOC100194241, LOC100217162, LOC100272431, LOC100273032, LOC100273074, LOC100273090, LOC100273134, LOC100273288, LOC100273300, LOC100274133, LOC100274290, LOC100275780, LOC100277767, LOC100278637, LOC100280243, LOC100280500, LOC100281116, LOC100…
GO:0016043	cellular component organization	GO_BiologicalProcess-EBI-UniProt-GOA_18.07.2019_00h00	7.71548e-14	2.76986e-11	4.30703e-19	6.46055e-18	[2]	Group09	5.49209	125	[AY105910, Atg7, EIF5, FtsH2B, GNAT26, IDP2365, IDP2367, IDP279, IDP620, LIM6, LOC100191160, LOC100191299, LOC100191410, LOC100191477, LOC100191866, LOC100191949, LOC100192536, LOC100192700, LOC100192819, LOC100193024, LOC100193209, LOC100193314, LOC100193337, LOC100193654, LOC100216602, LOC100273032, LOC100273074, LOC100273408, LOC100274133, LOC100275978, LOC100276769, LOC100277041, LOC100277826…
GO:0050662	coenzyme binding	GO_MolecularFunction-EBI-UniProt-GOA_18.07.2019_00h00	5.1561e-11	1.80463e-08	1.10827e-09	1.32993e-08	[3]	Group10	19.2229	94	[AY104511, CKX10, GAPC3, HMGR, IDP512, IDP52, IDP866, LOC100191469, LOC100191816, LOC100191841, LOC100191877, LOC100191922, LOC100192687, LOC100193466, LOC100193476, LOC100193709, LOC100217040, LOC100217128, LOC100217165, LOC100272856, LOC100272892, LOC100272982, LOC100273065, LOC100273780, LOC100274058, LOC100276531, LOC100279205, LOC100280822, LOC100280914, LOC100281523, LOC100282107, LOC100282…
GO:0019637	organophosphate metabolic process	GO_BiologicalProcess-EBI-UniProt-GOA_18.07.2019_00h00	3.2253e-06	0.0010321	9.79816e-13	1.27376e-11	[3, 4]	Group12	15.5372	94	[AW257883, AY109534, GAPC3, HMGR, LOC100136827, LOC100191222, LOC100191625, LOC100191851, LOC100191922, LOC100191950, LOC100191982, LOC100192859, LOC100194241, LOC100216609, LOC100272516, LOC100272521, LOC100272913, LOC100273011, LOC100273065, LOC100274365, LOC100274470, LOC100275036, LOC100277120, LOC100279513, LOC100279587, LOC100279790, LOC100280155, LOC100280500, LOC100280513, LOC100281068, L…
GO:1901135	carbohydrate derivative metabolic process	GO_BiologicalProcess-EBI-UniProt-GOA_18.07.2019_00h00	1.99091e-05	0.006132	9.79816e-13	1.27376e-11	[3]	Group12	14.8265	94	[AW257883, AY109534, AY110060, GAPC3, HMGR, LOC100191222, LOC100191851, LOC100191922, LOC100191950, LOC100191982, LOC100192859, LOC100194241, LOC100216609, LOC100216890, LOC100272521, LOC100272913, LOC100273011, LOC100273065, LOC100273262, LOC100273557, LOC100274035, LOC100274365, LOC100274400, LOC100274470, LOC100275036, LOC100275551, LOC100277120, LOC100278279, LOC100279513, LOC100279587, LOC10…
GO:0006996	organelle organization	GO_BiologicalProcess-EBI-UniProt-GOA_18.07.2019_00h00	1.81104e-10	6.26621e-08	4.30703e-19	6.46055e-18	[3]	Group09	5.32657	84	[Atg7, FtsH2B, GNAT26, IDP2365, IDP279, IDP620, LIM6, LOC100191160, LOC100191299, LOC100191410, LOC100191477, LOC100191866, LOC100191949, LOC100192536, LOC100192700, LOC100193024, LOC100193209, LOC100193314, LOC100193337, LOC100193654, LOC100216602, LOC100273408, LOC100274133, LOC100275978, LOC100276769, LOC100277041, LOC100278146, LOC100279847, LOC100280402, LOC100281968, LOC100282065, LOC100282…
GO:0006520	cellular amino acid metabolic process	GO_BiologicalProcess-EBI-UniProt-GOA_18.07.2019_00h00	4.67857e-06	0.00149246	9.79816e-13	1.27376e-11	[3, 4, 6]	Group12	16.7464	70	[GATA, GLN6, IDP248, IDP866, LOC100191171, LOC100191326, LOC100191816, LOC100191877, LOC100192485, LOC100193476, LOC100194241, LOC100272431, LOC100272526, LOC100272979, LOC100274058, LOC100274239, LOC100279205, LOC100280209, LOC100280500, LOC100281078, LOC100281257, LOC100281709, LOC100282199, LOC100282556, LOC100283288, LOC100283304, LOC100283397, LOC100283587, LOC100284499, LOC100284885, LOC100…
GO:0055086	nucleobase-containing small molecule metabolic process	GO_BiologicalProcess-EBI-UniProt-GOA_18.07.2019_00h00	2.69168e-05	0.00823654	9.79816e-13	1.27376e-11	[3, 4, 5]	Group12	16.1765	66	[AW257883, AY109534, GAPC3, HMGR, LOC100191222, LOC100191851, LOC100191922, LOC100191982, LOC100192859, LOC100194241, LOC100216609, LOC100272913, LOC100273011, LOC100274470, LOC100275036, LOC100277120, LOC100279587, LOC100279790, LOC100280500, LOC100280513, LOC100281592, LOC100281709, LOC100283048, LOC100283452, LOC100283735, LOC100283889, LOC100284286, LOC100284878, LOC100284896, LOC100285591, L…
GO:0044085	cellular component biogenesis	GO_BiologicalProcess-EBI-UniProt-GOA_18.07.2019_00h00	3.40684e-12	1.20943e-09	4.30703e-19	6.46055e-18	[2]	Group09	4.33695	52	[AY105910, Atg7, EIF5, IDP2365, IDP2367, IDP620, LIM6, LOC100191410, LOC100192819, LOC100193314, LOC100217155, LOC100273032, LOC100274133, LOC100276769, LOC100279847, LOC100280594, LOC100280888, LOC100282213, LOC100282521, LOC100282683, LOC100282787, LOC100282889, LOC100283660, LOC100284801, LOC100285106, LOC100382623, LOC100382672, LOC100383427, LOC100383823, LOC100501868, LOC103630444, LOC10363…
GO:0044428	nuclear part	GO_CellularComponent-EBI-UniProt-GOA_18.07.2019_00h00	6.0118e-12	2.12818e-09	2.55621e-09	2.81183e-08	[3, 4, 5, 6, 7, 8]	Group06	4.17423	46	[AY110060, IDP340, LOC100191866, LOC100191949, LOC100193209, LOC100193654, LOC100217051, LOC100217215, LOC100273032, LOC100273074, LOC100275342, LOC100276999, LOC100278146, LOC100278764, LOC100279564, LOC100280761, LOC100280946, LOC100282606, LOC100283498, LOC100283675, LOC100285329, LOC100383017, LOC100501391, LOC100501841, LOC103625714, LOC103627104, LOC103627237, LOC103627452, LOC103631461, LO…
GO:0030246	carbohydrate binding	GO_MolecularFunction-EBI-UniProt-GOA_18.07.2019_00h00	1.91966e-05	0.00593176	1.91966e-05	7.67865e-05	[2]	Group05	18.3267	46	[IDP1627, LOC100192038, LOC100216890, LOC100273591, LOC100274058, LOC100274400, LOC100279587, LOC100281047, LOC100281592, LOC100281606, LOC100281682, LOC100282063, LOC100283098, LOC100283735, LOC100303994, LOC100382042, LOC100382104, LOC100383079, LOC100384000, LOC100384436, LOC100384527, LOC100384815, LOC100501591, LOC100501883, LOC103627642, LOC103632842, LOC103634757, LOC103634957, LOC10363819…
GO:0043233	organelle lumen	GO_CellularComponent-EBI-UniProt-GOA_18.07.2019_00h00	1.78223e-07	5.86353e-05	2.55621e-09	2.81183e-08	[2, 3]	Group06	4.86425	43	[AY110060, LOC100191949, LOC100193654, LOC100273032, LOC100273074, LOC100275342, LOC100275780, LOC100280888, LOC100280946, LOC100281116, LOC100282065, LOC100282148, LOC100285329, LOC100285456, LOC100501351, LOC100501391, LOC100501841, LOC103627104, LOC103627237, LOC103627452, LOC103631461, LOC103635951, LOC103640309, LOC103643893, LOC103647953, LOC541781, MYBR22, SODA.3, TIDP2690, TIDP3048, bip2,…
GO:0070013	intracellular organelle lumen	GO_CellularComponent-EBI-UniProt-GOA_18.07.2019_00h00	1.78223e-07	5.86353e-05	2.55621e-09	2.81183e-08	[3, 4, 5, 6]	Group06	4.86425	43	[AY110060, LOC100191949, LOC100193654, LOC100273032, LOC100273074, LOC100275342, LOC100275780, LOC100280888, LOC100280946, LOC100281116, LOC100282065, LOC100282148, LOC100285329, LOC100285456, LOC100501351, LOC100501391, LOC100501841, LOC103627104, LOC103627237, LOC103627452, LOC103631461, LOC103635951, LOC103640309, LOC103643893, LOC103647953, LOC541781, MYBR22, SODA.3, TIDP2690, TIDP3048, bip2,…
GO:0043933	protein-containing complex subunit organization	GO_BiologicalProcess-EBI-UniProt-GOA_18.07.2019_00h00	9.9224e-05	0.0299657	4.30703e-19	6.46055e-18	[3]	Group09	5.52326	38	[AY105910, EIF5, IDP2365, IDP2367, LOC100191410, LOC100193314, LOC100273032, LOC100273074, LOC100276769, LOC100278637, LOC100281195, LOC100281737, LOC100281968, LOC100282518, LOC100282683, LOC100283660, LOC100382672, LOC100383413, LOC100383427, LOC100383823, LOC103639168, LOC103640309, LOC103641028, LOC103645759, LOC103645815, LOC103646667, LOC103647953, TIDP2690, cl28737_1, gpm696, pco080890, pc…
GO:0022607	cellular component assembly	GO_BiologicalProcess-EBI-UniProt-GOA_18.07.2019_00h00	5.41341e-06	0.00171064	4.30703e-19	6.46055e-18	[3]	Group09	5.03401	37	[AY105910, Atg7, EIF5, IDP2365, IDP2367, IDP620, LIM6, LOC100191410, LOC100193314, LOC100273032, LOC100274133, LOC100276769, LOC100279847, LOC100280888, LOC100282521, LOC100282683, LOC100282787, LOC100283660, LOC100382623, LOC100382672, LOC100383427, LOC100383823, LOC103630444, LOC103647953, LOC103654631, TIDP2690, cl2817_2a, cl28737_1, gpm696, pco080890, pco081818, pco119134, pco134259, pco13811…
GO:0019842	vitamin binding	GO_MolecularFunction-EBI-UniProt-GOA_18.07.2019_00h00	8.04771e-05	0.024465	1.10827e-09	1.32993e-08	[3]	Group10	20.4225	29	[LOC100191816, LOC100193476, LOC100274058, LOC100276531, LOC100279205, LOC100280822, LOC100281844, LOC100282573, LOC100283397, LOC100303994, LOC103625947, LOC103627258, LOC103633646, LOC103634366, LOC103646045, LOC109623449, LOC732780, cl14781_1, cl1511_1, cl244_1, cys1, pco071536, pco075539, pco115235a, pco118382, pco130312, pco149699b, pdc1, pdc3]
GO:0098796	membrane protein complex	GO_CellularComponent-EBI-UniProt-GOA_18.07.2019_00h00	3.79765e-05	0.0115828	3.79765e-05	0.00011393	[2, 3]	Group02	4.87805	28	[AY110060, IDP207, LOC100192536, LOC100192845, LOC100193337, LOC100194321, LOC100279572, LOC100280402, LOC100281630, LOC100281791, LOC100282065, LOC100282213, LOC100282817, LOC100283451, LOC100285626, LOC100286356, LOC100384255, LOC103633114, LOC103636362, LOC103647051, LOC103654093, LOC109944584, cl21045_1, isp1, pco100151b, pco134033, pco149758, si486069e02]
GO:0006757	ATP generation from ADP	GO_BiologicalProcess-EBI-UniProt-GOA_18.07.2019_00h00	3.70991e-09	1.25766e-06	9.79816e-13	1.27376e-11	[3, 4, 7, 8, 9, 10, 11]	Group12	33.3333	27	[AY109534, GAPC3, LOC100191222, LOC100191851, LOC100191982, LOC100272913, LOC100274470, LOC100279587, LOC100281592, LOC100283452, LOC100283735, LOC100286050, LOC103630633, LOC103647427, PK, TIDP3317, ald1, eno1, gpm397a, hex2, pco064611a, pco074668, pco109318, pco110217, phi1, umc1110, umc2053]
GO:0010605	negative regulation of macromolecule metabolic process	GO_BiologicalProcess-EBI-UniProt-GOA_18.07.2019_00h00	1.22099e-05	0.00379727	1.22099e-05	6.10493e-05	[3, 4, 5]	Group00	4.29448	21	[LOC100193209, LOC100276951, LOC100280761, LOC100280792, LOC100280981, LOC100281921, LOC100281945, LOC100283498, LOC100283717, LOC100383823, LOC103636411, LOC103638741, LOC103645815, LOC103647984, LOC103649857, LOC107546774, cl3393_1, gpm261, psei2, umc1742, wip1]
GO:0008219	cell death	GO_BiologicalProcess-EBI-UniProt-GOA_18.07.2019_00h00	5.62548e-06	0.00177203	2.89219e-06	2.60297e-05	[2]	Group08	36.8421	14	[LOC100192049, LOC100192485, LOC100274364, LOC100274705, LOC100279899, LOC100281668, LOC100283592, LOC100381712, LOC100383384, LOC100502274, LOC103631716, LOC103633114, cl9685_1b, pco091316]
GO:0006739	NADP metabolic process	GO_BiologicalProcess-EBI-UniProt-GOA_18.07.2019_00h00	5.10796e-06	0.00162433	5.10796e-06	4.08636e-05	[2]	Group03	39.3939	13	[LOC100217128, LOC100274365, LOC100279513, LOC100282201, LOC100283048, LOC100283463, LOC100283478, LOC100285591, gpm175, gpm541, gpm742, idh2, pdh1]
GO:0012501	programmed cell death	GO_BiologicalProcess-EBI-UniProt-GOA_18.07.2019_00h00	0.000162247	0.0483497	2.89219e-06	2.60297e-05	[3]	Group08	33.3333	11	[LOC100192049, LOC100274705, LOC100279899, LOC100281668, LOC100283592, LOC100381712, LOC100383384, LOC100502274, LOC103633114, cl9685_1b, pco091316]
GO:0044764	multi-organism cellular process	GO_BiologicalProcess-EBI-UniProt-GOA_18.07.2019_00h00	1.47285e-05	0.00456583	2.89219e-06	2.60297e-05	[2]	Group08	50	9	[LOC100192049, LOC100281668, LOC100283592, LOC100381712, LOC100383384, LOC100502274, cl9685_1b, pco091316, sip1]
GO:0009626	plant-type hypersensitive response	GO_BiologicalProcess-EBI-UniProt-GOA_18.07.2019_00h00	2.45741e-05	0.00754425	2.89219e-06	2.60297e-05	[3, 4, 5, 6, 7]	Group08	53.3333	8	[LOC100192049, LOC100281668, LOC100283592, LOC100381712, LOC100383384, LOC100502274, cl9685_1b, pco091316]
GO:0019915	lipid storage	GO_BiologicalProcess-EBI-UniProt-GOA_18.07.2019_00h00	0.000143995	0.0430546	0.000143995	0.000287991	[3, 4]	Group04	71.4286	5	[LOC100280594, LOC100280859, LOC100286352, oleosin3, pco070107]

## Sheet: Sheet1
						LOC100192049	LOC100281668	LOC100283592	LOC100381712	LOC100383384	LOC100502274	cl9685_1b	pco091316
						Zm00001d044723	Zm00001d050518	Zm00001d012750	Zm00001d043462
						MACPF domain-containing protein		MAC/Perforin domain containing protein
						LOC100192049
						LOC100281668
						LOC100283592
						LOC100381712
						LOC100383384
						LOC100502274
						cl9685_1b
						pco091316
