# Supplementary material for: Comparative transcriptome profiling and co-expression network analysis uncover the key genes associated withearly-stage resistance to Aspergillus flavus in maize
Source: BMC Plant Biol. 2021 May 13;21:216. doi: 10.1186/s12870-021-02983-x (PMC8117602; doi:10.1186/s12870-021-02983-x)
Supplement: Supplementary file 10 — Additional file 10: Table S8. List of hub genes identified in this study. [file 12870_2021_2983_MOESM10_ESM.xls]

## Sheet: Sheet1
Table S8 List of hub genes identified in this study.
Module-Stage	Gene ID	Gene Symbol	Type	Other Symbols	Transcripts number	Transcripts ID	Coding Capacity	Known/Novel Gene	Chromosome	Start	End	Strand	NCBI Gene ID	Kegg Gene ID	KEGG Pathway Desc	KEGG Disease Desc	KEGG Module Desc	KEGG Reaction Desc	GO_C Desc	GO_F Desc	GO_P Desc	GeneBank Desc	TF Desc	Pfam Desc	Reactome Desc	Cog Desc	EggNOG Desc	InterPro Desc	UniProt Desc
blue hubgene-R4	103650090	LOC103650090	mRNA	Zm00001d040599	1	XM_008675751.3	coding	known	NC_024461.2	52500000	52500000	+	103650090	K03517	00760///Nicotinate and nicotinamide metabolism+++01100///Metabolic pathways		M00115///NAD biosynthesis, aspartate => NAD	R04292///glycerone phosphate:iminosuccinate alkyltransferase (cyclizing) Quinolinate + 2 H2O + Orthophosphate <=> Iminoaspartate + Glycerone phosphate	GO:0009507///chloroplast	GO:0008987///quinolinate synthetase A activity+++GO:0051539///4 iron, 4 sulfur cluster binding	GO:0034628///'de novo' NAD biosynthetic process from aspartate+++GO:0019805///quinolinate biosynthetic process+++GO:0009435///NAD biosynthetic process	quinolinate synthase, chloroplastic		PF02657///Fe-S metabolism associated domain+++PF02445///Quinolinate synthetase A protein		COG0379///Quinolinate synthase	COG0379///Catalyzes the condensation of iminoaspartate with dihydroxyacetone phosphate to form quinolinate (By similarity)	IPR036094///Quinolinate synthetase A superfamily+++IPR003473///Quinolinate synthetase A	[NADA_ARATH|diamond]RecName: Full=Quinolinate synthase, chloroplastic; EC=2.5.1.72; AltName: Full=Protein ONSET OF LEAF DEATH 5; AltName: Full=Protein SULFUR E 3; Flags: Precursor;+++[NADA_ORYSJ|diamond]RecName: Full=Quinolinate synthase, chloroplastic; EC=2.5.1.72; Flags: Precursor;+++[SUFE2_ARATH|diamond]RecName: Full=SufE-like protein 2, chloroplastic; AltName: Full=Protein SULFUR E 2;
blue hubgene-R4	103648828	LOC103648828	mRNA	Zm00001d004361	1	XM_020548375.1	coding	known	NC_024460.2	106000000	106000000	+	103648828	K05665	04071///Sphingolipid signaling pathway+++02010///ABC transporters+++04977///Vitamin digestion and absorption				GO:0000325///plant-type vacuole+++GO:0005794///Golgi apparatus+++GO:0005774///vacuolar membrane+++GO:0016021///integral component of membrane+++GO:0005773///vacuole	GO:0005524///ATP binding+++GO:0008559///xenobiotic transmembrane transporting ATPase activity+++GO:0042626///ATPase activity, coupled to transmembrane movement of substances	GO:0055085///transmembrane transport	ABC transporter C family member 4		PF00005///ABC transporter+++PF00664///ABC transporter transmembrane region	R-ATH-382556///ABC-family proteins mediated transport		COG1132///(ABC) transporter+++KOG0054///ATP-binding cassette, sub-family C (CFTR MRP), member	IPR003439///ABC transporter-like+++IPR003593///AAA+ ATPase domain+++IPR011527///ABC transporter type 1, transmembrane domain+++IPR017871///ABC transporter, conserved site+++IPR027417///P-loop containing nucleoside triphosphate hydrolase+++IPR036640///ABC transporter type 1, transmembrane domain superfamily	[AB13C_ORYSI|diamond]RecName: Full=ABC transporter C family member 13 {ECO:0000305}; Short=OsABCC13 {ECO:0000305}; EC=3.6.3.- {ECO:0000305}; AltName: Full=Multidrug resistance-associated protein 13 {ECO:0000305}; Short=OsMRP13 {ECO:0000305}; AltName: Full=OsMRP5 {ECO:0000305}; AltName: Full=Protein LOW PHYTIC ACID 2 {ECO:0000305};+++[AB13C_ORYSJ|diamond]RecName: Full=ABC transporter C family memb…
blue hubgene-R4	100284999	LOC100284999	mRNA	Zm00001d036919	3	NM_001157894.1+++XM_008649731.2+++XM_020539019.1	coding	known	NC_024464.2	106000000	106000000	-	100284999	K10781	01212///Fatty acid metabolism+++00061///Fatty acid biosynthesis+++01100///Metabolic pathways			R08157///octanoyl-[acyl-carrier protein] hydrolase Octanoyl-[acp] + H2O <=> Acyl-carrier protein + Octanoic acid+++R01706///hexadecanoyl-[acyl-carrier protein] hydrolase Hexadecanoyl-[acp] + H2O <=> Acyl-carrier protein + Hexadecanoic acid+++R08158///decanoyl-[acyl-carrier protein] hydrolase Decanoyl-[acp] + H2O <=> Acyl-carrier protein + Decanoic acid+++R08159///tetradecanoyl-[acyl-carrier prote…	GO:0009507///chloroplast+++GO:0009536///plastid	GO:0000036///acyl carrier activity+++GO:0016297///acyl-[acyl-carrier-protein] hydrolase activity	GO:0006633///fatty acid biosynthetic process	myristoyl-acyl carrier protein thioesterase		PF12590///Acyl-ATP thioesterase+++PF01643///Acyl-ACP thioesterase			COG3884///acyl-ACP thioesterase	IPR029069///HotDog domain superfamily+++IPR002864///Acyl-ACP thioesterase+++IPR021113///Acyl-ACP-thioesterase, N-terminal	[B4FAQ1_MAIZE|Unreviewed]RecName: Full=Acyl-[acyl-carrier-protein] hydrolase {ECO:0000256|RuleBase:RU363096}; EC=3.1.2.- {ECO:0000256|RuleBase:RU363096};
blue hubgene-R4	100272751	pco134033	mRNA	Zm00001d035926	2	NM_001147204.1+++XM_008649283.3	coding	known	NC_024464.2	60500000	60500000	+	100272751						GO:0005834///heterotrimeric G-protein complex	GO:0005525///GTP binding+++GO:0031683///G-protein beta/gamma-subunit complex binding+++GO:0003924///GTPase activity+++GO:0001664///G protein-coupled receptor binding+++GO:0000166///nucleotide binding+++GO:0019001///guanyl nucleotide binding	GO:0007188///adenylate cyclase-modulating G protein-coupled receptor signaling pathway+++GO:0007165///signal transduction+++GO:0007186///G protein-coupled receptor signaling pathway	uncharacterized LOC100272751		PF00503///G-protein alpha subunit	R-ATH-399997///Acetylcholine regulates insulin secretion+++R-ATH-2514859///Inactivation, recovery and regulation of the phototransduction cascade+++R-ATH-112043///PLC beta mediated events+++R-ATH-434316///Fatty Acids bound to GPR40 (FFAR1) regulate insulin secretion+++R-ATH-418555///G alpha (s) signalling events+++R-ATH-202040///G-protein activation+++R-ATH-416476///G alpha (q) signalling events+…		KOG0082///Guanine nucleotide binding protein (G protein) alpha	IPR001019///Guanine nucleotide binding protein (G-protein), alpha subunit+++IPR011025///G protein alpha subunit, helical insertion+++IPR027417///P-loop containing nucleoside triphosphate hydrolase	[B4FQG3_MAIZE|Unreviewed]SubName: Full=Uncharacterized protein {ECO:0000313|EMBL:ACF84356.1};
blue hubgene-R4	100382116	LOC100382116	mRNA	Zm00001d013830	1	NM_001174877.1	coding	known	NC_024463.2	21900000	21900000	+	100382116	K20556					GO:0005789///endoplasmic reticulum membrane+++GO:0016021///integral component of membrane	GO:0005506///iron ion binding+++GO:0020037///heme binding+++GO:0016709///oxidoreductase activity, acting on paired donors, with incorporation or reduction of molecular oxygen, NAD(P)H as one donor, and incorporation of one atom of oxygen	GO:0016099///monoterpenoid biosynthetic process	putative cytochrome P450 superfamily protein		PF00067///Cytochrome P450			KOG0156///Cytochrome p450	IPR001128///Cytochrome P450+++IPR036396///Cytochrome P450 superfamily+++IPR002401///Cytochrome P450, E-class, group I+++IPR017972///Cytochrome P450, conserved site	[C0P4J8_MAIZE|Unreviewed]SubName: Full=Cytochrome P450 family 76 subfamily C polypeptide 7 {ECO:0000313|EMBL:AQK64496.1};
blue hubgene-R4	606413	pdi6	mRNA	Zm00001d040766	1	NM_001112288.2	coding	known	NC_024461.2	64600000	64600000	+	606413	K09584	04141///Protein processing in endoplasmic reticulum				GO:0005783///endoplasmic reticulum	GO:0016853///isomerase activity	GO:0045454///cell redox homeostasis	protein disulfide isomerase 6		PF07749///Endoplasmic reticulum protein ERp29, C-terminal domain+++PF00085///Thioredoxin		COG0526///Thiol-disulfide isomerase or thioredoxin	KOG0191///Protein disulfide isomerase	IPR013766///Thioredoxin domain+++IPR017937///Thioredoxin, conserved site+++IPR036356///Endoplasmic reticulum resident protein 29, C-terminal domain superfamily+++IPR011679///Endoplasmic reticulum resident protein 29, C-terminal+++IPR007110///Immunoglobulin-like domain+++IPR005788///Disulphide isomerase+++IPR036249///Thioredoxin-like superfamily	[Q5EUD7_MAIZE|Unreviewed]SubName: Full=Protein disulfide isomerase6 {ECO:0000313|EMBL:ONM31993.1};
blue hubgene-R4	100283889	LOC100283889	mRNA	Zm00001d017985	1	NM_001156787.1	coding	known	NC_024463.2	211000000	211000000	-	100283889	K00161	01200///Carbon metabolism+++01110///Biosynthesis of secondary metabolites+++00020///Citrate cycle (TCA cycle)+++04922///Glucagon signaling pathway+++01130///Biosynthesis of antibiotics+++00010///Glycolysis / Gluconeogenesis+++00620///Pyruvate metabolism+++04066///HIF-1 signaling pathway+++01120///Microbial metabolism in diverse environments+++01100///Metabolic pathways	H00072///Pyruvate dehydrogenase complex deficiency+++H01997///Pyruvate dehydrogenase E1-alpha deficiency	M00307///Pyruvate oxidation, pyruvate => acetyl-CoA	R00014///pyruvate:thiamin diphosphate acetaldehydetransferase (decarboxylating) Pyruvate + Thiamin diphosphate <=> 2-(alpha-Hydroxyethyl)thiamine diphosphate + CO2+++R03270///2-(alpha-Hydroxyethyl)thiamine diphosphate + Enzyme N6-(lipoyl)lysine <=> [Dihydrolipoyllysine-residue acetyltransferase] S-acetyldihydrolipoyllysine + Thiamin diphosphate+++R00209///pyruvate:NAD+ 2-oxidoreductase (CoA-acety…	GO:0043231///intracellular membrane-bounded organelle	GO:0004739///pyruvate dehydrogenase (acetyl-transferring) activity+++GO:0016624///oxidoreductase activity, acting on the aldehyde or oxo group of donors, disulfide as acceptor+++GO:0016491///oxidoreductase activity	GO:0055114///oxidation-reduction process+++GO:0006086///acetyl-CoA biosynthetic process from pyruvate	pyruvate dehydrogenase E1 component alpha subunit		PF00676///Dehydrogenase E1 component	R-OSA-70268///Pyruvate metabolism+++R-OSA-204174///Regulation of pyruvate dehydrogenase (PDH) complex+++R-OSA-5362517///Signaling by Retinoic Acid	COG1071///TPP-dependent pyruvate or acetoin dehydrogenase subunit alpha	KOG0225///pyruvate dehydrogenase e1 component	IPR017597///Pyruvate dehydrogenase (acetyl-transferring) E1 component, alpha subunit, subgroup y+++IPR029061///Thiamin diphosphate-binding fold+++IPR001017///Dehydrogenase, E1 component	[B6TMS5_MAIZE|Unreviewed]RecName: Full=Pyruvate dehydrogenase E1 component subunit alpha {ECO:0000256|RuleBase:RU361139}; EC=1.2.4.1 {ECO:0000256|RuleBase:RU361139};
blue hubgene-R4	100279513	LOC100279513	mRNA	Zm00001d045451	2	NM_001152512.1+++XM_008660260.3	coding	known	NC_024467.2	22600000	22600000	+	100279513	K00615	01200///Carbon metabolism+++01120///Microbial metabolism in diverse environments+++01130///Biosynthesis of antibiotics+++00710///Carbon fixation in photosynthetic organisms+++01110///Biosynthesis of secondary metabolites+++01100///Metabolic pathways+++01230///Biosynthesis of amino acids+++01051///Biosynthesis of ansamycins+++00030///Pentose phosphate pathway		M00007///Pentose phosphate pathway, non-oxidative phase, fructose 6P => ribose 5P+++M00165///Reductive pentose phosphate cycle (Calvin cycle)+++M00004///Pentose phosphate pathway (Pentose phosphate cycle)+++M00167///Reductive pentose phosphate cycle, glyceraldehyde-3P => ribulose-5P	R01830///beta-D-Fructose 6-phosphate:D-glyceraldehyde-3-phosphate glycolaldehyde transferase beta-D-Fructose 6-phosphate + D-Glyceraldehyde 3-phosphate <=> D-Erythrose 4-phosphate + D-Xylulose 5-phosphate+++R01067///D-Fructose 6-phosphate:D-glyceraldehyde-3-phosphate glycolaldehyde transferase D-Fructose 6-phosphate + D-Glyceraldehyde 3-phosphate <=> D-Erythrose 4-phosphate + D-Xylulose 5-phospha…	GO:0005829///cytosol	GO:0004802///transketolase activity+++GO:0003824///catalytic activity	GO:0006098///pentose-phosphate shunt	uncharacterized LOC100279513		PF02780///Transketolase, C-terminal domain+++PF02779///Transketolase, pyrimidine binding domain+++PF00456///Transketolase, thiamine diphosphate binding domain		COG0021///Transketolase	KOG0523///Transketolase	IPR033248///Transketolase, C-terminal domain+++IPR005474///Transketolase, N-terminal+++IPR033247///Transketolase family+++IPR005478///Transketolase, bacterial-like+++IPR005475///Transketolase-like, pyrimidine-binding domain+++IPR029061///Thiamin diphosphate-binding fold+++IPR009014///Transketolase C-terminal/Pyruvate-ferredoxin oxidoreductase domain II	[B7ZYI1_MAIZE|Unreviewed]SubName: Full=Uncharacterized protein {ECO:0000313|EMBL:ACL52980.1};
blue hubgene-R4	100281258	pco069505(751)	mRNA	Zm00001d047220	2	NM_001154177.1+++XM_020543652.2	coding	known	NC_024467.2	123000000	123000000	+	100281258	K14498	04016///MAPK signaling pathway - plant+++04075///Plant hormone signal transduction				GO:0005737///cytoplasm+++GO:0005634///nucleus	GO:0005524///ATP binding+++GO:0016301///kinase activity+++GO:0000166///nucleotide binding+++GO:0004674///protein serine/threonine kinase activity+++GO:0004672///protein kinase activity	GO:0006468///protein phosphorylation+++GO:0016310///phosphorylation+++GO:0035556///intracellular signal transduction	uncharacterized LOC100281258		PF00069///Protein kinase domain	R-OSA-5693616///Presynaptic phase of homologous DNA pairing and strand exchange+++R-OSA-8953750///Transcriptional Regulation by E2F6		KOG0583///serine threonine-protein kinase	IPR000719///Protein kinase domain+++IPR011009///Protein kinase-like domain superfamily+++IPR017441///Protein kinase, ATP binding site+++IPR008271///Serine/threonine-protein kinase, active site	[B6STS0_MAIZE|Unreviewed]SubName: Full=Serine/threonine-protein kinase SAPK1 {ECO:0000313|EMBL:ACG28253.1};
blue hubgene-R4	100216987	IDP279	mRNA	Zm00001d012559	1	NM_001143365.1	coding	known	NC_024466.2	177000000	177000000	+	100216987						GO:0005856///cytoskeleton+++GO:0005737///cytoplasm	GO:0003779///actin binding	GO:0007015///actin filament organization+++GO:0010119///regulation of stomatal movement	Stomatal closure-related actin-binding protein 1		PF16711///Actin-binding domain of plant-specific actin-binding protein+++PF16712///Coiled-coil regions of plant-specific actin-binding protein+++PF16709///Ig domain of plant-specific actin-binding protein			KOG0653///g2 mitotic-specific	IPR032012///Stomatal closure-related actin-binding protein, actin-binding domain+++IPR032009///Stomatal closure-related actin-binding protein, coiled-coil domain+++IPR032015///Stomatal closure-related actin-binding protein, fused Ig-PH domain+++IPR039640///Stomatal closure-related actin-binding protein	[B4FKU4_MAIZE|Unreviewed]SubName: Full=Stomatal closure-related actin-binding protein 1 {ECO:0000313|EMBL:AQK99863.1};
blue hubgene-R4	100283574	LOC100283574	mRNA	Zm00001d008244	2	NM_001156475.1+++XM_008656797.2	coding	known	NC_024466.2	2452420	2459881	-	100283574	K00030	01230///Biosynthesis of amino acids+++01120///Microbial metabolism in diverse environments+++01100///Metabolic pathways+++01110///Biosynthesis of secondary metabolites+++01200///Carbon metabolism+++01210///2-Oxocarboxylic acid metabolism+++01130///Biosynthesis of antibiotics+++00020///Citrate cycle (TCA cycle)	H00527///Retinitis pigmentosa (RP)	M00009///Citrate cycle (TCA cycle, Krebs cycle)+++M00010///Citrate cycle, first carbon oxidation, oxaloacetate => 2-oxoglutarate	R00709///isocitrate:NAD+ oxidoreductase (decarboxylating) Isocitrate + NAD+ <=> 2-Oxoglutarate + CO2 + NADH + H+	GO:0009507///chloroplast	GO:0051287///NAD binding+++GO:0000287///magnesium ion binding+++GO:0004449///isocitrate dehydrogenase (NAD+) activity+++GO:0003862///3-isopropylmalate dehydrogenase activity	GO:0006099///tricarboxylic acid cycle+++GO:0009098///leucine biosynthetic process	3-isopropylmalate dehydrogenase		PF00180///Isocitrate/isopropylmalate dehydrogenase		COG0473///Isocitrate/isopropylmalate dehydrogenase	KOG0785///Dehydrogenase	IPR019818///Isocitrate/isopropylmalate dehydrogenase, conserved site+++IPR004434///Isocitrate dehydrogenase NAD-dependent+++IPR024084///Isopropylmalate dehydrogenase-like domain	[B6TJM1_MAIZE|Unreviewed]RecName: Full=Isocitrate dehydrogenase [NAD] subunit, mitochondrial {ECO:0000256|RuleBase:RU361266};
blue hubgene-R4	100283642	LOC100283642	mRNA	Zm00001d047849	1	NM_001156543.1	coding	known	NC_024467.2	143000000	143000000	-	100283642	K06119	00561///Glycerolipid metabolism+++01100///Metabolic pathways			R06867///UDP-sulfoquinovose:diacylglycerol alpha-D-sulfoquinovosyltransferase UDP-6-sulfoquinovose + 1,2-Diacyl-sn-glycerol <=> Sulfoquinovosyldiacylglycerol + UDP	GO:0009941///chloroplast envelope	GO:0046510///UDP-sulfoquinovose:DAG sulfoquinovosyltransferase activity+++GO:0016740///transferase activity	GO:0009247///glycolipid biosynthetic process+++GO:0046506///sulfolipid biosynthetic process	glycosyl transferase, group 1 family protein		PF13439///Glycosyltransferase Family 4+++PF00534///Glycosyl transferases group 1		COG0438///Glycosyltransferase involved in cell wall bisynthesis	KOG1111///phosphatidylinositol glycan anchor biosynthesis, class A	IPR001296///Glycosyl transferase, family 1+++IPR028098///Glycosyltransferase subfamily 4-like, N-terminal domain	[B6TK75_MAIZE|Unreviewed]SubName: Full=Glycosyl transferase, group 1 family protein {ECO:0000313|EMBL:ACG37508.1};
blue hubgene-R4	100383275	LOC100383275	mRNA	Zm00001d021787	3	NM_001175935.1+++XM_020540648.2+++XM_020540649.2	coding	known	NC_024465.2	163000000	163000000	+	100383275	K04718	04666///Fc gamma R-mediated phagocytosis+++01100///Metabolic pathways+++04371///Apelin signaling pathway+++04370///VEGF signaling pathway+++04072///Phospholipase D signaling pathway+++04071///Sphingolipid signaling pathway+++00600///Sphingolipid metabolism+++04020///Calcium signaling pathway		M00100///Sphingosine degradation	R01926///ATP:sphingosine 1-phosphotransferase; sphingosine Sphingosine + ATP <=> Sphingosine 1-phosphate + ADP+++R02976///ATP:sphinganine 1-phosphotransferase ATP + Sphinganine <=> ADP + Sphinganine 1-phosphate	GO:0005773///vacuole+++GO:0009705///plant-type vacuole membrane	GO:0070300///phosphatidic acid binding+++GO:0017050///D-erythro-sphingosine kinase activity+++GO:0008481///sphinganine kinase activity+++GO:0005524///ATP binding+++GO:0003951///NAD+ kinase activity	GO:0009737///response to abscisic acid+++GO:0071215///cellular response to abscisic acid stimulus+++GO:0006665///sphingolipid metabolic process+++GO:0009845///seed germination	Sphingosine kinase 1		PF00781///Diacylglycerol kinase catalytic domain			KOG1116///sphingosine kinase	IPR001206///Diacylglycerol kinase, catalytic domain+++IPR016064///NAD kinase/diacylglycerol kinase-like domain superfamily+++IPR017438///Inorganic polyphosphate/ATP-NAD kinase, N-terminal	[C0PEN7_MAIZE|Unreviewed]SubName: Full=Sphingosine kinase 1 {ECO:0000313|EMBL:ONM58450.1};
blue hubgene-R4	100279194	pco084078	mRNA	Zm00001d016659	2	NM_001152218.1+++XM_020553265.1	coding	known	NC_024463.2	172000000	172000000	+	100279194	K01895	00680///Methane metabolism+++00620///Pyruvate metabolism+++00720///Carbon fixation pathways in prokaryotes+++01200///Carbon metabolism+++01100///Metabolic pathways+++00640///Propanoate metabolism+++00630///Glyoxylate and dicarboxylate metabolism+++01130///Biosynthesis of antibiotics+++01110///Biosynthesis of secondary metabolites+++01120///Microbial metabolism in diverse environments+++00010///Gl…		M00357///Methanogenesis, acetate => methane	R01354///ATP:propanoate adenylyltransferase ATP + Propanoate <=> Diphosphate + Propionyladenylate+++R00925///Propanoate:CoA ligase (AMP-forming) ATP + Propanoate + CoA <=> AMP + Diphosphate + Propanoyl-CoA+++R00236///acetyl adenylate:CoA acetyltransferase Acetyl adenylate + CoA <=> AMP + Acetyl-CoA+++R00316///ATP:acetate adenylyltransferase ATP + Acetate <=> Diphosphate + Acetyl adenylate+++R0092…	GO:0009514///glyoxysome+++GO:0005829///cytosol+++GO:0009570///chloroplast stroma+++GO:0009507///chloroplast	GO:0003824///catalytic activity+++GO:0016874///ligase activity+++GO:0003987///acetate-CoA ligase activity+++GO:0016208///AMP binding+++GO:0005524///ATP binding+++GO:0000166///nucleotide binding	GO:0019427///acetyl-CoA biosynthetic process from acetate	Acetyl-coenzyme A synthetase chloroplastic/glyoxysomal		PF13193///AMP-binding enzyme C-terminal domain+++PF16177///Acetyl-coenzyme A synthetase N-terminus+++PF00501///AMP-binding enzyme	R-ATH-71384///Ethanol oxidation	COG0365///Acyl-coenzyme A synthetase/AMP-(fatty) acid ligase	KOG1175///synthetase	IPR000873///AMP-dependent synthetase/ligase+++IPR011904///Acetate-CoA ligase+++IPR032387///Acetyl-coenzyme A synthetase, N-terminal domain+++IPR025110///AMP-binding enzyme, C-terminal domain+++IPR020845///AMP-binding, conserved site	[B7ZWU2_MAIZE|Unreviewed]RecName: Full=Acetyl-coenzyme A synthetase {ECO:0000256|RuleBase:RU361147}; EC=6.2.1.1 {ECO:0000256|RuleBase:RU361147};
blue hubgene-R4	100382469	LOC100382469	mRNA	Zm00001d043166	6	NM_001175209.1+++XM_008674915.3+++XM_008674916.3+++XM_008674917.3+++XM_020549858.2+++XR_002267877.2	coding	known	NC_024461.2	190000000	190000000	-	100382469							GO:0016758///transferase activity, transferring hexosyl groups	GO:0008152///metabolic process	UDP-glycosyltransferase 87A1		PF00201///UDP-glucoronosyl and UDP-glucosyl transferase			KOG1192///UDP-Glycosyltransferase	IPR035595///UDP-glycosyltransferase family, conserved site+++IPR002213///UDP-glucuronosyl/UDP-glucosyltransferase	[C0P855_MAIZE|Unreviewed]RecName: Full=Glycosyltransferase {ECO:0000256|RuleBase:RU362057}; EC=2.4.1.- {ECO:0000256|RuleBase:RU362057};
blue hubgene-R4	100216996	pco137899	pseudo	Zm00001d025526	5	NM_001143373.1+++XM_020544908.2+++XR_002265424.1+++XR_002265425.2+++XR_559671.2	coding	known	NC_024468.2	121000000	121000000	+	100216996	K16296						GO:0004185///serine-type carboxypeptidase activity+++GO:0004180///carboxypeptidase activity	GO:0006508///proteolysis+++GO:0019748///secondary metabolic process	uncharacterized LOC100216996		PF00450///Serine carboxypeptidase			KOG1282///Carboxypeptidase	IPR001563///Peptidase S10, serine carboxypeptidase+++IPR029058///Alpha/Beta hydrolase fold	[B4FKV7_MAIZE|Unreviewed]SubName: Full=Uncharacterized protein {ECO:0000313|EMBL:ACF82750.1};
blue hubgene-R4	732803	LOC732803	mRNA	Zm00001d024702	1	XM_008664685.3	coding	known	NC_024468.2	84100000	84100000	-	732803	K01696	01230///Biosynthesis of amino acids+++01110///Biosynthesis of secondary metabolites+++01130///Biosynthesis of antibiotics+++01100///Metabolic pathways+++00260///Glycine, serine and threonine metabolism+++00400///Phenylalanine, tyrosine and tryptophan biosynthesis		M00023///Tryptophan biosynthesis, chorismate => tryptophan	R02722///L-serine hydro-lyase [adding 1-C-(indol-3-yl)glycerol 3-phosphate; L-tryptophan and glyceraldehyde-3-phosphate-forming] L-Serine + Indoleglycerol phosphate <=> L-Tryptophan + D-Glyceraldehyde 3-phosphate + H2O+++R00674///L-serine hydro-lyase (adding indole; L-tryptophan-forming) L-Serine + Indole <=> L-Tryptophan + H2O+++R02340///(1S,2R)-1-C-(indol-3-yl)glycerol 3-phosphate D-glyceraldeh…	GO:0009536///plastid+++GO:0009507///chloroplast+++GO:0005737///cytoplasm	GO:0016829///lyase activity+++GO:0004834///tryptophan synthase activity	GO:0000162///tryptophan biosynthetic process+++GO:0009073///aromatic amino acid family biosynthetic process+++GO:0006568///tryptophan metabolic process+++GO:0008652///cellular amino acid biosynthetic process	orange pericarp 2		PF00291///Pyridoxal-phosphate dependent enzyme		COG0133///Tryptophan synthase beta chain	KOG1395///tryptophan synthase	IPR023026///Tryptophan synthase beta chain/beta chain-like+++IPR001926///Pyridoxal-phosphate dependent enzyme+++IPR006653///Tryptophan synthase, beta chain, conserved site+++IPR006654///Tryptophan synthase, beta chain+++IPR036052///Tryptophan synthase beta subunit-like PLP-dependent enzyme	[TRPB2_MAIZE|Reviewed]RecName: Full=Tryptophan synthase beta chain 2, chloroplastic; EC=4.2.1.20; AltName: Full=Orange pericarp 2; Flags: Precursor; Fragment;+++[K7TR93_MAIZE|Unreviewed]RecName: Full=Tryptophan synthase {ECO:0000256|RuleBase:RU003663}; EC=4.2.1.20 {ECO:0000256|RuleBase:RU003663};
blue hubgene-R4	100284811	pco091663a	mRNA	Zm00001d021299	3	NM_001157706.1+++NM_001357708.1+++XR_555453.3	coding	known	NC_024465.2	148000000	148000000	+	100284811						GO:0005576///extracellular region	GO:0016788///hydrolase activity, acting on ester bonds+++GO:0016787///hydrolase activity		uncharacterized LOC100284811		PF00149///Calcineurin-like phosphoesterase			KOG1432///purple acid phosphatase	IPR029052///Metallo-dependent phosphatase-like+++IPR011230///Phosphoesterase At2g46880+++IPR004843///Calcineurin-like phosphoesterase domain, ApaH type	[B6TXQ1_MAIZE|Unreviewed]SubName: Full=Phosphatase DCR2 {ECO:0000313|EMBL:ACG41884.1};
blue hubgene-R4	100274573	LOC100274573	mRNA	Zm00001d038880	1	XM_008651728.3	coding	known	NC_024464.2	166000000	166000000	+	100274573						GO:0005886///plasma membrane+++GO:0000139///Golgi membrane		GO:0015031///protein transport	Putative CRAL/TRIO domain containing, Sec14p-like phosphatidylinositol transfer family protein		PF00650///CRAL/TRIO domain+++PF03765///CRAL/TRIO, N-terminal domain			KOG1471///transfer protein	IPR001251///CRAL-TRIO lipid binding domain+++IPR011074///CRAL/TRIO, N-terminal domain+++IPR036273///CRAL/TRIO, N-terminal domain superfamily+++IPR036865///CRAL-TRIO lipid binding domain superfamily	[A0A1D6MBK0_MAIZE|Unreviewed]SubName: Full=Putative CRAL/TRIO domain containing, Sec14p-like phosphatidylinositol transfer family protein {ECO:0000313|EMBL:AQK88147.1};
blue hubgene-R4	541708	eif7	mRNA	Zm00001d014065	1	NM_001111447.2	coding	known	NC_024463.2	31300000	31300000	-	541708	K03259	04150///mTOR signaling pathway+++04910///Insulin signaling pathway+++03013///RNA transport+++04151///PI3K-Akt signaling pathway+++04066///HIF-1 signaling pathway+++04211///Longevity regulating pathway	H02111///Autism	M00428///eIF4F complex		GO:0005737///cytoplasm	GO:0003743///translation initiation factor activity+++GO:0003723///RNA binding	GO:0006413///translational initiation+++GO:0006412///translation	eucaryotic initiation factor 7		PF01652///Eukaryotic initiation factor 4E			KOG1670///eukaryotic translation initiation factor	IPR019770///Eukaryotic translation initiation factor 4E (eIF-4E), conserved site+++IPR001040///Translation Initiation factor eIF- 4e+++IPR023398///Translation Initiation factor eIF- 4e-like	[IF4E2_MAIZE|Reviewed]RecName: Full=Eukaryotic translation initiation factor isoform 4E-2; Short=eIF(iso)-4E-2; Short=eIF(iso)4E-2; AltName: Full=eIF-(iso)4F 25 kDa subunit; AltName: Full=eIF-(iso)4F p28 subunit; AltName: Full=mRNA cap-binding protein;+++[B4FDT6_MAIZE|Unreviewed]SubName: Full=Eucaryotic initiation factor7 {ECO:0000313|EMBL:AQK65159.1};
blue hubgene-R4	100191921	LIM3	mRNA	Zm00001d035844	4	NM_001137345.1+++XM_008649088.2+++XM_008649089.3+++XM_020538780.2	coding	known	NC_024464.2	55300000	55300000	+	100191921						GO:0005886///plasma membrane	GO:0046872///metal ion binding+++GO:0043130///ubiquitin binding		uncharacterized LOC100191921		PF02809///Ubiquitin interaction motif+++PF12315///Protein DA1+++PF00412///LIM domain			KOG1703///PDZ and LIM domain	IPR022087///Protein DA1-like+++IPR001781///Zinc finger, LIM-type+++IPR003903///Ubiquitin interacting motif	[B4FAN8_MAIZE|Unreviewed]SubName: Full=LIM transcription factor {ECO:0000313|EMBL:AIB04959.1}; SubName: Full=Ubiquitin receptor1 {ECO:0000313|EMBL:AQK79756.1};
blue hubgene-R4	103629309	LOC103629309	mRNA	Zm00001d035774	1	XM_008650470.2	coding	known	NC_024464.2	47400000	47400000	+	103629309						GO:0005886///plasma membrane+++GO:0016021///integral component of membrane	GO:0019901///protein kinase binding+++GO:0005524///ATP binding+++GO:0004675///transmembrane receptor protein serine/threonine kinase activity	GO:0006468///protein phosphorylation+++GO:0007166///cell surface receptor signaling pathway	proline-rich receptor-like protein kinase PERK8		PF07714///Protein tyrosine kinase			KOG1187///receptor-like protein kinase	IPR011009///Protein kinase-like domain superfamily+++IPR017441///Protein kinase, ATP binding site+++IPR000719///Protein kinase domain+++IPR008271///Serine/threonine-protein kinase, active site+++IPR001245///Serine-threonine/tyrosine-protein kinase, catalytic domain	[A0A0B4J3H6_MAIZE|Unreviewed]SubName: Full=Putative prolin-rich extensin-like receptor protein kinase family protein isoform 1 {ECO:0000313|EMBL:AQK79683.1};
blue hubgene-R4	103636223	LOC103636223	mRNA	Zm00001d011700	7	XM_020543406.2+++XM_020543407.2+++XM_020543408.2+++XM_020543409.2+++XM_020543410.2+++XM_020543411.2+++XM_020543412.1	coding	known	NC_024466.2	159000000	159000000	-	103636223						GO:0016020///membrane+++GO:0016021///integral component of membrane+++GO:0005886///plasma membrane	GO:0004713///protein tyrosine kinase activity+++GO:0005524///ATP binding+++GO:0004675///transmembrane receptor protein serine/threonine kinase activity+++GO:0004674///protein serine/threonine kinase activity+++GO:0004672///protein kinase activity+++GO:0000166///nucleotide binding+++GO:0016301///kinase activity	GO:0018108///peptidyl-tyrosine phosphorylation+++GO:0007178///transmembrane receptor protein serine/threonine kinase signaling pathway+++GO:0006468///protein phosphorylation+++GO:0016310///phosphorylation	receptor-like serine/threonine-protein kinase ALE2		PF07714///Protein tyrosine kinase			KOG1187///receptor-like protein kinase	IPR000719///Protein kinase domain+++IPR020635///Tyrosine-protein kinase, catalytic domain+++IPR011009///Protein kinase-like domain superfamily+++IPR001245///Serine-threonine/tyrosine-protein kinase, catalytic domain+++IPR008271///Serine/threonine-protein kinase, active site+++IPR017441///Protein kinase, ATP binding site	[ALE2_ARATH|diamond]RecName: Full=Receptor-like serine/threonine-protein kinase ALE2; EC=2.7.11.1; AltName: Full=Protein ABNORMAL LEAF SHAPE 2; Flags: Precursor;+++[PBL23_ARATH|diamond]RecName: Full=Probable serine/threonine-protein kinase PBL23 {ECO:0000305}; EC=2.7.11.1 {ECO:0000305}; AltName: Full=PBS1-like protein 23 {ECO:0000303|PubMed:20413097};+++[PBS1_ARATH|diamond]RecName: Full=Serine/th…
blue hubgene-R4	100382594	LOC100382594	mRNA	Zm00001d006751	1	NM_001175324.1	coding	known	NC_024460.2	216000000	216000000	-	100382594						GO:0016021///integral component of membrane	GO:0004190///aspartic-type endopeptidase activity		Eukaryotic aspartyl protease family protein		PF14543///Xylanase inhibitor N-terminal+++PF14541///Xylanase inhibitor C-terminal			KOG1339///aspartic	IPR001461///Aspartic peptidase A1 family+++IPR001969///Aspartic peptidase, active site+++IPR032861///Xylanase inhibitor, N-terminal+++IPR021109///Aspartic peptidase domain superfamily+++IPR032799///Xylanase inhibitor, C-terminal+++IPR033121///Peptidase family A1 domain+++IPR034161///Pepsin-like domain, plant	[C0P975_MAIZE|Unreviewed]SubName: Full=Eukaryotic aspartyl protease family protein {ECO:0000313|EMBL:ONM24910.1};
blue hubgene-R4	100285416	LOC100285416	mRNA	Zm00001d042690	2	NM_001158309.1+++XM_008674787.3	coding	known	NC_024461.2	177000000	177000000	-	100285416	K07019					GO:0016021///integral component of membrane			embryogenesis-associated protein EMB8		PF00561///alpha/beta hydrolase fold		COG0429///Predicted hydrolase of the alpha/beta-hydrolase fold	KOG1838///Abhydrolase domain containing	IPR022742///Serine aminopeptidase, S33+++IPR029058///Alpha/Beta hydrolase fold+++IPR012020///AB hydrolase 4 family+++IPR000073///Alpha/beta hydrolase fold-1	[B6U4K5_MAIZE|Unreviewed]SubName: Full=Embryogenesis-associated protein EMB8 {ECO:0000313|EMBL:ACG44288.1};
blue hubgene-R4	103626647	LOC103626647	mRNA	Zm00001d015326	1	XM_008647046.2	coding	known	NC_024463.2	84600000	84600000	+	103626647						GO:0016021///integral component of membrane			formin-like protein 10		PF02181///Formin Homology 2 Domain			KOG1922///Dishevelled associated activator of morphogenesis	IPR015425///Formin, FH2 domain	[A0A1D6H1B0_MAIZE|Unreviewed]RecName: Full=Formin-like protein {ECO:0000256|RuleBase:RU361260};
blue hubgene-R4	100285591	LOC100285591	mRNA	Zm00001d042052	1	NM_001158482.1	coding	known	NC_024461.2	149000000	149000000	-	100285591	K00858	01100///Metabolic pathways+++00760///Nicotinate and nicotinamide metabolism	H00525///Disorders of mitochondrial fatty-acid oxidation+++H01929///2,4-Dienoyl-CoA reductase deficiency		R00104///ATP:NAD+ 2'-phosphotransferase ATP + NAD+ <=> ADP + NADP+	GO:0016021///integral component of membrane+++GO:0016020///membrane	GO:0016301///kinase activity+++GO:0003951///NAD+ kinase activity	GO:0016310///phosphorylation+++GO:0019674///NAD metabolic process+++GO:0006741///NADP biosynthetic process	NAD kinase 1		PF01513///ATP-NAD kinase	R-OSA-196807///Nicotinate metabolism	COG0061///NAD kinase	KOG2178///nad kinase	IPR016064///NAD kinase/diacylglycerol kinase-like domain superfamily+++IPR017437///ATP-NAD kinase, PpnK-type, C-terminal+++IPR002504///NAD kinase+++IPR017438///Inorganic polyphosphate/ATP-NAD kinase, N-terminal	[B6U6Z9_MAIZE|Unreviewed]SubName: Full=NAD kinase 1 {ECO:0000313|EMBL:ACG45132.1};
blue hubgene-R4	103627398	LOC103627398	mRNA	Zm00001d017166	1	XM_008647687.3	coding	known	NC_024463.2	188000000	188000000	-	103627398	K17800	04139///Mitophagy - yeast	H01773///4p deletion syndrome			GO:0016021///integral component of membrane+++GO:0005739///mitochondrion	GO:0005509///calcium ion binding+++GO:0043022///ribosome binding		mitochondrial proton/calcium exchanger protein		PF07766///LETM1-like protein				IPR018247///EF-Hand 1, calcium-binding site+++IPR002048///EF-hand domain+++IPR011685///LETM1-like+++IPR011992///EF-hand domain pair+++IPR033122///Letm1 ribosome-binding domain	[A0A1D6HCR5_MAIZE|Unreviewed]SubName: Full=LETM1-like protein {ECO:0000313|EMBL:AQK72492.1};
blue hubgene-R4	100193691	LOC100193691	mRNA	Zm00001d010639	1	NM_001138783.1	coding	known	NC_024466.2	123000000	123000000	+	100193691	K20367					GO:0016021///integral component of membrane			DUF1692 domain, endoplasmic reticulum vescicle transporter protein		PF13850///Endoplasmic Reticulum-Golgi Intermediate Compartment (ERGIC)+++PF07970///Endoplasmic reticulum vesicle transporter			KOG2667///Endoplasmic reticulumgolgi intermediate compartment protein	IPR012936///Endoplasmic reticulum vesicle transporter, C-terminal+++IPR039542///Endoplasmic reticulum vesicle transporter, N-terminal	[B4FFY7_MAIZE|Unreviewed]SubName: Full=Endoplasmic reticulum vesicle transporter protein {ECO:0000313|EMBL:AQK94538.1};
blue hubgene-R4	100191374	pco114417	mRNA	Zm00001d010198	1	NM_001136808.2	coding	known	NC_024466.2	104000000	104000000	+	100191374	K22733		H00734///Autosomal recessive congenital ichthyosis			GO:0016021///integral component of membrane+++GO:0016020///membrane+++GO:0005886///plasma membrane+++GO:0005769///early endosome	GO:0015095///magnesium ion transmembrane transporter activity	GO:0015693///magnesium ion transport	putative magnesium transporter NIPA6		PF05653///Magnesium transporter NIPA	R-ATH-5223345///Miscellaneous transport and binding events		KOG2922///NIPA-like domain containing	IPR008521///Magnesium transporter NIPA	[B4F8K9_MAIZE|Unreviewed]RecName: Full=Probable magnesium transporter {ECO:0000256|RuleBase:RU363078};
blue hubgene-R4	100502274	LOC100502274	mRNA	Zm00001d036361	9	NM_001196751.1+++XM_008650021.3+++XM_008650023.3+++XM_008650024.3+++XM_008650025.3+++XM_008650026.3+++XM_008650027.3+++XM_020539153.2+++XM_020539154.2	coding	known	NC_024464.2	85700000	85700000	+	100502274						GO:0005886///plasma membrane+++GO:0009705///plant-type vacuole membrane+++GO:0005829///cytosol+++GO:0012505///endomembrane system+++GO:0016021///integral component of membrane	GO:0005215///transporter activity	GO:0012501///programmed cell death+++GO:0007033///vacuole organization+++GO:1900458///negative regulation of brassinosteroid mediated signaling pathway+++GO:0009626///plant-type hypersensitive response+++GO:0098876///vesicle-mediated transport to the plasma membrane	Protein LAZ1		PF03619///Organic solute transporter Ostalpha			KOG2641///transmembrane protein 184B	IPR031171///Lazarus 1+++IPR005178///Organic solute transporter subunit alpha/Transmembrane protein 184	[A0A1D6LMQ3_MAIZE|Unreviewed]SubName: Full=Protein LAZ1 {ECO:0000313|EMBL:AQK80845.1};+++[A0A1D6LMQ4_MAIZE|Unreviewed]SubName: Full=Protein LAZ1 {ECO:0000313|EMBL:AQK80862.1};+++[C4J9U3_MAIZE|Unreviewed]SubName: Full=Uncharacterized protein {ECO:0000313|EMBL:ACR37943.1};
blue hubgene-R4	100280685	pco142103	mRNA	Zm00001d036440	2	NM_001153604.1+++NM_001352175.1	coding	known	NC_024464.2	88700000	88700000	+	100280685						GO:0005886///plasma membrane+++GO:0016021///integral component of membrane	GO:0022857///transmembrane transporter activity		WAT1-related protein		PF00892///EamA-like transporter family				IPR000620///EamA domain+++IPR030184///WAT1-related protein	[B6SKJ2_MAIZE|Unreviewed]RecName: Full=WAT1-related protein {ECO:0000256|RuleBase:RU363077};+++[B7ZWY4_MAIZE|Unreviewed]RecName: Full=WAT1-related protein {ECO:0000256|RuleBase:RU363077};
blue hubgene-R4	100501883	LOC100501883	mRNA	Zm00001d021726	2	NM_001196522.1+++XM_008653587.3	coding	known	NC_024465.2	162000000	162000000	-	100501883						GO:0005886///plasma membrane+++GO:0016021///integral component of membrane	GO:0030246///carbohydrate binding+++GO:0005524///ATP binding+++GO:0004674///protein serine/threonine kinase activity+++GO:0005516///calmodulin binding	GO:0048544///recognition of pollen+++GO:0009816///defense response to bacterium, incompatible interaction+++GO:0046777///protein autophosphorylation	putative S-locus receptor-like protein kinase family protein		PF11883///Domain of unknown function (DUF3403)+++PF07714///Protein tyrosine kinase				IPR000719///Protein kinase domain+++IPR001480///Bulb-type lectin domain+++IPR036426///Bulb-type lectin domain superfamily+++IPR021820///S-locus receptor kinase, C-terminal+++IPR000858///S-locus glycoprotein domain+++IPR003609///PAN/Apple domain+++IPR011009///Protein kinase-like domain superfamily+++IPR017441///Protein kinase, ATP binding site+++IPR024171///S-receptor-like serine/threonine-protein…	[A0A1D6IEI2_MAIZE|Unreviewed]SubName: Full=G-type lectin S-receptor-like serine/threonine-protein kinase B120 {ECO:0000313|EMBL:ONM58125.1};+++[C4J6Q4_MAIZE|Unreviewed]SubName: Full=Uncharacterized protein {ECO:0000313|EMBL:ACR36854.1};
blue hubgene-R4	541699	pdh1	mRNA	Zm00001d042184	1	NM_001111440.2	coding	known	NC_024461.2	155000000	155000000	-	541699	K00033	00480///Glutathione metabolism+++01100///Metabolic pathways+++01130///Biosynthesis of antibiotics+++01120///Microbial metabolism in diverse environments+++01200///Carbon metabolism+++01110///Biosynthesis of secondary metabolites+++00030///Pentose phosphate pathway		M00004///Pentose phosphate pathway (Pentose phosphate cycle)+++M00006///Pentose phosphate pathway, oxidative phase, glucose 6P => ribulose 5P	R01528///6-phospho-D-gluconate:NADP+ 2-oxidoreductase (decarboxylating) 6-Phospho-D-gluconate + NADP+ <=> D-Ribulose 5-phosphate + CO2 + NADPH + H++++R10221///6-phospho-D-gluconate:NAD+ 2-oxidoreductase (decarboxylating) 6-Phospho-D-gluconate + NAD+ <=> D-Ribulose 5-phosphate + CO2 + NADH + H+	GO:0005737///cytoplasm	GO:0004616///phosphogluconate dehydrogenase (decarboxylating) activity+++GO:0050661///NADP binding	GO:0009737///response to abscisic acid+++GO:0009651///response to salt stress+++GO:0019521///D-gluconate metabolic process+++GO:0006098///pentose-phosphate shunt+++GO:0009409///response to cold+++GO:0009414///response to water deprivation	NADPH producing dehydrogenase of the oxidative pentose phosphate pathway		PF00393///6-phosphogluconate dehydrogenase, C-terminal domain+++PF03446///NAD binding domain of 6-phosphogluconate dehydrogenase	R-OSA-71336///Pentose phosphate pathway	COG0362///6-phosphogluconate dehydrogenase+++COG1023///6-phosphogluconate dehydrogenase (decarboxylating)	KOG2653///Catalyzes the oxidative decarboxylation of 6- phosphogluconate to ribulose 5-phosphate and CO(2), with concomitant reduction of NADP to NADPH (By similarity)	IPR006115///6-phosphogluconate dehydrogenase, NADP-binding+++IPR036291///NAD(P)-binding domain superfamily+++IPR013328///6-phosphogluconate dehydrogenase, domain 2+++IPR006183///6-phosphogluconate dehydrogenase+++IPR008927///6-phosphogluconate dehydrogenase-like, C-terminal domain superfamily+++IPR006114///6-phosphogluconate dehydrogenase, C-terminal+++IPR006113///6-phosphogluconate dehydrogenase…	[A0A1D6N1Z8_MAIZE|Unreviewed]RecName: Full=6-phosphogluconate dehydrogenase, decarboxylating {ECO:0000256|PIRNR:PIRNR000109, ECO:0000256|RuleBase:RU000485}; EC=1.1.1.44 {ECO:0000256|PIRNR:PIRNR000109, ECO:0000256|RuleBase:RU000485};+++[C0PL33_MAIZE|Unreviewed]RecName: Full=6-phosphogluconate dehydrogenase, decarboxylating {ECO:0000256|PIRNR:PIRNR000109, ECO:0000256|RuleBase:RU000485}; EC=1.1.1.44…
blue hubgene-R4	100274097	NRH2	mRNA	Zm00001d049948	1	NM_001148476.1	coding	known	NC_024462.2	54800000	54800000	+	100274097	K01240	00240///Pyrimidine metabolism+++00760///Nicotinate and nicotinamide metabolism			R10046///nicotinate D-ribonucleoside ribohydrolase Nicotinate D-ribonucleoside + H2O <=> Nicotinate + D-Ribose+++R01080///Uridine ribohydrolase Uridine + H2O <=> Uracil + D-Ribose+++R01273///N-ribosylnicotinamide ribohydrolase Nicotinamide-beta-riboside + H2O <=> Nicotinamide + D-Ribose	GO:0005829///cytosol	GO:0045437///uridine nucleosidase activity+++GO:0008477///purine nucleosidase activity	GO:0006152///purine nucleoside catabolic process	nucleoside N-ribohydrolase 2		PF01156///Inosine-uridine preferring nucleoside hydrolase		COG1957///Inosine-uridine nucleoside N-ribohydrolase	KOG2938///Inosineuridine preferring nucleoside hydrolase	IPR036452///Ribonucleoside hydrolase-like+++IPR001910///Inosine/uridine-preferring nucleoside hydrolase domain+++IPR023186///Inosine/uridine-preferring nucleoside hydrolase	[B4FZ19_MAIZE|Unreviewed]SubName: Full=Nucleoside N-ribohydrolase 2 {ECO:0000313|EMBL:ADX07371.1}; EC=3.2.2.- {ECO:0000313|EMBL:ADX07371.1}; SubName: Full=Uridine nucleosidase 1 {ECO:0000313|EMBL:AQK51656.1};
blue hubgene-R4	100285595	TIDP3727	mRNA	Zm00001d013787	2	NM_001158486.1+++XM_008645602.2	coding	known	NC_024463.2	20200000	20200000	-	100285595	K19995					GO:0005794///Golgi apparatus+++GO:0005886///plasma membrane+++GO:0000139///Golgi membrane+++GO:0032588///trans-Golgi network membrane+++GO:0030658///transport vesicle membrane+++GO:0031410///cytoplasmic vesicle+++GO:0016020///membrane+++GO:0055038///recycling endosome membrane+++GO:0016021///integral component of membrane		GO:0015031///protein transport	uncharacterized LOC100285595		PF04144///SCAMP family	R-OSA-6798695///Neutrophil degranulation		KOG3088///secretory carrier membrane protein	IPR007273///SCAMP	[B6U711_MAIZE|Unreviewed]RecName: Full=Secretory carrier-associated membrane protein {ECO:0000256|RuleBase:RU363122}; Short=Secretory carrier membrane protein {ECO:0000256|RuleBase:RU363122};+++[C4J9F8_MAIZE|Unreviewed]RecName: Full=Secretory carrier-associated membrane protein {ECO:0000256|RuleBase:RU363122}; Short=Secretory carrier membrane protein {ECO:0000256|RuleBase:RU363122};
blue hubgene-R4	103626456	LOC103626456	mRNA	Zm00001d014789	2	XM_020538395.2+++XM_020538396.2	coding	known	NC_024463.2	63200000	63200000	+	103626456							GO:0016301///kinase activity	GO:0016310///phosphorylation	Receptor-like protein kinase-like		PF05003///Protein of unknown function (DUF668)+++PF11961///Domain of unknown function (DUF3475)				IPR007700///Protein of unknown function DUF668	[A0A194YLR7_SORBI|diamond]SubName: Full=Uncharacterized protein {ECO:0000313|EMBL:KXG20892.1};+++[A0A2S3HG94_9POAL|diamond]SubName: Full=Uncharacterized protein {ECO:0000313|EMBL:PAN22342.1};+++[A0A2T7DU29_9POAL|diamond]SubName: Full=Uncharacterized protein {ECO:0000313|EMBL:PUZ59088.1};+++[A0A2T7DU35_9POAL|diamond]SubName: Full=Uncharacterized protein {ECO:0000313|EMBL:PUZ59086.1};+++[A0A2T7DU36…
blue hubgene-R4	103653462	LOC103653462	mRNA	Zm00001d050382	3	XM_008680358.2+++XM_008680359.3+++XM_020552567.2	coding	known	NC_024462.2	85000000	85000000	+	103653462							GO:0003682///chromatin binding		agenet domain-containing protein / bromo-adjacent homology (BAH) domain-containing protein		PF01426///BAH domain+++PF05641///Agenet domain				IPR014002///Agenet domain, plant type+++IPR008395///Agenet-like domain+++IPR001025///Bromo adjacent homology (BAH) domain	[K7TWB9_MAIZE|Unreviewed]SubName: Full=Agenet domain-containing protein / bromo-adjacent homology (BAH) domain-containing protein {ECO:0000313|EMBL:AQK52449.1};+++[K7UV14_MAIZE|Unreviewed]SubName: Full=Agenet domain-containing protein / bromo-adjacent homology (BAH) domain-containing protein {ECO:0000313|EMBL:AQK52440.1};
blue hubgene-R4	103646084	LOC103646084	mRNA	Zm00001d002695	1	XM_008670810.3	coding	known	NC_024460.2	19400000	19500000	+	103646084							GO:0016740///transferase activity		Phosphatidylinositol N-acetyglucosaminlytransferase subunit P-related		PF12552///Protein of unknown function (DUF3741)+++PF14309///Domain of unknown function (DUF4378)				IPR025486///Domain of unknown function DUF4378+++IPR022212///Domain of unknown function DUF3741	[A0A1D6E3J1_MAIZE|Unreviewed]SubName: Full=Phosphatidylinositol N-acetyglucosaminlytransferase subunit P-related {ECO:0000313|EMBL:ONM15116.1};
blue hubgene-R4	100273466	pco102102	mRNA	Zm00001d017777	1	NM_001147903.1	coding	known	NC_024463.2	206000000	206000000	+	100273466							GO:0016787///hydrolase activity	GO:0006950///response to stress	Adenine nucleotide alpha hydrolase-like superfamily protein		PF00582///Universal stress protein family				IPR014729///Rossmann-like alpha/beta/alpha sandwich fold+++IPR006016///UspA	[B4FVQ8_MAIZE|Unreviewed]SubName: Full=Adenine nucleotide alpha hydrolase-like superfamily protein {ECO:0000313|EMBL:AQK74018.1}; SubName: Full=Pathogen induced protein 2-4 {ECO:0000313|EMBL:ACG36655.1};
blue hubgene-R4	100192096	pco100198	mRNA	Zm00001d012662	2	NM_001137519.1+++XM_008656056.1	coding	known	NC_024466.2	178000000	178000000	-	100192096									uncharacterized LOC100192096							[B4FBB5_MAIZE|Unreviewed]SubName: Full=Uncharacterized protein {ECO:0000313|EMBL:ACF79408.1};+++[C4JAN1_MAIZE|Unreviewed]SubName: Full=Uncharacterized protein {ECO:0000313|EMBL:ACR38231.1, ECO:0000313|EnsemblPlants:Zm00001d012662_P002};
blue hubgene-R4	100192117	IDP2565	mRNA	Zm00001d028814	1	NM_001137540.1	coding	known	NC_024459.2	47400000	47400000	+	100192117						GO:0005622///intracellular	GO:0003723///RNA binding+++GO:0004540///ribonuclease activity	GO:0009651///response to salt stress+++GO:0009733///response to auxin+++GO:0009611///response to wounding+++GO:0009409///response to cold+++GO:0009737///response to abscisic acid+++GO:0009617///response to bacterium+++GO:0009646///response to absence of light+++GO:0009739///response to gibberellin+++GO:0050832///defense response to fungus+++GO:0009751///response to salicylic acid+++GO:0009735///r…	uncharacterized LOC100192117		PF00407///Pathogenesis-related protein Bet v I family				IPR024949///Bet v I type allergen+++IPR023393///START-like domain superfamily+++IPR000916///Bet v I/Major latex protein	[Q29SB6_MAIZE|Unreviewed]SubName: Full=Pathogenesis-related protein 10 {ECO:0000313|EMBL:AAY29574.1, ECO:0000313|EnsemblPlants:Zm00001d028814_P001};
blue hubgene-R4	100274556	LOC100274556	mRNA	Zm00001d020365	1	NM_001148911.1	coding	known	NC_024465.2	110000000	110000000	+	100274556									uncharacterized LOC100274556							[B4G1X6_MAIZE|Unreviewed]SubName: Full=Uncharacterized protein {ECO:0000313|EMBL:ACF88369.1};
brown hubgene-S4	103650860	LOC103650860	mRNA	Zm00001d042397	1	XM_008676453.3	coding	known	NC_024461.2	164000000	164000000	+	103650860	K05656	02010///ABC transporters+++04142///Lysosome				GO:0016020///membrane+++GO:0005887///integral component of plasma membrane+++GO:0016021///integral component of membrane+++GO:0005886///plasma membrane+++GO:0009507///chloroplast+++GO:0009941///chloroplast envelope	GO:0042626///ATPase activity, coupled to transmembrane movement of substances+++GO:0000166///nucleotide binding+++GO:0005524///ATP binding+++GO:0016887///ATPase activity	GO:0055085///transmembrane transport	ABC transporter B family member 26, chloroplastic		PF00664///ABC transporter transmembrane region+++PF00005///ABC transporter	R-ATH-983170///Antigen Presentation: Folding, assembly and peptide loading of class I MHC+++R-ATH-382556///ABC-family proteins mediated transport		KOG0058///ATP-binding cassette, sub-family B (MDR TAP)	IPR039421///Type I protein exporter+++IPR027417///P-loop containing nucleoside triphosphate hydrolase+++IPR003439///ABC transporter-like+++IPR017871///ABC transporter, conserved site+++IPR011527///ABC transporter type 1, transmembrane domain+++IPR003593///AAA+ ATPase domain+++IPR036640///ABC transporter type 1, transmembrane domain superfamily	[AB25B_ORYSJ|diamond]RecName: Full=ABC transporter B family member 25 {ECO:0000303|PubMed:18299247}; Short=ABC transporter ABCB.25 {ECO:0000303|PubMed:18299247}; Short=OsABCB25 {ECO:0000303|PubMed:18299247}; AltName: Full=Protein ALS1 homolog {ECO:0000305}; AltName: Full=Protein ALUMINUM SENSITIVE 1 {ECO:0000303|PubMed:22035218}; Short=OsALS1 {ECO:0000303|PubMed:22035218};+++[AB26B_ARATH|diamond]…
brown hubgene-S4	100502270	LOC100502270	mRNA	Zm00001d034940	1	NM_001349037.1	coding	known	NC_024459.2	306000000	306000000	+	100502270						GO:0016020///membrane+++GO:0016021///integral component of membrane+++GO:0005886///plasma membrane	GO:0005524///ATP binding+++GO:0042626///ATPase activity, coupled to transmembrane movement of substances+++GO:0000166///nucleotide binding+++GO:0016887///ATPase activity	GO:0055085///transmembrane transport	uncharacterized LOC100502270		PF08370///Plant PDR ABC transporter associated+++PF14510///ABC-transporter N-terminal+++PF01061///ABC-2 type transporter+++PF00005///ABC transporter			KOG0065///(ABC) transporter	IPR003439///ABC transporter-like+++IPR003593///AAA+ ATPase domain+++IPR013525///ABC-2 type transporter+++IPR029481///ABC-transporter N-terminal domain+++IPR013581///Plant PDR ABC transporter associated+++IPR034001///ATP-binding cassette transporter, PDR-like subfamily G, domain 1+++IPR034003///ATP-binding cassette transporter, PDR-like subfamily G, domain 2+++IPR027417///P-loop containing nucleos…	[AB34G_ARATH|diamond]RecName: Full=ABC transporter G family member 34; Short=ABC transporter ABCG.34; Short=AtABCG34; AltName: Full=Pleiotropic drug resistance protein 6;+++[AB40G_ORYSJ|diamond]RecName: Full=ABC transporter G family member 40 {ECO:0000303|PubMed:18299247}; Short=OsABCG40 {ECO:0000303|PubMed:18299247}; AltName: Full=Pleiotropic drug resistance protein 4 {ECO:0000303|PubMed:1264466…
brown hubgene-S4	103633239	LOC103633239	mRNA	Zm00001d021647	1	XM_008654935.2	coding	known	NC_024465.2	159000000	159000000	+	103633239						GO:0016021///integral component of membrane+++GO:0005886///plasma membrane	GO:0005524///ATP binding+++GO:0042626///ATPase activity, coupled to transmembrane movement of substances		ABC transporter G family member 43		PF14510///ABC-transporter N-terminal+++PF00005///ABC transporter+++PF01061///ABC-2 type transporter+++PF08370///Plant PDR ABC transporter associated			KOG0065///(ABC) transporter+++COG0842///(ABC) transporter	IPR029481///ABC-transporter N-terminal domain+++IPR027417///P-loop containing nucleoside triphosphate hydrolase+++IPR003593///AAA+ ATPase domain+++IPR034001///ATP-binding cassette transporter, PDR-like subfamily G, domain 1+++IPR013525///ABC-2 type transporter+++IPR013581///Plant PDR ABC transporter associated+++IPR003439///ABC transporter-like+++IPR034003///ATP-binding cassette transporter, PDR-…	[A0A1D6IDG0_MAIZE|Unreviewed]SubName: Full=ABC transporter G family member 34 {ECO:0000313|EMBL:ONM57828.1};
brown hubgene-S4	100282609	LOC100282609	mRNA	Zm00001d005594	1	NM_001155517.1	coding	known	NC_024460.2	180000000	180000000	+	100282609						GO:0005887///integral component of plasma membrane+++GO:0016020///membrane+++GO:0016021///integral component of membrane	GO:0005351///carbohydrate:proton symporter activity+++GO:0022857///transmembrane transporter activity+++GO:0005215///transporter activity	GO:0055085///transmembrane transport+++GO:0034219///carbohydrate transmembrane transport+++GO:1902600///proton transmembrane transport+++GO:0008643///carbohydrate transport	sugar transport protein 14		PF00083///Sugar (and other) transporter			KOG0254///transporter	IPR005829///Sugar transporter, conserved site+++IPR036259///MFS transporter superfamily+++IPR005828///Major facilitator, sugar transporter-like+++IPR020846///Major facilitator superfamily domain+++IPR003663///Sugar/inositol transporter	[B6T9F4_MAIZE|Unreviewed]SubName: Full=Sugar transport protein 14 {ECO:0000313|EMBL:ACG33737.1};
brown hubgene-S4	103632841	LOC103632841	mRNA	Zm00001d020702	1	XM_020541346.2	coding	known	NC_024465.2	129000000	129000000	+	103632841	K15102		H01348///Mitochondrial phosphate carrier deficiency (MPCD)			GO:0016021///integral component of membrane+++GO:0031305///integral component of mitochondrial inner membrane+++GO:0016020///membrane	GO:0005315///inorganic phosphate transmembrane transporter activity+++GO:0022857///transmembrane transporter activity	GO:0035435///phosphate ion transmembrane transport+++GO:0009651///response to salt stress	mitochondrial phosphate carrier protein 3, mitochondrial		PF00153///Mitochondrial carrier protein			KOG0767///Phosphate carrier protein	IPR040062///Mitochondrial carrier domain protein+++IPR018108///Mitochondrial substrate/solute carrier+++IPR023395///Mitochondrial carrier domain superfamily	[MPCP1_ARATH|diamond]RecName: Full=Mitochondrial phosphate carrier protein 1, mitochondrial; AltName: Full=Mitochondrial phosphate transporter 1; Short=MPT1; AltName: Full=Phosphate transporter 3;3;+++[MPCP2_ARATH|diamond]RecName: Full=Mitochondrial phosphate carrier protein 2, mitochondrial; AltName: Full=Mitochondrial phosphate transporter 2; Short=MPT2; AltName: Full=Phosphate transporter 3;2;…
brown hubgene-S4	100283320	LOC100283320	mRNA	Zm00001d051056	1	NM_001156222.1	coding	known	NC_024462.2	139000000	139000000	+	100283320	K01611	00270///Cysteine and methionine metabolism+++00330///Arginine and proline metabolism+++01100///Metabolic pathways		M00133///Polyamine biosynthesis, arginine => agmatine => putrescine => spermidine+++M00034///Methionine salvage pathway	R00178///S-adenosyl-L-methionine carboxy-lyase [(5-deoxy-5-adenosyl)(3-aminopropyl)methylsulfonium-forming] S-Adenosyl-L-methionine + H+ <=> S-Adenosylmethioninamine + CO2		GO:0004014///adenosylmethionine decarboxylase activity	GO:0006597///spermine biosynthetic process+++GO:0008295///spermidine biosynthetic process+++GO:0006557///S-adenosylmethioninamine biosynthetic process	S-adenosylmethionine decarboxylase proenzyme		PF01536///Adenosylmethionine decarboxylase		COG1586///S-adenosylmethionine decarboxylase or arginine decarboxylase	KOG0788///S-adenosylmethionine decarboxylase proenzyme	IPR001985///S-adenosylmethionine decarboxylase+++IPR016067///S-adenosylmethionine decarboxylase, core+++IPR018166///S-adenosylmethionine decarboxylase, conserved site	[B6TH27_MAIZE|Unreviewed]RecName: Full=S-adenosylmethionine decarboxylase proenzyme {ECO:0000256|PIRNR:PIRNR001355}; EC=4.1.1.50 {ECO:0000256|PIRNR:PIRNR001355};
brown hubgene-S4	100191835	pco139673a	mRNA	Zm00001d002967	7	NM_001137259.1+++XM_008668844.3+++XM_008668845.3+++XM_008668846.3+++XM_008668847.3+++XM_020547358.1+++XM_020547359.2	coding	known	NC_024460.2	28300000	28300000	-	100191835							GO:0005524///ATP binding		AFG1-like ATPase family protein		PF03969///AFG1-like ATPase			KOG2383///lactation elevated	IPR027417///P-loop containing nucleoside triphosphate hydrolase+++IPR005654///ATPase, AFG1-like	[B4FAC7_MAIZE|Unreviewed]SubName: Full=AFG1-like ATPase family protein {ECO:0000313|EMBL:ONM15806.1};
brown hubgene-S4	103654100	LOC103654100	mRNA	Zm00001d051873	2	XM_008680924.3+++XM_020552698.2	coding	known	NC_024462.2	173000000	173000000	-	103654100	K09597					GO:0016020///membrane+++GO:0071556///integral component of lumenal side of endoplasmic reticulum membrane+++GO:0030660///Golgi-associated vesicle membrane+++GO:0016021///integral component of membrane+++GO:0071458///integral component of cytoplasmic side of endoplasmic reticulum membrane+++GO:0005765///lysosomal membrane	GO:0004190///aspartic-type endopeptidase activity+++GO:0042500///aspartic endopeptidase activity, intramembrane cleaving	GO:0033619///membrane protein proteolysis+++GO:0006508///proteolysis	signal peptide peptidase-like 4		PF02225///PA domain+++PF04258///Signal peptide peptidase			KOG2442///signal peptide	IPR007369///Peptidase A22B, signal peptide peptidase+++IPR003137///PA domain+++IPR006639///Presenilin/signal peptide peptidase	[SIPL2_ARATH|diamond]RecName: Full=Signal peptide peptidase-like 2; Short=AtSPPL2; EC=3.4.23.-; Flags: Precursor;+++[SIPL2_ORYSJ|diamond]RecName: Full=Signal peptide peptidase-like 2; Short=OsSPPL2; EC=3.4.23.-; Flags: Precursor;+++[SIPL4_ARATH|diamond]RecName: Full=Signal peptide peptidase-like 4; Short=AtSPPL4; EC=3.4.23.-; Flags: Precursor;+++[SIPL4_ORYSJ|diamond]RecName: Full=Signal peptide p…
brown hubgene-S4	100382449	LOC100382449	mRNA	Zm00001d004731	2	NM_001175190.1+++XM_008670121.2	coding	known	NC_024460.2	134000000	134000000	-	100382449	K00128	01100///Metabolic pathways+++00071///Fatty acid degradation+++00620///Pyruvate metabolism+++00010///Glycolysis / Gluconeogenesis+++00280///Valine, leucine and isoleucine degradation+++00340///Histidine metabolism+++00625///Chloroalkane and chloroalkene degradation+++00053///Ascorbate and aldarate metabolism+++01120///Microbial metabolism in diverse environments+++00380///Tryptophan metabolism+++0…	H01071///Acute alcohol sensitivity+++H00162///Sjogren-Larsson syndrome+++H01611///Alcohol dependence	M00135///GABA biosynthesis, eukaryotes, putrescine => GABA	R08146///farnesal:NAD+ oxidoreductase 2-trans,6-trans-Farnesal + NAD+ + H2O <=> Farnesoic acid + NADH + H++++R00631///aldehyde:NAD+ oxidoreductase Aldehyde + NAD+ + H2O <=> Fatty acid + NADH + H++++R04903///5-Hydroxyindoleacetaldehyde:NAD+ oxidoreductase 5-Hydroxyindoleacetaldehyde + NAD+ + H2O <=> 5-Hydroxyindoleacetate + H+ + NADH+++R01986///4-Aminobutyraldehyde:NAD+ oxidoreductase 4-Aminobutyr…	GO:0005783///endoplasmic reticulum+++GO:0016020///membrane+++GO:0009536///plastid+++GO:0005773///vacuole+++GO:0005794///Golgi apparatus+++GO:0009506///plasmodesma	GO:0004028///3-chloroallyl aldehyde dehydrogenase activity+++GO:0043878///glyceraldehyde-3-phosphate dehydrogenase (NAD+) (non-phosphorylating) activity+++GO:0004029///aldehyde dehydrogenase (NAD) activity	GO:0009737///response to abscisic acid+++GO:0009269///response to desiccation+++GO:0006081///cellular aldehyde metabolic process+++GO:0009651///response to salt stress	Aldehyde dehydrogenase		PF00171///Aldehyde dehydrogenase family	R-ATH-211945///Phase I - Functionalization of compounds+++R-ATH-6798695///Neutrophil degranulation+++R-ATH-389599///Alpha-oxidation of phytanate+++R-ATH-1660661///Sphingolipid de novo biosynthesis	COG1012///Acyl-CoA reductase or other NAD-dependent aldehyde dehydrogenase	KOG2456///Aldehyde dehydrogenase	IPR016161///Aldehyde/histidinol dehydrogenase+++IPR016162///Aldehyde dehydrogenase, N-terminal+++IPR012394///Aldehyde dehydrogenase NAD(P)-dependent+++IPR029510///Aldehyde dehydrogenase, glutamic acid active site+++IPR016163///Aldehyde dehydrogenase, C-terminal+++IPR015590///Aldehyde dehydrogenase domain	[C0P7X2_MAIZE|Unreviewed]RecName: Full=Aldehyde dehydrogenase {ECO:0000256|PIRNR:PIRNR036492};
brown hubgene-S4	100284209	LOC100284209	mRNA	Zm00001d023774	1	NM_001157104.1	coding	known	NC_024468.2	19700000	19700000	+	100284209						GO:0016020///membrane+++GO:0016021///integral component of membrane+++GO:0005789///endoplasmic reticulum membrane	GO:0030674///protein binding, bridging	GO:0006696///ergosterol biosynthetic process	erg28 like protein		PF03694///Erg28 like protein			KOG3455///Chromosome 14 open reading frame 1	IPR005352///Erg28	[B6TR93_MAIZE|Unreviewed]SubName: Full=Erg28 like protein {ECO:0000313|EMBL:ACG39626.1};
brown hubgene-S4	103629361	LOC103629361	mRNA	Zm00001d035869	3	XM_008650500.2+++XM_008650501.3+++XM_008650502.3	coding	known	NC_024464.2	57700000	57800000	-	103629361							GO:0003723///RNA binding		protein MEI2-like 2		PF00076///RNA recognition motif. (a.k.a. RRM, RBD, or RNP domain)+++PF04059///RNA recognition motif 2			KOG4660///Rna-binding protein	IPR012677///Nucleotide-binding alpha-beta plait domain superfamily+++IPR035979///RNA-binding domain superfamily+++IPR034454///MEI2-like, RNA recognition motif 3+++IPR034453///MEI2-like, RNA recognition motif 1+++IPR000504///RNA recognition motif domain+++IPR007201///Mei2/Mei2-like, C-terminal RNA recognition motif	[A0A096PSC0_MAIZE|Unreviewed]SubName: Full=Protein MEI2-like 5 {ECO:0000313|EMBL:AQK79801.1};
brown hubgene-S4	103652813	LOC103652813	mRNA	Zm00001d048947	3	NM_001320926.1+++XM_008679790.3+++XM_008679791.3	coding	known	NC_024462.2	10500000	10500000	-	103652813								GO:0042742///defense response to bacterium+++GO:0050832///defense response to fungus	barwin-like		PF00967///Barwin family			KOG4742///chitinase	IPR001153///Barwin domain+++IPR036908///RlpA-like domain superfamily	[B6SH12_MAIZE|Unreviewed]SubName: Full=Win1 {ECO:0000313|EMBL:ACG24145.1};+++[Q41802_MAIZE|Unreviewed]SubName: Full=Defence-related protein {ECO:0000313|EMBL:CAA57674.1};
brown hubgene-S4	103652814	LOC103652814	mRNA	Zm00001d048950	1	XM_008679792.3	coding	known	NC_024462.2	10600000	10600000	+	103652814								GO:0009626///plant-type hypersensitive response+++GO:0042742///defense response to bacterium+++GO:0031640///killing of cells of other organism+++GO:0050832///defense response to fungus	barwin		PF00967///Barwin family			KOG4742///chitinase	IPR018226///Barwin, conserved site+++IPR036908///RlpA-like domain superfamily+++IPR001153///Barwin domain	[B4FS23_MAIZE|Unreviewed]SubName: Full=Hevein-like preproprotein {ECO:0000313|EMBL:AQK49232.1}; SubName: Full=Win2 {ECO:0000313|EMBL:ACG40412.1};
brown hubgene-S4	100191593	pco080661a	mRNA	Zm00001d048949	1	NM_001137023.1	coding	known	NC_024462.2	10500000	10500000	-	100191593								GO:0031640///killing of cells of other organism+++GO:0009626///plant-type hypersensitive response+++GO:0042742///defense response to bacterium+++GO:0050832///defense response to fungus	Hevein-like preproprotein		PF00967///Barwin family			KOG4742///chitinase	IPR001153///Barwin domain+++IPR018226///Barwin, conserved site+++IPR036908///RlpA-like domain superfamily	[B4F9D6_MAIZE|Unreviewed]SubName: Full=Hevein-like preproprotein {ECO:0000313|EMBL:AQK49231.1};
brown hubgene-S4	100282340	LOC100282340	mRNA	Zm00001d030363	1	NM_001155252.2	coding	known	NC_024459.2	126000000	126000000	-	100282340						GO:0048046///apoplast			disease resistance response protein 206		PF03018///Dirigent-like protein				IPR004265///Dirigent protein	[B6T6D2_MAIZE|Unreviewed]RecName: Full=Dirigent protein {ECO:0000256|RuleBase:RU363099};
brown hubgene-S4	100273283	LOC100273283	mRNA	Zm00001d040705	1	NM_001147724.1	coding	known	NC_024461.2	59400000	59400000	+	100273283	K00430	00940///Phenylpropanoid biosynthesis+++01110///Biosynthesis of secondary metabolites+++01100///Metabolic pathways			R04007///Donor:hydrogen-peroxide oxidoreductase 4-Coumaryl alcohol <=> p-Hydroxyphenyl lignin+++R00602///methanol:hydrogen-peroxide oxidoreductase Methanol + Hydrogen peroxide <=> Formaldehyde + 2 H2O+++R07443///donor:hydrogen-peroxide oxidoreductase 5-Hydroxyconiferyl alcohol <=> 5-Hydroxy-guaiacyl lignin+++R03919///Donor:hydrogen-peroxide oxidoreductase Sinapyl alcohol <=> Syringyl lignin+++R02…	GO:0005773///vacuole+++GO:0005576///extracellular region	GO:0046872///metal ion binding+++GO:0004601///peroxidase activity+++GO:0020037///heme binding	GO:0042744///hydrogen peroxide catabolic process+++GO:0006979///response to oxidative stress	Peroxidase 64		PF00141///Peroxidase				IPR033905///Secretory peroxidase+++IPR002016///Haem peroxidase, plant/fungal/bacterial+++IPR000823///Plant peroxidase+++IPR010255///Haem peroxidase+++IPR019793///Peroxidases heam-ligand binding site+++IPR019794///Peroxidase, active site	[B4FU88_MAIZE|Unreviewed]RecName: Full=Peroxidase {ECO:0000256|RuleBase:RU362060, ECO:0000256|SAAS:SAAS00709852}; EC=1.11.1.7 {ECO:0000256|RuleBase:RU362060, ECO:0000256|SAAS:SAAS00709852};
brown hubgene-S4	103641458	LOC103641458	mRNA	Zm00001d024960	1	XM_008664803.3	coding	known	NC_024468.2	96900000	96900000	+	103641458						GO:0005576///extracellular region	GO:0004867///serine-type endopeptidase inhibitor activity		Bowman-Birk type trypsin inhibitor		PF00228///Bowman-Birk serine protease inhibitor family				IPR000877///Proteinase inhibitor I12, Bowman-Birk+++IPR035995///Bowman-Birk type proteinase inhibitor	[K7U234_MAIZE|Unreviewed]SubName: Full=Bowman-Birk type trypsin inhibitor {ECO:0000313|EMBL:AQK42485.1};
brown hubgene-S4	100193776	LOC100193776	mRNA	Zm00001d049174	2	NM_001138862.1+++XM_020551299.2	coding	known	NC_024462.2	19200000	19200000	-	100193776						GO:0016021///integral component of membrane+++GO:0005634///nucleus+++GO:0016020///membrane+++GO:0005886///plasma membrane	GO:0016705///oxidoreductase activity, acting on paired donors, with incorporation or reduction of molecular oxygen	GO:2000012///regulation of auxin polar transport+++GO:0040008///regulation of growth+++GO:0016117///carotenoid biosynthetic process+++GO:0009630///gravitropism+++GO:0055114///oxidation-reduction process	lazy plant1						IPR038928///Protein LAZY1	[LAZY1_MAIZE|Reviewed]RecName: Full=Protein LAZY 1 {ECO:0000305}; Short=ZmLA1 {ECO:0000303|PubMed:24089437}; AltName: Full=Protein CONTROLLING LEAF ANGLE 4 {ECO:0000305}; Short=ZmCLA4 {ECO:0000303|PubMed:24987012}; AltName: Full=Protein PROSTRATE STEM 1 {ECO:0000303|PubMed:24089437};+++[A0A1Q0YC52_MAIZE|Unreviewed]SubName: Full=Lazy plant1 {ECO:0000313|EMBL:AQK49772.1};
brown hubgene-S4	103643510	LOC103643510	mRNA	Zm00001d032815	3	XM_008666691.2+++XM_023301341.1+++XM_023301342.1	coding	known	NC_024459.2	239000000	239000000	-	103643510							GO:0003824///catalytic activity+++GO:0004356///glutamate-ammonia ligase activity+++GO:0008134///transcription factor binding+++GO:0016787///hydrolase activity+++GO:0016874///ligase activity	GO:0006542///glutamine biosynthetic process+++GO:0006598///polyamine catabolic process+++GO:0006807///nitrogen compound metabolic process	protein fluG		PF00120///Glutamine synthetase, catalytic domain+++PF04909///Amidohydrolase				IPR014746///Glutamine synthetase/guanido kinase, catalytic domain+++IPR006680///Amidohydrolase-related+++IPR008147///Glutamine synthetase, beta-Grasp domain+++IPR036651///Glutamine synthetase, N-terminal domain superfamily+++IPR032466///Metal-dependent hydrolase+++IPR008146///Glutamine synthetase, catalytic domain	[FLUG_EMENI|diamond]RecName: Full=Protein fluG;
brown hubgene-R0	100273798	LOC100273798	mRNA	Zm00001d008781	2	NM_001148200.1+++XM_020541961.1	coding	known	NC_024466.2	19827897	19830708	+	100273798	K16860	01110///Biosynthesis of secondary metabolites+++00564///Glycerophospholipid metabolism+++00565///Ether lipid metabolism+++01100///Metabolic pathways			R01310///phosphatidylcholine phosphatidohydrolase Phosphatidylcholine + H2O <=> Phosphatidate + Choline+++R02051///phosphatidylethanolamine phosphatidohydrolase Phosphatidylethanolamine + H2O <=> Ethanolamine + Phosphatidate+++R07385///O-1-Alk-1-enyl-2-acyl-sn-glycero-3-phosphoethanolamine + H2O <=> 2-Acyl-1-(1-alkenyl)-sn-glycero-3-phosphate + Ethanolamine		GO:0003824///catalytic activity		uncharacterized LOC100273798		PF04059///RNA recognition motif 2+++PF00076///RNA recognition motif. (a.k.a. RRM, RBD, or RNP domain)			KOG3603///phospholipase D family, member	IPR025202///Phospholipase D-like domain+++IPR001736///Phospholipase D/Transphosphatidylase	[B4FXJ2_MAIZE|Unreviewed]SubName: Full=Uncharacterized protein {ECO:0000313|EMBL:ACF86835.1};
brown hubgene-R0	100282948	pco080711	mRNA	Zm00001d041593	1	NM_001155853.1	coding	known	NC_024461.2	129044695	129048574	+	100282948	K01648	01120///Microbial metabolism in diverse environments+++00020///Citrate cycle (TCA cycle)+++01130///Biosynthesis of antibiotics+++00720///Carbon fixation pathways in prokaryotes+++01100///Metabolic pathways+++01110///Biosynthesis of secondary metabolites			R00352///acetyl-CoA:oxaloacetate C-acetyltransferase [(pro-S)-carboxymethyl-forming, ADP-phosphorylating] ATP + Citrate + CoA <=> ADP + Orthophosphate + Acetyl-CoA + Oxaloacetate	GO:0009346///citrate lyase complex+++GO:0005829///cytosol	GO:0005524///ATP binding+++GO:0003878///ATP citrate synthase activity	GO:0006085///acetyl-CoA biosynthetic process+++GO:0006633///fatty acid biosynthetic process	ATP-citrate synthase		PF08442///ATP-grasp domain+++PF16114///ATP citrate lyase citrate-binding			KOG1254///ATP citrate lyase	IPR013815///ATP-grasp fold, subdomain 1+++IPR016102///Succinyl-CoA synthetase-like+++IPR013650///ATP-grasp fold, succinyl-CoA synthetase-type+++IPR032263///ATP-citrate synthase, citrate-binding domain	[B6TD54_MAIZE|Unreviewed]SubName: Full=ATP-citrate synthase {ECO:0000313|EMBL:ACG35037.1};
brown hubgene-R0	100282517	pco128668	mRNA	Zm00001d007763	4	NM_001155425.1+++XM_008669748.2+++XM_008669749.3+++XM_008669750.2	coding	known	NC_024460.2	239247977	239251806	+	100282517	K07901	04530///Tight junction+++04152///AMPK signaling pathway+++04972///Pancreatic secretion+++04144///Endocytosis				GO:0005774///vacuolar membrane+++GO:0005886///plasma membrane+++GO:0005773///vacuole+++GO:0000139///Golgi membrane	GO:0005525///GTP binding+++GO:0003924///GTPase activity	GO:0009873///ethylene-activated signaling pathway+++GO:0006904///vesicle docking involved in exocytosis+++GO:0017157///regulation of exocytosis+++GO:0009306///protein secretion	uncharacterized LOC100282517		PF00071///Ras family	R-ATH-6798695///Neutrophil degranulation+++R-ATH-8873719///RAB geranylgeranylation		KOG0078///member RAS oncogene family	IPR005225///Small GTP-binding protein domain+++IPR001806///Small GTPase+++IPR027417///P-loop containing nucleoside triphosphate hydrolase	[B4FE17_MAIZE|Unreviewed]SubName: Full=Uncharacterized protein {ECO:0000313|EMBL:ACF80360.1};+++[B6T8A6_MAIZE|Unreviewed]SubName: Full=Ras-related protein ARA-3 {ECO:0000313|EMBL:ACG33339.1};
brown hubgene-R0	100284836	LOC100284836	mRNA	Zm00001d006373	2	NM_001157731.1+++XR_561750.3	coding	known	NC_024460.2	205996462	206013899	-	100284836	K10636	04141///Protein processing in endoplasmic reticulum				GO:0016021///integral component of membrane+++GO:0016020///membrane+++GO:0005886///plasma membrane	GO:0046872///metal ion binding+++GO:0016874///ligase activity+++GO:0061630///ubiquitin protein ligase activity	GO:0006511///ubiquitin-dependent protein catabolic process+++GO:0034052///positive regulation of plant-type hypersensitive response+++GO:0016567///protein ubiquitination	protein binding protein		PF13639///Ring finger domain+++PF02845///CUE domain			KOG0802///Ring finger protein	IPR001841///Zinc finger, RING-type+++IPR018957///Zinc finger, C3HC4 RING-type+++IPR003892///Ubiquitin system component Cue+++IPR013083///Zinc finger, RING/FYVE/PHD-type	[B6TXY1_MAIZE|Unreviewed]SubName: Full=Protein binding protein {ECO:0000313|EMBL:ACG41964.1};
brown hubgene-R0	103649959	LOC103649959	mRNA	Zm00001d040303	1	XM_008675652.3	coding	known	NC_024461.2	36817229	36823833	+	103649959						GO:0016021///integral component of membrane+++GO:0016020///membrane+++GO:0005886///plasma membrane	GO:0016301///kinase activity+++GO:0005524///ATP binding+++GO:0004675///transmembrane receptor protein serine/threonine kinase activity+++GO:0004674///protein serine/threonine kinase activity+++GO:0000166///nucleotide binding+++GO:0004672///protein kinase activity	GO:0016310///phosphorylation+++GO:0006468///protein phosphorylation+++GO:0007178///transmembrane receptor protein serine/threonine kinase signaling pathway	probable serine/threonine-protein kinase PBL7		PF00069///Protein kinase domain			COG0515///Serine Threonine protein kinase+++KOG1187///receptor-like protein kinase	IPR011009///Protein kinase-like domain superfamily+++IPR017441///Protein kinase, ATP binding site+++IPR008271///Serine/threonine-protein kinase, active site+++IPR000719///Protein kinase domain	[PBL23_ARATH|diamond]RecName: Full=Probable serine/threonine-protein kinase PBL23 {ECO:0000305}; EC=2.7.11.1 {ECO:0000305}; AltName: Full=PBS1-like protein 23 {ECO:0000303|PubMed:20413097};+++[PBL27_ARATH|diamond]RecName: Full=Serine/threonine-protein kinase PBL27 {ECO:0000303|PubMed:20413097}; EC=2.7.11.1 {ECO:0000269|PubMed:27679653}; AltName: Full=PBS1-like protein 27 {ECO:0000303|PubMed:20413…
brown hubgene-R0	100284090	LOC100284090	mRNA	Zm00001d033090	1	NM_001156988.2	coding	known	NC_024459.2	250039873	250043364	-	100284090	K19995					GO:0016021///integral component of membrane+++GO:0030658///transport vesicle membrane+++GO:0005886///plasma membrane		GO:0015031///protein transport	SC3 protein		PF04144///SCAMP family	R-OSA-6798695///Neutrophil degranulation		KOG3088///secretory carrier membrane protein	IPR007273///SCAMP	[B6TQ03_MAIZE|Unreviewed]RecName: Full=Secretory carrier-associated membrane protein {ECO:0000256|RuleBase:RU363122}; Short=Secretory carrier membrane protein {ECO:0000256|RuleBase:RU363122};+++[C0HEV8_MAIZE|Unreviewed]RecName: Full=Secretory carrier-associated membrane protein {ECO:0000256|RuleBase:RU363122}; Short=Secretory carrier membrane protein {ECO:0000256|RuleBase:RU363122};
brown hubgene-R0	103633122	LOC103633122	mRNA	Zm00001d021384	2	XM_008654800.3+++XM_020541060.1	coding	known	NC_024465.2	150583868	150593442	-	103633122						GO:0016592///mediator complex		GO:0009909///regulation of flower development+++GO:0006351///transcription, DNA-templated+++GO:0050832///defense response to fungus+++GO:0006355///regulation of transcription, DNA-templated	mediator of RNA polymerase II transcription subunit 8						IPR038795///Mediator of RNA polymerase II transcription subunit 8, plant	[A0A1D6IAK7_MAIZE|Unreviewed]SubName: Full=Mediator of RNA polymerase II transcription subunit 8 {ECO:0000313|EMBL:ONM57009.1};
green hubgene-S0	109939959	LOC109939959	mRNA	Zm00001d016516	9	XM_020538526.2+++XM_020538527.2+++XM_020538528.2+++XM_020538529.2+++XM_020538530.2+++XM_020538531.2+++XM_020538532.2+++XM_020538533.2+++XM_020538534.2	coding	known	NC_024463.2	166000000	166000000	-	109939959		01100///Metabolic pathways+++00760///Nicotinate and nicotinamide metabolism		M00115///NAD biosynthesis, aspartate => NAD	R04292///glycerone phosphate:iminosuccinate alkyltransferase (cyclizing) Quinolinate + 2 H2O + Orthophosphate <=> Iminoaspartate + Glycerone phosphate	GO:0043078///polar nucleus+++GO:0005634///nucleus	GO:0051539///4 iron, 4 sulfur cluster binding+++GO:0003824///catalytic activity	GO:0006284///base-excision repair+++GO:0006281///DNA repair	protein ROS1		PF15628///RRM in Demeter+++PF15629///Permuted single zf-CXXC unit			COG0177///endonuclease III	IPR003651///Endonuclease III-like, iron-sulphur cluster loop motif+++IPR003265///HhH-GPD domain+++IPR023170///Helix-turn-helix, base-excision DNA repair, C-terminal+++IPR011257///DNA glycosylase	[DG783_ARATH|diamond]RecName: Full=Putative DNA glycosylase At3g47830 {ECO:0000305}; EC=3.2.2.- {ECO:0000305};+++[DME_ARATH|diamond]RecName: Full=Transcriptional activator DEMETER; EC=3.2.2.-; AltName: Full=DNA glycosylase-related protein DME;+++[DML2_ARATH|diamond]RecName: Full=DEMETER-like protein 2; EC=3.2.2.-;+++[DML3_ARATH|diamond]RecName: Full=DEMETER-like protein 3; EC=3.2.2.-;+++[POLR1_AR…
green hubgene-S0	103626504	LOC103626504	mRNA	Zm00001d014920	3	NM_001352177.1+++XR_552980.2+++XR_552981.2	coding	known	NC_024463.2	68400000	68400000	-	103626504	K10590	04120///Ubiquitin mediated proteolysis	H00773///Autosomal dominant mental retardation			GO:0005886///plasma membrane+++GO:0005737///cytoplasm	GO:0016874///ligase activity	GO:0010091///trichome branching+++GO:0042023///DNA endoreduplication	E3 ubiquitin-protein ligase UPL3		PF00632///HECT-domain (ubiquitin-transferase)	R-ATH-983168///Antigen processing: Ubiquitination & Proteasome degradation		KOG0168///Ubiquitin-protein ligase+++KOG0170///Ubiquitin-protein ligase	IPR035983///HECT, E3 ligase catalytic domain+++IPR000225///Armadillo+++IPR000569///HECT domain+++IPR016024///Armadillo-type fold+++IPR011989///Armadillo-like helical	[B2RFH0_MAIZE|Unreviewed]SubName: Full=Putative hect E3 ubiquitin ligase {ECO:0000313|EMBL:CAO78658.1}; Flags: Fragment;+++[B2RFH2_MAIZE|Unreviewed]SubName: Full=Putative hect E3 ubiquitin ligase {ECO:0000313|EMBL:CAO78660.1}; Flags: Fragment;+++[B2RFH4_MAIZE|Unreviewed]SubName: Full=Putative hect E3 ubiquitin ligase {ECO:0000313|EMBL:CAO78662.1}; Flags: Fragment;+++[B2RFI5_MAIZE|Unreviewed]SubNa…
green hubgene-S0	103653328	LOC103653328	mRNA	Zm00001d050089	2	XM_008680260.2+++XR_002269107.2	coding	known	NC_024462.2	65100000	65100000	+	103653328	K00921	04145///Phagosome+++00562///Inositol phosphate metabolism+++04810///Regulation of actin cytoskeleton+++04070///Phosphatidylinositol signaling system	H00957///Fleck corneal dystrophy (FCD)		R10951///ATP:1-phosphatidyl-1D-myo-inositol 5-phosphotransferase ATP + 1-Phosphatidyl-D-myo-inositol <=> ADP + 1-Phosphatidyl-1D-myo-inositol 5-phosphate+++R05802///ATP:1-phosphatidyl-1D-myo-inositol-3-phosphate 5-phosphotransferase ATP + 1-Phosphatidyl-1D-myo-inositol 3-phosphate <=> ADP + 1-Phosphatidyl-1D-myo-inositol 3,5-bisphosphate	GO:0005829///cytosol+++GO:0005768///endosome+++GO:0010008///endosome membrane+++GO:0005739///mitochondrion	GO:0046872///metal ion binding+++GO:0005524///ATP binding+++GO:0000285///1-phosphatidylinositol-3-phosphate 5-kinase activity	GO:0090332///stomatal closure+++GO:0010256///endomembrane system organization+++GO:0009555///pollen development+++GO:0007033///vacuole organization+++GO:0006457///protein folding+++GO:0042147///retrograde transport, endosome to Golgi	1-phosphatidylinositol-3-phosphate 5-kinase FAB1B		PF01504///Phosphatidylinositol-4-phosphate 5-Kinase+++PF01363///FYVE zinc finger+++PF00118///TCP-1/cpn60 chaperonin family	R-ATH-1660517///Synthesis of PIPs at the late endosome membrane+++R-ATH-1660514///Synthesis of PIPs at the Golgi membrane+++R-ATH-1660516///Synthesis of PIPs at the early endosome membrane		KOG0230///Phosphoinositide kinase, FYVE finger containing	IPR027484///Phosphatidylinositol-4-phosphate 5-kinase, N-terminal+++IPR027409///GroEL-like apical domain superfamily+++IPR002498///Phosphatidylinositol-4-phosphate 5-kinase, core+++IPR017455///Zinc finger, FYVE-related+++IPR000306///FYVE zinc finger+++IPR011011///Zinc finger, FYVE/PHD-type+++IPR002423///Chaperonin Cpn60/TCP-1 family+++IPR013083///Zinc finger, RING/FYVE/PHD-type	[K7UTX1_MAIZE|Unreviewed]SubName: Full=Putative 1-phosphatidylinositol-4-phosphate 5-kinase/ zinc ion binding family {ECO:0000313|EMBL:AQK51901.1};
green hubgene-S0	103649879	LOC103649879	mRNA	Zm00001d040082	1	XM_008675571.2	coding	known	NC_024461.2	26300000	26300000	-	103649879	K14442	03018///RNA degradation					GO:0003723///RNA binding+++GO:0005524///ATP binding+++GO:0004386///helicase activity		DExH-box ATP-dependent RNA helicase DExH3		PF00271///Helicase conserved C-terminal domain+++PF00035///Double-stranded RNA binding motif+++PF00270///DEAD/DEAH box helicase+++PF04408///Helicase associated domain (HA2)+++PF07717///Oligonucleotide/oligosaccharide-binding (OB)-fold			KOG0920///ATPdependent RNA helicase+++COG1643///helicase	IPR011709///Domain of unknown function DUF1605+++IPR001650///Helicase, C-terminal+++IPR014720///Double-stranded RNA-binding domain+++IPR027417///P-loop containing nucleoside triphosphate hydrolase+++IPR007502///Helicase-associated domain+++IPR011545///DEAD/DEAH box helicase domain+++IPR014001///Helicase superfamily 1/2, ATP-binding domain	[A0A1D6MN07_MAIZE|Unreviewed]SubName: Full=DExH-box ATP-dependent RNA helicase DExH3 {ECO:0000313|EMBL:ONM30512.1};
green hubgene-S0	103654268	LOC103654268	mRNA	Zm00001d052308	1	XM_008681101.2	coding	known	NC_024462.2	187000000	187000000	+	103654268	K04646	04721///Synaptic vesicle cycle+++04142///Lysosome+++04961///Endocrine and other factor-regulated calcium reabsorption+++04144///Endocytosis				GO:0030130///clathrin coat of trans-Golgi network vesicle+++GO:0030659///cytoplasmic vesicle membrane+++GO:0031410///cytoplasmic vesicle+++GO:0071439///clathrin complex+++GO:0016020///membrane+++GO:0005905///clathrin-coated pit+++GO:0030132///clathrin coat of coated pit	GO:0005198///structural molecule activity+++GO:0032051///clathrin light chain binding	GO:0006886///intracellular protein transport+++GO:0016192///vesicle-mediated transport+++GO:0048268///clathrin coat assembly	clathrin heavy chain 1		PF09268///Clathrin, heavy-chain linker+++PF01394///Clathrin propeller repeat+++PF00637///Region in Clathrin and VPS			KOG0985///clathrin heavy chain	IPR011990///Tetratricopeptide-like helical domain superfamily+++IPR012331///Clathrin, heavy chain, linker+++IPR022365///Clathrin, heavy chain, propeller repeat+++IPR016024///Armadillo-type fold+++IPR015348///Clathrin, heavy chain, linker, core motif+++IPR016025///Clathrin heavy chain, N-terminal+++IPR000547///Clathrin, heavy chain/VPS, 7-fold repeat+++IPR016341///Clathrin, heavy chain	[A0A1D6QFP3_MAIZE|Unreviewed]RecName: Full=Clathrin heavy chain {ECO:0000256|PIRNR:PIRNR002290};+++[L7WLJ8_MAIZE|Unreviewed]RecName: Full=Clathrin heavy chain {ECO:0000256|PIRNR:PIRNR002290};
green hubgene-S0	103638369	LOC103638369	mRNA	Zm00001d045953	2	XM_008661302.2+++XM_008661303.3	coding	known	NC_024467.2	49400000	49400000	-	103638369	K11991				R10223///tRNA(adenine34) aminohydrolase tRNA adenine + H2O <=> tRNA hypoxanthine + Ammonia		GO:0008251///tRNA-specific adenosine deaminase activity	GO:0002100///tRNA wobble adenosine to inosine editing	tRNA(adenine(34)) deaminase, chloroplastic		PF14437///MafB19-like deaminase		COG0590///tRNA(Arg) A34 adenosine deaminase TadA	KOG1018///deaminase	IPR016193///Cytidine deaminase-like+++IPR002125///Cytidine and deoxycytidylate deaminase domain+++IPR028883///tRNA-specific adenosine deaminase	[K7VD40_MAIZE|Unreviewed]SubName: Full=tRNA(Adenine(34)) deaminase chloroplastic {ECO:0000313|EMBL:AQL03504.1};
green hubgene-S0	103638287	LOC103638287	mRNA	Zm00001d045783	3	XM_008661242.2+++XM_008661243.3+++XM_020543870.2	coding	known	NC_024467.2	38800000	38800000	-	103638287	K11267								sister chromatid cohesion protein PDS5 homolog B					KOG1525///PDS5, regulator of cohesion maintenance, homolog	IPR016024///Armadillo-type fold+++IPR039776///Sister chromatid cohesion protein Pds5+++IPR011989///Armadillo-like helical	[A0A1D6NZ17_MAIZE|Unreviewed]SubName: Full=Binding {ECO:0000313|EMBL:AQL03184.1};+++[K7W829_MAIZE|Unreviewed]SubName: Full=Binding {ECO:0000313|EMBL:AQL03175.1};
green hubgene-S0	103632918	LOC103632918	mRNA	Zm00001d028262	4	XM_008654632.2+++XM_008654640.3+++XR_002265561.2+++XR_556222.2	coding	known	NC_024459.2	28400000	28400000	+	103632918	K14312	03013///RNA transport	H00731///Atrial fibrillation	M00427///Nuclear pore complex		GO:0009506///plasmodesma+++GO:0009507///chloroplast+++GO:0005730///nucleolus+++GO:0044611///nuclear pore inner ring+++GO:0005886///plasma membrane+++GO:0005643///nuclear pore	GO:0017056///structural constituent of nuclear pore	GO:0006606///protein import into nucleus+++GO:0051028///mRNA transport+++GO:0036228///protein localization to nuclear inner membrane+++GO:0000972///transcription-dependent tethering of RNA polymerase II gene DNA at nuclear periphery+++GO:0006405///RNA export from nucleus+++GO:0006913///nucleocytoplasmic transport	nuclear pore complex protein NUP155		PF08801///Nup133 N terminal like			KOG1900///nuclear pore complex protein	IPR004870///Nucleoporin, Nup155-like+++IPR007187///Nucleoporin, Nup133/Nup155-like, C-terminal+++IPR011044///Quinoprotein amine dehydrogenase, beta chain-like+++IPR014908///Nucleoporin, Nup133/Nup155-like, N-terminal	[A0A1D6JTT5_MAIZE|Unreviewed]SubName: Full=Nuclear pore complex protein NUP155 {ECO:0000313|EMBL:ONL95301.1};
green hubgene-S0	100274006	LOC100274006	mRNA	Zm00001d013829	3	NM_001348666.1+++XM_008683295.2+++XM_020553170.2	coding	known	NC_024463.2	21800000	21900000	+	100274006						GO:0016021///integral component of membrane+++GO:0016020///membrane			uncharacterized LOC100274006		PF15912///Virilizer, N-terminal			KOG4822///kiaa1429	IPR026736///Protein virilizer+++IPR031801///Virilizer, N-terminal	[B4FYJ7_MAIZE|Unreviewed]SubName: Full=Uncharacterized protein {ECO:0000313|EMBL:ACF87190.1};
green hubgene-S0	103631592	LOC103631592	mRNA	Zm00001d038644	1	XM_020539610.1	coding	known	NC_024464.2	162000000	162000000	+	103631592						GO:0016021///integral component of membrane+++GO:0016020///membrane+++GO:0032044///DSIF complex	GO:0003729///mRNA binding	GO:0006355///regulation of transcription, DNA-templated+++GO:0032784///regulation of DNA-templated transcription, elongation+++GO:0006368///transcription elongation from RNA polymerase II promoter+++GO:0006357///regulation of transcription by RNA polymerase II	protein RNA-directed DNA methylation 3		PF11942///Spt5 transcription elongation factor, acidic N-terminal+++PF03439///Early transcription elongation factor of RNA pol II, NGN section				IPR022581///Spt5 transcription elongation factor, N-terminal+++IPR036735///NusG, N-terminal domain superfamily+++IPR039659///Transcription elongation factor SPT5+++IPR039385///NGN domain, eukaryotic+++IPR005824///KOW+++IPR005100///NGN domain+++IPR014722///Ribosomal protein L2, domain 2	[RDM3_ARATH|diamond]RecName: Full=Protein RNA-directed DNA methylation 3 {ECO:0000303|PubMed:19410546}; AltName: Full=KOW domain-containing transcription factor 1 {ECO:0000303|PubMed:19410546}; AltName: Full=Protein SPT5-like {ECO:0000303|PubMed:19343051};+++[SPT51_ARATH|diamond]RecName: Full=Putative transcription elongation factor SPT5 homolog 1;+++[SPT52_ARATH|diamond]RecName: Full=Putative tr…
green hubgene-S0	103626210	LOC103626210	mRNA	Zm00001d014159	3	XM_008646614.2+++XM_008646615.2+++XM_020538309.1	coding	known	NC_024463.2	34500000	34500000	-	103626210							GO:0003779///actin binding		protein NETWORKED 1A		PF07765///KIP1-like protein				IPR011684///Protein Networked (NET), actin-binding (NAB) domain	[A0A1D6GQI1_MAIZE|Unreviewed]SubName: Full=Protein NETWORKED 1A {ECO:0000313|EMBL:AQK65391.1};
green hubgene-S0	103648029	LOC103648029	mRNA	Zm00001d007388	1	XM_008672531.3	coding	known	NC_024460.2	230000000	230000000	+	103648029						GO:0016021///integral component of membrane			no exine formation 1							[A0A1D6F5Y4_MAIZE|Unreviewed]SubName: Full=No exine formation 1 {ECO:0000313|EMBL:ONM26674.1};
green hubgene-S0	103649669	LOC103649669	mRNA	Zm00001d039612	2	XM_008675404.3+++XM_008675405.3	coding	known	NC_024461.2	9050711	9081832	-	103649669		04146///Peroxisome	H00266///Hereditary spastic paraplegia (SPG)+++H00205///Peroxisome biogenesis disorder+++H01342///Zellweger syndrome (ZS)			GO:0016021///integral component of membrane+++GO:0048046///apoplast+++GO:0016020///membrane			uncharacterized LOC103649669		PF04357///TamB, inner membrane protein subunit of TAM complex				IPR007452///Translocation and assembly module TamB	[A0A2R4RMB2_MAIZE|Unreviewed]SubName: Full=Defective kernel 5 {ECO:0000313|EMBL:AVZ23641.1};
yellow hubgene-S2	100381760	pco065117	mRNA	Zm00001d040603	2	NM_001174562.1+++XM_020549828.1	coding	known	NC_024461.2	52800000	52800000	-	100381760	K01648	01120///Microbial metabolism in diverse environments+++00020///Citrate cycle (TCA cycle)+++01110///Biosynthesis of secondary metabolites+++01100///Metabolic pathways+++01130///Biosynthesis of antibiotics+++00720///Carbon fixation pathways in prokaryotes			R00352///acetyl-CoA:oxaloacetate C-acetyltransferase [(pro-S)-carboxymethyl-forming, ADP-phosphorylating] ATP + Citrate + CoA <=> ADP + Orthophosphate + Acetyl-CoA + Oxaloacetate	GO:0005829///cytosol	GO:0003824///catalytic activity+++GO:0046912///transferase activity, transferring acyl groups, acyl groups converted into alkyl on transfer	GO:0006629///lipid metabolic process	uncharacterized LOC100381760		PF00285///Citrate synthase, C-terminal domain	R-OSA-6798695///Neutrophil degranulation+++R-OSA-75105///Fatty acyl-CoA biosynthesis+++R-OSA-163765///ChREBP activates metabolic gene expression		COG0074///Succinyl-CoA ligase ADP-forming subunit alpha+++COG0372///citrate synthase	IPR017440///ATP-citrate lyase/succinyl-CoA ligase, active site+++IPR016143///Citrate synthase-like, small alpha subdomain+++IPR016102///Succinyl-CoA synthetase-like+++IPR036291///NAD(P)-binding domain superfamily+++IPR036969///Citrate synthase superfamily+++IPR016142///Citrate synthase-like, large alpha subdomain+++IPR033847///ATP-citrate lyase/succinyl-CoA ligase, conserved site+++IPR005811///AT…	[C0HIN7_MAIZE|Unreviewed]SubName: Full=Uncharacterized protein {ECO:0000313|EMBL:ACN26890.1};
yellow hubgene-S2	100191601	LOC100191601	mRNA	Zm00001d034516	1	NM_001137030.2	coding	known	NC_024459.2	295000000	295000000	+	100191601	K00801	00909///Sesquiterpenoid and triterpenoid biosynthesis+++01100///Metabolic pathways+++01110///Biosynthesis of secondary metabolites+++01130///Biosynthesis of antibiotics+++00100///Steroid biosynthesis			R06223///squalene synthase 2 trans,trans-Farnesyl diphosphate + NADPH + H+ <=> Squalene + 2 Diphosphate + NADP++++R02872///presqualene-diphosphate diphosphate-lyase (reducing, squalene-forming) Presqualene diphosphate + NADPH + H+ <=> Diphosphate + Squalene + NADP++++R00702///farnesyl-diphosphate:farnesyl-diphosphate farnesyltransferase 2 trans,trans-Farnesyl diphosphate <=> Diphosphate + Presqua…	GO:0005789///endoplasmic reticulum membrane+++GO:0016020///membrane+++GO:0016021///integral component of membrane	GO:0004310///farnesyl-diphosphate farnesyltransferase activity+++GO:0016740///transferase activity+++GO:0016765///transferase activity, transferring alkyl or aryl (other than methyl) groups+++GO:0051996///squalene synthase activity	GO:0009058///biosynthetic process+++GO:0045338///farnesyl diphosphate metabolic process+++GO:0008610///lipid biosynthetic process+++GO:0006696///ergosterol biosynthetic process	uncharacterized LOC100191601		PF00494///Squalene/phytoene synthase		COG1562///Phytoene/squalene synthetase	KOG1459///Farnesyl-diphosphate farnesyltransferase	IPR033904///Trans-Isoprenyl Diphosphate Synthases, head-to-head+++IPR002060///Squalene/phytoene synthase+++IPR006449///Squalene synthase-like+++IPR019845///Squalene/phytoene synthase, conserved site+++IPR008949///Isoprenoid synthase domain superfamily	[B4F9F4_MAIZE|Unreviewed]SubName: Full=Uncharacterized protein {ECO:0000313|EMBL:ACF78747.1};
yellow hubgene-S2	100192829	LOC100192829	mRNA	Zm00001d019926	1	NM_001138020.2	coding	known	NC_024465.2	76700000	76700000	-	100192829	K00208	00333///Prodigiosin biosynthesis+++01212///Fatty acid metabolism+++01100///Metabolic pathways+++01130///Biosynthesis of antibiotics+++00061///Fatty acid biosynthesis+++00780///Biotin metabolism		M00572///Pimeloyl-ACP biosynthesis, BioC-BioH pathway, malonyl-ACP => pimeloyl-ACP+++M00083///Fatty acid biosynthesis, elongation	R10118///glutaryl-[acp]-methyl-ester:NADP+ oxidoreductase Enoylglutaryl-[acp] methyl ester + NADPH + H+ <=> Glutaryl-[acp] methyl ester + NADP++++R04955///hexanoyl-[acp]:NAD+ trans-2-oxidoreductase Hexanoyl-[acp] + NAD+ <=> trans-Hex-2-enoyl-[acp] + NADH + H++++R04725///dodecanoyl-[acp]:NADP+ trans-2-oxidoreductase Dodecanoyl-[acyl-carrier protein] + NADP+ <=> trans-Dodec-2-enoyl-[acp] + NADPH + …	GO:0009507///chloroplast	GO:0004318///enoyl-[acyl-carrier-protein] reductase (NADH) activity+++GO:0016631///enoyl-[acyl-carrier-protein] reductase activity	GO:0006633///fatty acid biosynthetic process	Enoyl-[acyl-carrier-protein] reductase [NADH] chloroplastic				COG0623///Enoyl-[acyl-carrier-protein] reductase (NADH)	COG0623///Enoyl- acyl-carrier-protein reductase NADH	IPR002347///Short-chain dehydrogenase/reductase SDR+++IPR036291///NAD(P)-binding domain superfamily+++IPR014358///Enoyl-[acyl-carrier-protein] reductase (NADH)	[B6TYG2_MAIZE|Unreviewed]SubName: Full=Enoyl-[acyl-carrier-protein] reductase [NADH] chloroplastic {ECO:0000313|EMBL:ONM53942.1};
yellow hubgene-S2	100193519	gpm519	mRNA	Zm00001d049975	2	NM_001138631.2+++XM_008678338.2	coding	known	NC_024462.2	56400000	56400000	-	100193519	K00208	00061///Fatty acid biosynthesis+++01100///Metabolic pathways+++01130///Biosynthesis of antibiotics+++00780///Biotin metabolism+++01212///Fatty acid metabolism+++00333///Prodigiosin biosynthesis		M00572///Pimeloyl-ACP biosynthesis, BioC-BioH pathway, malonyl-ACP => pimeloyl-ACP+++M00083///Fatty acid biosynthesis, elongation	R04967///tetradecanoyl-[acp]:NADP+ trans-2-oxidoreductase Tetradecanoyl-[acp] + NADP+ <=> trans-Tetradec-2-enoyl-[acp] + NADPH + H++++R04962///decanoyl-[acp]:NADP+ trans-2-oxidoreductase Decanoyl-[acp] + NADP+ <=> trans-Dec-2-enoyl-[acp] + NADPH + H++++R10118///glutaryl-[acp]-methyl-ester:NADP+ oxidoreductase Enoylglutaryl-[acp] methyl ester + NADPH + H+ <=> Glutaryl-[acp] methyl ester + NADP++++…	GO:0009507///chloroplast	GO:0004318///enoyl-[acyl-carrier-protein] reductase (NADH) activity+++GO:0016631///enoyl-[acyl-carrier-protein] reductase activity	GO:0006633///fatty acid biosynthetic process	Enoyl-[acyl-carrier-protein] reductase [NADH] chloroplastic		PF13561///Enoyl-(Acyl carrier protein) reductase		COG0623///Enoyl-[acyl-carrier-protein] reductase (NADH)	COG0623///Enoyl- acyl-carrier-protein reductase NADH	IPR036291///NAD(P)-binding domain superfamily+++IPR002347///Short-chain dehydrogenase/reductase SDR	[B4FFA7_MAIZE|Unreviewed]SubName: Full=Enoyl-[acyl-carrier-protein] reductase [NADH] chloroplastic {ECO:0000313|EMBL:AQK51722.1};
yellow hubgene-S2	542018	fae1	mRNA	Zm00001d046444	1	NM_001279650.2	coding	known	NC_024467.2	90200000	90200000	+	542018	K15397	01110///Biosynthesis of secondary metabolites+++00062///Fatty acid elongation		M00415///Fatty acid biosynthesis, elongation, endoplasmic reticulum	R10825///very-long-chain acyl-CoA:malonyl-CoA C-acyltransferase (decarboxylating) Very-long-chain acyl-CoA + Malonyl-CoA <=> Very-long-chain 3-oxoacyl-CoA + CO2 + CoA+++R09419///acyl-CoA:malonyl-CoA C-acyltransferase (decarboxylating) Malonyl-CoA + Acyl-CoA <=> 3-Oxoacyl-CoA + CoA + CO2	GO:0016020///membrane+++GO:0016021///integral component of membrane	GO:0016746///transferase activity, transferring acyl groups+++GO:0016747///transferase activity, transferring acyl groups other than amino-acyl groups+++GO:0016740///transferase activity+++GO:0003824///catalytic activity	GO:0006633///fatty acid biosynthetic process	fatty acid elongase 1		PF08392///FAE1/Type III polyketide synthase-like protein+++PF08541///3-Oxoacyl-[acyl-carrier-protein (ACP)] synthase III C terminal				IPR013747///3-Oxoacyl-[acyl-carrier-protein (ACP)] synthase III, C-terminal+++IPR013601///FAE1/Type III polyketide synthase-like protein+++IPR012392///Very-long-chain 3-ketoacyl-CoA synthase+++IPR016039///Thiolase-like	[B6THE2_MAIZE|Unreviewed]RecName: Full=3-ketoacyl-CoA synthase {ECO:0000256|PIRNR:PIRNR036417}; EC=2.3.1.- {ECO:0000256|PIRNR:PIRNR036417};+++[K7VAF4_MAIZE|Unreviewed]RecName: Full=3-ketoacyl-CoA synthase {ECO:0000256|PIRNR:PIRNR036417}; EC=2.3.1.- {ECO:0000256|PIRNR:PIRNR036417};+++[Q9FXZ8_MAIZE|Unreviewed]RecName: Full=3-ketoacyl-CoA synthase {ECO:0000256|PIRNR:PIRNR036417}; EC=2.3.1.- {ECO:000…
yellow hubgene-S2	100281497	LOC100281497	mRNA	Zm00001d046454	2	NM_001154415.1+++XM_008660348.3	coding	known	NC_024467.2	90600000	90600000	-	100281497	K10781	01212///Fatty acid metabolism+++01100///Metabolic pathways+++00061///Fatty acid biosynthesis			R08157///octanoyl-[acyl-carrier protein] hydrolase Octanoyl-[acp] + H2O <=> Acyl-carrier protein + Octanoic acid+++R08159///tetradecanoyl-[acyl-carrier protein] hydrolase Tetradecanoyl-[acp] + H2O <=> Acyl-carrier protein + Tetradecanoic acid+++R04014///dodecanoyl-[acyl-carrier-protein] hydrolase Dodecanoyl-[acyl-carrier protein] + H2O <=> Acyl-carrier protein + Dodecanoic acid+++R01706///hexadec…	GO:0009536///plastid+++GO:0009507///chloroplast	GO:0016297///acyl-[acyl-carrier-protein] hydrolase activity+++GO:0000036///acyl carrier activity	GO:0006633///fatty acid biosynthetic process	myristoyl-acyl carrier protein thioesterase		PF12590///Acyl-ATP thioesterase+++PF01643///Acyl-ACP thioesterase			COG3884///acyl-ACP thioesterase	IPR029069///HotDog domain superfamily+++IPR021113///Acyl-ACP-thioesterase, N-terminal+++IPR002864///Acyl-ACP thioesterase	[B4G1B1_MAIZE|Unreviewed]RecName: Full=Acyl-[acyl-carrier-protein] hydrolase {ECO:0000256|RuleBase:RU363096}; EC=3.1.2.- {ECO:0000256|RuleBase:RU363096};+++[B6SVZ4_MAIZE|Unreviewed]RecName: Full=Acyl-[acyl-carrier-protein] hydrolase {ECO:0000256|RuleBase:RU363096}; EC=3.1.2.- {ECO:0000256|RuleBase:RU363096};
yellow hubgene-S2	100273168	fab1	mRNA	Zm00001d025201	1	NM_001147614.1	coding	known	NC_024468.2	109000000	109000000	+	100273168	K00059	00333///Prodigiosin biosynthesis+++01212///Fatty acid metabolism+++01130///Biosynthesis of antibiotics+++00061///Fatty acid biosynthesis+++01100///Metabolic pathways+++01040///Biosynthesis of unsaturated fatty acids+++00780///Biotin metabolism		M00083///Fatty acid biosynthesis, elongation+++M00572///Pimeloyl-ACP biosynthesis, BioC-BioH pathway, malonyl-ACP => pimeloyl-ACP	R10116///3-hydroxyglutaryl-[acp]-methyl-ester:NADP+ oxidoreductase 3-Ketoglutaryl-[acp] methyl ester + NADPH + H+ <=> 3-Hydroxyglutaryl-[acp] methyl ester + NADP++++R04953///(3R)-3-Hydroxyhexanoyl-[acyl-carrier-protein]:NADP+ oxidoreductase (R)-3-Hydroxyhexanoyl-[acp] + NADP+ <=> 3-Oxohexanoyl-[acp] + NADPH + H++++R04543///(3R)-3-Hydroxypalmitoyl-[acyl-carrier-protein]:NADP+ oxidoreductase (3R)-3…	GO:0009507///chloroplast	GO:0102131///3-oxo-glutaryl-[acp] methyl ester reductase activity+++GO:0004316///3-oxoacyl-[acyl-carrier-protein] reductase (NADPH) activity+++GO:0051287///NAD binding+++GO:0102132///3-oxo-pimeloyl-[acp] methyl ester reductase activity	GO:0006633///fatty acid biosynthetic process	fatty acid biosynthesis 1		PF13561///Enoyl-(Acyl carrier protein) reductase		COG1028///NAD(P)-dependent dehydrogenase, short-chain alcohol dehydrogenase family	KOG1200///reductase	IPR003560///2,3-dihydro-2,3-dihydroxybenzoate dehydrogenase+++IPR020904///Short-chain dehydrogenase/reductase, conserved site+++IPR011284///3-oxoacyl-(acyl-carrier-protein) reductase+++IPR036291///NAD(P)-binding domain superfamily+++IPR002347///Short-chain dehydrogenase/reductase SDR	[B4FTC8_MAIZE|Unreviewed]SubName: Full=Fatty acid biosynthesis1 {ECO:0000313|EMBL:AQK43192.1};
yellow hubgene-S2	103645927	LOC103645927	mRNA	Zm00001d002275	3	XM_008670650.2+++XM_008670651.3+++XM_008670652.3	coding	known	NC_024460.2	9302717	9316373	+	103645927						GO:0016021///integral component of membrane+++GO:0000325///plant-type vacuole+++GO:0005773///vacuole+++GO:0005774///vacuolar membrane	GO:0005524///ATP binding+++GO:0008559///xenobiotic transmembrane transporting ATPase activity+++GO:1902417///(+)-abscisic acid D-glucopyranosyl ester transmembrane transporter activity+++GO:0005516///calmodulin binding+++GO:0042626///ATPase activity, coupled to transmembrane movement of substances	GO:1902418///(+)-abscisic acid D-glucopyranosyl ester transmembrane transport	ABC transporter C family member 2		PF00005///ABC transporter+++PF00664///ABC transporter transmembrane region			COG1132///(ABC) transporter+++KOG0054///ATP-binding cassette, sub-family C (CFTR MRP), member	IPR003439///ABC transporter-like+++IPR017871///ABC transporter, conserved site+++IPR003593///AAA+ ATPase domain+++IPR036640///ABC transporter type 1, transmembrane domain superfamily+++IPR011527///ABC transporter type 1, transmembrane domain+++IPR027417///P-loop containing nucleoside triphosphate hydrolase	[A0A1D6DZ57_MAIZE|Unreviewed]SubName: Full=ABC transporter C family member 2 {ECO:0000313|EMBL:ONM13800.1};
yellow hubgene-S2	100125659	MRP4	mRNA	Zm00001d027625	1	NM_001112590.1	coding	known	NC_024459.2	9346454	9353261	-	100125659						GO:0016020///membrane+++GO:0016021///integral component of membrane+++GO:0000325///plant-type vacuole+++GO:0005774///vacuolar membrane	GO:0042626///ATPase activity, coupled to transmembrane movement of substances+++GO:0016887///ATPase activity+++GO:0000166///nucleotide binding+++GO:0016787///hydrolase activity+++GO:0005524///ATP binding	GO:0055085///transmembrane transport	ABC transporter C family MRP4		PF00664///ABC transporter transmembrane region+++PF00005///ABC transporter			KOG0054///ATP-binding cassette, sub-family C (CFTR MRP), member	IPR003439///ABC transporter-like+++IPR003593///AAA+ ATPase domain+++IPR017871///ABC transporter, conserved site+++IPR036640///ABC transporter type 1, transmembrane domain superfamily+++IPR011527///ABC transporter type 1, transmembrane domain+++IPR027417///P-loop containing nucleoside triphosphate hydrolase	[AB4C_MAIZE|Reviewed]RecName: Full=ABC transporter C family MRP4 {ECO:0000305}; EC=3.6.3.- {ECO:0000305}; AltName: Full=Multidrug resistance-associated protein 4 {ECO:0000305}; Short=ZmMRP4 {ECO:0000303|PubMed:17676037}; AltName: Full=Protein LOW PHYTIC ACID 1 {ECO:0000303|PubMed:17676037};+++[A0A317YJB4_MAIZE|Unreviewed]SubName: Full=ABC transporter C family MRP4 {ECO:0000313|EMBL:PWZ58797.1};
yellow hubgene-S2	103654926	LOC103654926	mRNA	Zm00001d053889	1	XM_008681732.2	coding	known	NC_024462.2	243000000	243000000	+	103654926	K01853	01100///Metabolic pathways+++00100///Steroid biosynthesis+++01110///Biosynthesis of secondary metabolites			R03200///(S)-2,3-Epoxysqualene mutase (cyclizing, cycloartenol-forming) (S)-2,3-Epoxysqualene <=> Cycloartenol		GO:0016871///cycloartenol synthase activity		cycloartenol synthase		PF13249///Squalene-hopene cyclase N-terminal domain+++PF13243///Squalene-hopene cyclase C-terminal domain			KOG0497///synthase	IPR032697///Squalene cyclase, N-terminal+++IPR002365///Terpene synthase, conserved site+++IPR008930///Terpenoid cyclases/protein prenyltransferase alpha-alpha toroid+++IPR018333///Squalene cyclase+++IPR032696///Squalene cyclase, C-terminal	[K7UFW3_MAIZE|Unreviewed]RecName: Full=Terpene cyclase/mutase family member {ECO:0000256|RuleBase:RU362003}; EC=5.4.99.- {ECO:0000256|RuleBase:RU362003};
yellow hubgene-S2	100283956	pco092990a	mRNA	Zm00001d048310	2	NM_001348979.1+++NM_001348980.1	coding	known	NC_024467.2	154000000	154000000	-	100283956		04727///GABAergic synapse+++04962///Vasopressin-regulated water reabsorption+++04138///Autophagy - yeast+++04721///Synaptic vesicle cycle				GO:0005634///nucleus+++GO:0005737///cytoplasm+++GO:0019005///SCF ubiquitin ligase complex	GO:0031625///ubiquitin protein ligase binding	GO:0030162///regulation of proteolysis+++GO:0016567///protein ubiquitination+++GO:0043161///proteasome-mediated ubiquitin-dependent protein catabolic process	F-box/kelch-repeat protein SKIP11		PF01344///Kelch motif			KOG1072///Kelch repeat-containing F-box family protein	IPR015915///Kelch-type beta propeller+++IPR006652///Kelch repeat type 1	[FBK15_ARATH|diamond]RecName: Full=F-box/kelch-repeat protein At1g26930;+++[FBK29_ARATH|diamond]RecName: Full=F-box/kelch-repeat protein At1g74510;+++[FBK70_ARATH|diamond]RecName: Full=F-box/kelch-repeat protein At3g27150;+++[FK132_ARATH|diamond]RecName: Full=F-box/kelch-repeat protein At5g60570;+++[SKI11_ARATH|diamond]RecName: Full=F-box/kelch-repeat protein SKIP11; AltName: Full=SKP1-interactin…
yellow hubgene-S2	103645748	LOC103645748	mRNA	Zm00001d001788	3	XM_008670448.3+++XM_008670449.2+++XR_002267005.1	coding	known	NC_024460.2	935520	948439	+	103645748						GO:0016021///integral component of membrane+++GO:0009706///chloroplast inner membrane	GO:0015386///potassium:proton antiporter activity	GO:0006813///potassium ion transport	K(+) efflux antiporter 2, chloroplastic		PF00999///Sodium/hydrogen exchanger family+++PF02254///TrkA-N domain			KOG1650///antiporter+++COG1226///PotAssium voltage-gated channel+++COG0475///Sodium hydrogen exchanger	IPR038770///Sodium/solute symporter superfamily+++IPR036291///NAD(P)-binding domain superfamily+++IPR004771///K+/H+ exchanger+++IPR006153///Cation/H+ exchanger+++IPR003148///Regulator of K+ conductance, N-terminal	[A0A1D6DSU2_MAIZE|Unreviewed]SubName: Full=K(+) efflux antiporter 2 chloroplastic {ECO:0000313|EMBL:ONM11958.1};
yellow hubgene-S2	100502470	LOC100502470	mRNA		1	NM_001348383.1	coding	known	NC_024468.2	1565428	1588766	-	100502470	K05750	04810///Regulation of actin cytoskeleton							uncharacterized LOC100502470		PF09735///Membrane-associated apoptosis protein	R-OSA-6798695///Neutrophil degranulation		KOG1917///nck-associated protein	IPR019137///Nck-associated protein 1	[A0A0C5AJD4_MAIZE|Unreviewed]SubName: Full=Brick3 {ECO:0000313|EMBL:AQK38732.1}; SubName: Full=Nap1 protein {ECO:0000313|EMBL:AJK30678.1};+++[C4JBS7_MAIZE|Unreviewed]SubName: Full=Uncharacterized protein {ECO:0000313|EMBL:ACR38627.1};
yellow hubgene-S2	100280068	LOC100280068	mRNA	Zm00001d012765	1	NM_001153008.1	coding	known	NC_024466.2	180000000	180000000	-	100280068	K01301					GO:0005783///endoplasmic reticulum+++GO:0005789///endoplasmic reticulum membrane+++GO:0005773///vacuole+++GO:0016021///integral component of membrane	GO:0008237///metallopeptidase activity+++GO:0046872///metal ion binding	GO:0010073///meristem maintenance+++GO:0040008///regulation of growth+++GO:0007275///multicellular organism development	uncharacterized LOC100280068		PF04389///Peptidase family M28+++PF02225///PA domain+++PF04253///Transferrin receptor-like dimerisation domain	R-ATH-70614///Amino acid synthesis and interconversion (transamination)		KOG2195///glutamate carboxypeptidase	IPR007484///Peptidase M28+++IPR003137///PA domain+++IPR039373///Glutamate carboxypeptidase 2-like+++IPR007365///Transferrin receptor-like, dimerisation domain+++IPR036757///Transferrin receptor-like, dimerisation domain superfamily	[B8A1Q7_MAIZE|Unreviewed]SubName: Full=Uncharacterized protein {ECO:0000313|EMBL:ACL54106.1};
yellow hubgene-S2	100272999	LOC100272999	mRNA	Zm00001d047054	2	NM_001147449.1+++XM_008660030.2	coding	known	NC_024467.2	117000000	117000000	-	100272999	K00873	01200///Carbon metabolism+++00010///Glycolysis / Gluconeogenesis+++01110///Biosynthesis of secondary metabolites+++04922///Glucagon signaling pathway+++01120///Microbial metabolism in diverse environments+++01100///Metabolic pathways+++01130///Biosynthesis of antibiotics+++01230///Biosynthesis of amino acids+++00230///Purine metabolism+++00620///Pyruvate metabolism		M00049///Adenine ribonucleotide biosynthesis, IMP => ADP,ATP+++M00050///Guanine ribonucleotide biosynthesis IMP => GDP,GTP+++M00001///Glycolysis (Embden-Meyerhof pathway), glucose => pyruvate+++M00002///Glycolysis, core module involving three-carbon compounds	R00430///GTP:pyruvate 2-O-phosphotransferase GTP + Pyruvate <=> GDP + Phosphoenolpyruvate+++R01138///dATP:pyruvate 2-O-phosphotransferase dATP + Pyruvate <=> dADP + Phosphoenolpyruvate+++R01858///dGTP:pyruvate 2-O-phosphotransferase dGTP + Pyruvate <=> dGDP + Phosphoenolpyruvate+++R00200///ATP:pyruvate 2-O-phosphotransferase ATP + Pyruvate <=> ADP + Phosphoenolpyruvate+++R02320///NTP:pyruvate O2-…	GO:0009507///chloroplast	GO:0016301///kinase activity+++GO:0005524///ATP binding+++GO:0000287///magnesium ion binding+++GO:0030955///potassium ion binding+++GO:0004743///pyruvate kinase activity		Pyruvate kinase		PF02887///Pyruvate kinase, alpha/beta domain+++PF00224///Pyruvate kinase, barrel domain		COG0469///Pyruvate kinase	KOG2323///Pyruvate kinase	IPR011037///Pyruvate kinase-like, insert domain superfamily+++IPR018209///Pyruvate kinase, active site+++IPR036918///Pyruvate kinase, C-terminal domain superfamily+++IPR015793///Pyruvate kinase, barrel+++IPR001697///Pyruvate kinase+++IPR015795///Pyruvate kinase, C-terminal+++IPR015813///Pyruvate/Phosphoenolpyruvate kinase-like domain superfamily+++IPR015806///Pyruvate kinase, insert domain superf…	[B4FS78_MAIZE|Unreviewed]RecName: Full=Pyruvate kinase {ECO:0000256|RuleBase:RU000504}; EC=2.7.1.40 {ECO:0000256|RuleBase:RU000504};+++[K7VGL4_MAIZE|Unreviewed]RecName: Full=Pyruvate kinase {ECO:0000256|RuleBase:RU000504}; EC=2.7.1.40 {ECO:0000256|RuleBase:RU000504};
yellow hubgene-S2	100193804	LOC100193804	mRNA	Zm00001d005200	2	NM_001138888.2+++XM_008669006.3	coding	known	NC_024460.2	163000000	163000000	+	100193804	K02951	03010///Ribosome		M00177///Ribosome, eukaryotes		GO:0005840///ribosome	GO:0003735///structural constituent of ribosome	GO:0006412///translation	40S ribosomal protein S12		PF01248///Ribosomal protein L7Ae/L30e/S12e/Gadd45 family		COG1358///Ribosomal protein L7Ae or related RNA K-turn-binding protein	KOG3406///40s ribosomal protein s12	IPR000530///Ribosomal protein S12e+++IPR029064///50S ribosomal protein L30e-like+++IPR004038///Ribosomal protein L7Ae/L30e/S12e/Gadd45	[B4FGC8_MAIZE|Unreviewed]RecName: Full=40S ribosomal protein S12 {ECO:0000256|RuleBase:RU000670};
yellow hubgene-S2	100279246	pco147635a	mRNA	Zm00001d028369	1	NM_001152267.1	coding	known	NC_024459.2	32400000	32400000	+	100279246									hydroxyproline-rich glycoprotein family protein					KOG4176///AlkB, alkylation repair homolog	IPR037151///Alpha-ketoglutarate-dependent dioxygenase AlkB-like superfamily	[B7ZX44_MAIZE|Unreviewed]SubName: Full=Hydroxyproline-rich glycoprotein family protein {ECO:0000313|EMBL:ONL95804.1};
yellow hubgene-S2	103638321	LOC103638321	mRNA	Zm00001d045864	1	XM_008661267.3	coding	known	NC_024467.2	44500000	44500000	-	103638321	K16732					GO:0009524///phragmoplast+++GO:0005819///spindle+++GO:0005874///microtubule+++GO:0005938///cell cortex+++GO:0005634///nucleus	GO:0046983///protein dimerization activity+++GO:0008017///microtubule binding	GO:0051301///cell division+++GO:0043622///cortical microtubule organization+++GO:0007049///cell cycle	65-kDa microtubule-associated protein 1		PF03999///Microtubule associated protein (MAP65/ASE1 family)			KOG4302///protein regulator of cytokinesis	IPR007145///Microtubule-associated protein, MAP65/Ase1/PRC1	[K7W8A6_MAIZE|Unreviewed]SubName: Full=65-kDa microtubule-associated protein 1 {ECO:0000313|EMBL:AQL03322.1};
yellow hubgene-S2	103650584	LOC103650584	mRNA	Zm00001d041697	1	XM_008676154.1	coding	known	NC_024461.2	134000000	134000000	+	103650584						GO:0016020///membrane+++GO:0016021///integral component of membrane	GO:0046537///2,3-bisphosphoglycerate-independent phosphoglycerate mutase activity+++GO:0003824///catalytic activity+++GO:0046872///metal ion binding	GO:0008152///metabolic process	probable 2,3-bisphosphoglycerate-independent phosphoglycerate mutase		PF01676///Metalloenzyme superfamily+++PF10143///2,3-bisphosphoglycerate-independent phosphoglycerate mutase				IPR017849///Alkaline phosphatase-like, alpha/beta/alpha+++IPR006124///Metalloenzyme+++IPR004456///2,3-bisphosphoglycerate-independent phosphoglycerate mutase+++IPR017850///Alkaline-phosphatase-like, core domain superfamily	[A0A1D6MXQ4_MAIZE|diamond]SubName: Full=Cofactor-independent phosphoglycerate mutase {ECO:0000313|EMBL:ONM33506.1};+++[A0A2S3HEB2_9POAL|diamond]SubName: Full=Uncharacterized protein {ECO:0000313|EMBL:PAN21225.1};+++[C5YPC1_SORBI|diamond]SubName: Full=Uncharacterized protein {ECO:0000313|EMBL:EES17131.1};+++[K3Z5M7_SETIT|diamond]SubName: Full=Uncharacterized protein {ECO:0000313|EMBL:KQL16725.1, E…
yellow hubgene-S2	103638898	LOC103638898	mRNA	Zm00001d030471	2	XM_008661686.3+++XM_008661695.3	coding	known	NC_024459.2	135000000	135000000	-	103638898	K15923	00511///Other glycan degradation				GO:0048046///apoplast	GO:0047513///1,2-alpha-L-fucosidase activity	GO:0008152///metabolic process	alpha-L-fucosidase 2		PF14498///Glycosyl hydrolase family 65, N-terminal domain				IPR027414///Glycosyl hydrolase family 95, N-terminal domain+++IPR016518///Alpha-L-fucosidase+++IPR012341///Six-hairpin glycosidase-like superfamily+++IPR013780///Glycosyl hydrolase, all-beta+++IPR008928///Six-hairpin glycosidase superfamily	[AFCA_ASPNC|diamond]RecName: Full=Probable alpha-fucosidase A; EC=3.2.1.51; AltName: Full=Alpha-L-fucoside fucohydrolase A; Flags: Precursor;+++[AFCA_ASPOR|diamond]RecName: Full=Probable alpha-fucosidase A; EC=3.2.1.51; AltName: Full=Alpha-L-fucoside fucohydrolase A; Flags: Precursor;+++[AFCA_EMENI|diamond]RecName: Full=Alpha-fucosidase A; EC=3.2.1.51; AltName: Full=Alpha-L-fucoside fucohydrolase…
yellow hubgene-S2	103651481	LOC103651481	mRNA	Zm00001d044191	2	XM_008677120.3+++XM_008677121.2	coding	known	NC_024461.2	222000000	222000000	+	103651481									Extra-large G-protein-like		PF11331///Probable zinc-ribbon domain				IPR021480///Probable zinc-ribbon domain, plant	[A0A1D6NJE7_MAIZE|Unreviewed]SubName: Full=Extra-large G-protein-like {ECO:0000313|EMBL:ONM40389.1};
yellow hubgene-S2	103626415	LOC103626415	mRNA	Zm00001d014690	2	XM_008646822.2+++XM_008646823.3	coding	known	NC_024463.2	59200000	59300000	+	103626415						GO:0005634///nucleus	GO:0003677///DNA binding	GO:0006355///regulation of transcription, DNA-templated+++GO:0009734///auxin-activated signaling pathway+++GO:0006351///transcription, DNA-templated	auxin response factor 19		PF06507///Auxin response factor+++PF02362///B3 DNA binding domain+++PF02309///AUX/IAA family				IPR010525///Auxin response factor+++IPR003340///B3 DNA binding domain+++IPR015300///DNA-binding pseudobarrel domain superfamily+++IPR000270///PB1 domain+++IPR033389///AUX/IAA domain	[A0A1D6GVF9_MAIZE|Unreviewed]RecName: Full=Auxin response factor {ECO:0000256|RuleBase:RU004561};+++[A0A1D6GVH0_MAIZE|Unreviewed]RecName: Full=Auxin response factor {ECO:0000256|RuleBase:RU004561};
yellow hubgene-S2	103653295	LOC103653295	mRNA	Zm00001d050017	2	NM_001301576.1+++XM_008680234.3	coding	known	NC_024462.2	59900000	59900000	+	103653295									Remorin family protein		PF03763///Remorin, C-terminal region				IPR005516///Remorin, C-terminal	[C0P6R7_MAIZE|Unreviewed]SubName: Full=Remorin family protein {ECO:0000313|EMBL:AQK51780.1};
black hubgene-S2	100272926	LOC100272926	mRNA	Zm00001d007187	2	NM_001147378.1+++XM_008669276.3	coding	known	NC_024460.2	224120693	224123245	+	100272926							GO:0030246///carbohydrate binding		hydroxyproline-rich glycoprotein family protein						IPR035992///Ricin B-like lectins	[B4F9U9_MAIZE|Unreviewed]SubName: Full=Hydroxyproline-rich glycoprotein family protein {ECO:0000313|EMBL:ONM26251.1};
black hubgene-S2	100279135	LOC100279135	mRNA	Zm00001d007447	1	NM_001152175.2	coding	known	NC_024460.2	231963104	231963754	+	100279135									hypothetical protein							[B6UI58_MAIZE|Unreviewed]SubName: Full=Uncharacterized protein {ECO:0000313|EMBL:ACG49041.1, ECO:0000313|EnsemblPlants:Zm00001d007447_P001};
black hubgene-S2	100279057	LOC100279057	mRNA	Zm00001d053600	2	NM_001152113.1+++XM_020551470.2	coding	known	NC_024462.2	235974793	235975503	-	100279057									uncharacterized LOC100279057							[B6UH89_MAIZE|Unreviewed]SubName: Full=Uncharacterized protein {ECO:0000313|EMBL:ACG48722.1};
black hubgene-S2	103650045	LOC103650045	mRNA	Zm00001d040505	1	XM_008675712.2	coding	known	NC_024461.2	47342404	47360743	-	103650045						GO:0016020///membrane+++GO:0016021///integral component of membrane	GO:0022821///potassium ion antiporter activity	GO:0055085///transmembrane transport	protein ZINC INDUCED FACILITATOR-LIKE 1		PF07690///Major Facilitator Superfamily			KOG2615///Major facilitator superfamily	IPR011701///Major facilitator superfamily+++IPR020846///Major facilitator superfamily domain+++IPR036259///MFS transporter superfamily	[AZAK_ASPNA|diamond]RecName: Full=Efflux pump azaK {ECO:0000303|PubMed:22921072}; AltName: Full=Azaphilone biosynthesis cluster protein azaK {ECO:0000303|PubMed:22921072};+++[MFSB_ASPFU|diamond]RecName: Full=Major facilitator superfamily multidrug transporter mfsB {ECO:0000303|PubMed:16622700};+++[PTR36_ARATH|diamond]RecName: Full=Probable peptide/nitrate transporter At3g43790; AltName: Full=Prot…
black hubgene-S2	542570	bap2	mRNA	Zm00001d021266		NM_001138521.2	coding	known	NC_024462.2	35888519	35889114	-	542570									basal layer antifungal protein 2		PF06639///Basal layer antifungal peptide (BAP)				IPR009540///Basal layer antifungal peptide	[B4FEV8_MAIZE|Unreviewed]SubName: Full=Basal layer antifungal protein2 {ECO:0000313|EnsemblPlants:Zm00001d049576_P001};+++[Q9XGE0_MAIZE|Unreviewed]SubName: Full=BETL2 protein {ECO:0000313|EMBL:CAB44662.1};
