# Supplementary material for: Comparative transcriptome profiling and co-expression network analysis uncover the key genes associated withearly-stage resistance to Aspergillus flavus in maize
Source: BMC Plant Biol. 2021 May 13;21:216. doi: 10.1186/s12870-021-02983-x (PMC8117602; doi:10.1186/s12870-021-02983-x)
Supplement: Supplementary file 11 — Additional file 11: Table S9. GO analysis of the 110 hub genes. [file 12870_2021_2983_MOESM11_ESM.xls]

## Sheet: ClueGO Results
Table S9 GO analysis of the 110 hub genes.
GOID	GOTerm	Ontology Source	Term PValue	Term PValue Corrected with Bonferroni step down	Group PValue	Group PValue Corrected with Bonferroni step down	GOLevels	GOGroups	% Associated Genes	Nr. Genes	Associated Genes Found
GO:1902652	secondary alcohol metabolic process	GO_BiologicalProcess-EBI-UniProt-GOA_18.07.2019_00h00	0.000132142	0.0015857	0.000132142	0.000528566	[4, 5]	Group0	13.0435	3	[LOC100191601, LOC100283574, LOC100284209]
GO:0044106	cellular amine metabolic process	GO_BiologicalProcess-EBI-UniProt-GOA_18.07.2019_00h00	0.00324687	0.00649375	0.00324687	0.00324687	[4, 5]	Group1	4.41176	3	[LOC100283320, LOC103643510, LOC732803]
GO:0006576	cellular biogenic amine metabolic process	GO_BiologicalProcess-EBI-UniProt-GOA_18.07.2019_00h00	0.00285657	0.0085697	0.00324687	0.00324687	[5, 6]	Group1	4.61538	3	[LOC100283320, LOC103643510, LOC732803]
GO:0009620	response to fungus	GO_BiologicalProcess-EBI-UniProt-GOA_18.07.2019_00h00	0.00249665	0.0149799	0.00249665	0.00499331	[3, 5]	Group2	4.83871	3	[LOC103652813, LOC103652814, pco080661a]
GO:0050832	defense response to fungus	GO_BiologicalProcess-EBI-UniProt-GOA_18.07.2019_00h00	0.0012668	0.0101344	0.00249665	0.00499331	[4, 5, 6]	Group2	6.12245	3	[LOC103652813, LOC103652814, pco080661a]
GO:0030133	transport vesicle	GO_CellularComponent-EBI-UniProt-GOA_18.07.2019_00h00	0.0026133	0.0130665	0.00175897	0.0052769	[3, 4, 5, 6, 7, 8]	Group3	4.7619	3	[LOC100284090, LOC103654268, TIDP3727]
GO:0010008	endosome membrane	GO_CellularComponent-EBI-UniProt-GOA_18.07.2019_00h00	0.00285657	0.0085697	0.00175897	0.0052769	[3, 4, 5, 6, 7, 8, 9, 10]	Group3	4.61538	3	[LOC100284090, LOC103653328, TIDP3727]
GO:0030658	transport vesicle membrane	GO_CellularComponent-EBI-UniProt-GOA_18.07.2019_00h00	0.00249665	0.0149799	0.00175897	0.0052769	[3, 4, 5, 6, 7, 8, 9, 10]	Group3	4.83871	3	[LOC100284090, LOC103654268, TIDP3727]
GO:0044440	endosomal part	GO_CellularComponent-EBI-UniProt-GOA_18.07.2019_00h00	0.00412179	0.00412179	0.00175897	0.0052769	[4, 5, 6, 7, 8, 9]	Group3	4.05405	3	[LOC100284090, LOC103653328, TIDP3727]
GO:0016627	oxidoreductase activity, acting on the CH-CH group of donors	GO_BiologicalProcess-EBI-UniProt-GOA_18.07.2019_00h00	0.00273326	0.010933	5.40351e-05	0.000270176	[4]	Group4	4.6875	3	[LOC100192829, fab1, gpm519]
GO:0004312	fatty acid synthase activity	GO_MolecularFunction-EBI-UniProt-GOA_18.07.2019_00h00	1.26521e-07	2.40389e-06	5.40351e-05	0.000270176	[5]	Group4	17.8571	5	[LOC100192829, LOC100281497, LOC100284999, fab1, gpm519]
GO:0016628	oxidoreductase activity, acting on the CH-CH group of donors, NAD or NADP as acceptor	GO_BiologicalProcess-EBI-UniProt-GOA_18.07.2019_00h00	0.000215514	0.00215514	5.40351e-05	0.000270176	[5]	Group4	11.1111	3	[LOC100192829, fab1, gpm519]
GO:0006631	fatty acid metabolic process	GO_BiologicalProcess-EBI-UniProt-GOA_18.07.2019_00h00	7.77754e-06	0.000132218	5.40351e-05	0.000270176	[4, 5, 7]	Group4	4.24242	7	[LOC100192829, LOC100281497, LOC100284999, fab1, fae1, gpm519, pco080711]
GO:0006633	fatty acid biosynthetic process	GO_BiologicalProcess-EBI-UniProt-GOA_18.07.2019_00h00	5.84835e-07	1.0527e-05	5.40351e-05	0.000270176	[5, 6, 7, 8]	Group4	6.25	7	[LOC100192829, LOC100281497, LOC100284999, fab1, fae1, gpm519, pco080711]
GO:0035383	thioester metabolic process	GO_BiologicalProcess-EBI-UniProt-GOA_18.07.2019_00h00	0.000359746	0.00323771	5.40351e-05	0.000270176	[3, 4]	Group5	9.375	3	[LOC100283889, pco080711, pco084078]
GO:0044272	sulfur compound biosynthetic process	GO_BiologicalProcess-EBI-UniProt-GOA_18.07.2019_00h00	6.5496e-05	0.000916944	5.40351e-05	0.000270176	[4]	Group5	5.15464	5	[LOC100283320, LOC100283642, LOC100283889, pco080711, pco084078]
GO:0035384	thioester biosynthetic process	GO_BiologicalProcess-EBI-UniProt-GOA_18.07.2019_00h00	1.27863e-05	0.000204581	5.40351e-05	0.000270176	[4, 5]	Group5	27.2727	3	[LOC100283889, pco080711, pco084078]
GO:0009108	coenzyme biosynthetic process	GO_BiologicalProcess-EBI-UniProt-GOA_18.07.2019_00h00	0.000193423	0.00212765	5.40351e-05	0.000270176	[5]	Group5	4.09836	5	[LOC100283889, LOC100285591, LOC103650090, pco080711, pco084078]
GO:0033865	nucleoside bisphosphate metabolic process	GO_BiologicalProcess-EBI-UniProt-GOA_18.07.2019_00h00	0.00177025	0.0123918	5.40351e-05	0.000270176	[5, 6, 7]	Group5	5.45455	3	[LOC100283889, pco080711, pco084078]
GO:0034032	purine nucleoside bisphosphate metabolic process	GO_BiologicalProcess-EBI-UniProt-GOA_18.07.2019_00h00	0.00177025	0.0123918	5.40351e-05	0.000270176	[5, 6, 7, 8]	Group5	5.45455	3	[LOC100283889, pco080711, pco084078]
GO:0006637	acyl-CoA metabolic process	GO_BiologicalProcess-EBI-UniProt-GOA_18.07.2019_00h00	0.000359746	0.00323771	5.40351e-05	0.000270176	[4, 5, 6, 7, 8, 9, 10]	Group5	9.375	3	[LOC100283889, pco080711, pco084078]
GO:0033866	nucleoside bisphosphate biosynthetic process	GO_BiologicalProcess-EBI-UniProt-GOA_18.07.2019_00h00	5.17066e-05	0.000775598	5.40351e-05	0.000270176	[6, 7, 8]	Group5	17.6471	3	[LOC100283889, pco080711, pco084078]
GO:0033875	ribonucleoside bisphosphate metabolic process	GO_BiologicalProcess-EBI-UniProt-GOA_18.07.2019_00h00	0.00177025	0.0123918	5.40351e-05	0.000270176	[6, 7, 8]	Group5	5.45455	3	[LOC100283889, pco080711, pco084078]
GO:0034033	purine nucleoside bisphosphate biosynthetic process	GO_BiologicalProcess-EBI-UniProt-GOA_18.07.2019_00h00	5.17066e-05	0.000775598	5.40351e-05	0.000270176	[6, 7, 8, 9]	Group5	17.6471	3	[LOC100283889, pco080711, pco084078]
GO:0006084	acetyl-CoA metabolic process	GO_BiologicalProcess-EBI-UniProt-GOA_18.07.2019_00h00	8.58682e-05	0.00111629	5.40351e-05	0.000270176	[5, 6, 7, 8, 9, 10, 11]	Group5	15	3	[LOC100283889, pco080711, pco084078]
GO:0034030	ribonucleoside bisphosphate biosynthetic process	GO_BiologicalProcess-EBI-UniProt-GOA_18.07.2019_00h00	5.17066e-05	0.000775598	5.40351e-05	0.000270176	[7, 8, 9]	Group5	17.6471	3	[LOC100283889, pco080711, pco084078]
GO:0071616	acyl-CoA biosynthetic process	GO_BiologicalProcess-EBI-UniProt-GOA_18.07.2019_00h00	1.27863e-05	0.000204581	5.40351e-05	0.000270176	[5, 6, 7, 8, 9, 10, 11]	Group5	27.2727	3	[LOC100283889, pco080711, pco084078]
GO:0006085	acetyl-CoA biosynthetic process	GO_BiologicalProcess-EBI-UniProt-GOA_18.07.2019_00h00	1.27863e-05	0.000204581	5.40351e-05	0.000270176	[6, 7, 8, 9, 10, 11, 12]	Group5	27.2727	3	[LOC100283889, pco080711, pco084078]
